# Supplementary material for: Repositioning linifanib as a potent anti-necroptosis agent for sepsis
Source: Cell Death Discov. 2023 Feb 10;9:57. doi: 10.1038/s41420-023-01351-y (PMC9913023; doi:10.1038/s41420-023-01351-y)
Supplement: Supplementary file 4 — Supplymentary Table4 [file 41420_2023_1351_MOESM4_ESM.xlsx]

## Sheet: Table4
Table 4: DEGs screened from GSE69528.
	logFC	AveExpr	t	P.Value	adj.P.Val	B
NLRC4	2.90261	6.70514	18.9431	8.84e-27	1.02e-22	50.569
KLHL3	-2.45375	5.03572	-18.6148	2.15e-26	1.23e-22	49.7041
MCEMP1	4.24504	9.887	18.1184	8.38e-26	3.22e-22	48.3735
ID3	-2.51869	5.16013	-17.3836	6.62e-25	1.9e-21	46.3527
GRN	1.77938	9.59635	16.7697	3.89e-24	8.96e-21	44.616
C1QB	4.75142	5.88774	16.6171	6.09e-24	1.04e-20	44.1771
SIGLEC5	2.6211	7.13003	16.5681	7.03e-24	1.04e-20	44.0359
SMARCD3	2.683	7.00042	16.5574	7.26e-24	1.04e-20	44.005
AGTRAP	2.02142	7.57189	16.1836	2.2e-23	2.81e-20	42.9155
ANKRD33	2.25277	5.98491	15.9531	4.4e-23	5.06e-20	42.235
CARNS1	-1.9506	4.75143	-15.7316	8.61e-23	9.01e-20	41.575
TCN2	2.57757	5.07664	15.6724	1.03e-22	9.89e-20	41.3976
AIM2	2.90143	9.15692	15.6425	1.13e-22	1e-19	41.3078
BRI3	1.38085	10.4005	15.5453	1.52e-22	1.25e-19	41.0151
TLR5	2.45711	8.77248	15.4769	1.88e-22	1.44e-19	40.8084
NTN3	2.72983	4.89678	15.4209	2.23e-22	1.6e-19	40.6387
AGAP6	-1.71672	8.20552	-15.3056	3.18e-22	2.15e-19	40.2884
DYSF	2.24526	10.4607	15.1674	4.89e-22	3.05e-19	39.8658
FCGR1CP	3.43155	8.05645	15.158	5.03e-22	3.05e-19	39.837
ZNF438	2.05225	7.18205	15.1144	5.76e-22	3.32e-19	39.7032
FOXO3B	-1.58593	4.37023	-14.9245	1.04e-21	5.72e-19	39.1175
DRAM1	1.94435	7.38658	14.7977	1.56e-21	8.15e-19	38.7239
H2AC20	1.97572	9.71331	14.7458	1.84e-21	9.18e-19	38.5619
CXCL16	1.73155	9.01716	14.6474	2.51e-21	1.2e-18	38.2544
PLPP2	2.40277	5.28604	14.6279	2.67e-21	1.23e-18	38.1933
USB1	1.47941	9.25151	14.5356	3.58e-21	1.58e-18	37.9034
FCER1G	2.0858	11.4625	14.5063	3.93e-21	1.68e-18	37.8111
HP	5.1017	6.81675	14.472	4.39e-21	1.8e-18	37.703
H2AJ	1.58503	9.85141	14.4544	4.64e-21	1.84e-18	37.6473
SQOR	1.85796	7.35404	14.4416	4.83e-21	1.85e-18	37.6068
CD177	5.69147	6.21759	14.3944	5.62e-21	2.09e-18	37.4576
SERPINA1	1.27245	11.7096	14.1658	1.17e-20	4.23e-18	36.7304
GPR84	4.38389	5.86317	14.1362	1.29e-20	4.51e-18	36.6359
CARD16	1.95015	7.91293	14.0878	1.51e-20	5.12e-18	36.4809
RAB32	1.4889	9.0017	14.0087	1.96e-20	6.43e-18	36.227
ZDHHC19	5.22915	6.85336	13.9528	2.35e-20	7.48e-18	36.0468
MICU1	1.43912	6.58973	13.9454	2.41e-20	7.48e-18	36.0231
TBC1D2	1.24374	6.63825	13.9366	2.48e-20	7.5e-18	35.9945
SLC2A3	1.34619	12.5161	13.9264	2.56e-20	7.52e-18	35.9617
ACKR3	-1.52245	4.29352	-13.9199	2.61e-20	7.52e-18	35.9409
LCP1	0.873562	13.0461	13.9067	2.73e-20	7.66e-18	35.8981
RADX	-1.50774	4.43663	-13.7376	4.75e-20	1.3e-17	35.3502
FCMR	-1.95142	9.23674	-13.7081	5.24e-20	1.4e-17	35.2539
MRFAP1L1	-0.966708	9.30552	-13.6959	5.46e-20	1.43e-17	35.2142
DENND11	-1.74622	8.21177	-13.662	6.1e-20	1.56e-17	35.104
RPGRIP1	-2.13479	4.77004	-13.6512	6.32e-20	1.58e-17	35.0686
NR3C2	-1.7376	4.60336	-13.6285	6.81e-20	1.67e-17	34.9944
FCGR1B	3.73922	7.48396	13.5931	7.66e-20	1.84e-17	34.8786
KREMEN1	3.05196	5.66962	13.5708	8.25e-20	1.94e-17	34.8056
CCR3	-4.00366	6.65083	-13.5316	9.39e-20	2.16e-17	34.6774
MSRB2	1.54203	9.46003	13.516	9.89e-20	2.23e-17	34.6259
FLVCR2	1.96486	7.66209	13.4591	1.2e-19	2.65e-17	34.4393
DDIAS	2.25039	6.23294	13.3898	1.51e-19	3.18e-17	34.2108
MEGF6	-2.02329	4.62098	-13.3849	1.53e-19	3.18e-17	34.1947
CTSD	1.63362	7.57086	13.3819	1.55e-19	3.18e-17	34.185
ADM	2.05234	10.6817	13.3816	1.55e-19	3.18e-17	34.1839
ZNF431	-1.06913	4.06297	-13.368	1.62e-19	3.27e-17	34.1391
ECM1	1.64965	4.69533	13.3501	1.72e-19	3.41e-17	34.0797
ZNF540	-1.23767	3.98798	-13.3341	1.81e-19	3.54e-17	34.0269
S100A12	3.32776	10.2868	13.3049	2e-19	3.84e-17	33.9303
SNHG6	-1.16935	9.31482	-13.2965	2.06e-19	3.87e-17	33.9025
C1QC	3.17296	4.98591	13.2924	2.09e-19	3.87e-17	33.8889
FCGR1A	3.59234	6.30465	13.2503	2.4e-19	4.39e-17	33.7496
NKTR	-1.38784	8.86564	-13.2214	2.65e-19	4.76e-17	33.6535
CD1C	-1.44042	4.10506	-13.184	3e-19	5.31e-17	33.5293
ZNF30	-1.40429	4.35139	-13.1738	3.1e-19	5.41e-17	33.4954
CNIH4	1.45176	9.13141	13.1645	3.2e-19	5.5e-17	33.4643
H2BC12	1.27352	11.1647	13.1291	3.61e-19	6.11e-17	33.3466
IFITM2	0.997606	13.4368	13.1234	3.68e-19	6.14e-17	33.3276
ZNF787	0.969764	7.89087	13.0753	4.33e-19	7.12e-17	33.167
GBA	1.72271	8.28221	13.0538	4.65e-19	7.54e-17	33.0953
H2AC21	2.00897	4.39711	12.9469	6.68e-19	1.07e-16	32.737
ANKRD22	4.49192	7.79859	12.9433	6.77e-19	1.07e-16	32.725
AMOT	-1.09913	4.30614	-12.8439	9.49e-19	1.48e-16	32.3904
DNAJC5	1.52496	6.02101	12.8223	1.02e-18	1.57e-16	32.3177
ZNF789	-1.53902	4.7759	-12.7799	1.18e-18	1.79e-16	32.1746
BTAF1	-1.00584	8.16658	-12.769	1.22e-18	1.83e-16	32.1377
CCN3	-2.50133	5.10074	-12.7351	1.38e-18	1.99e-16	32.023
STMN3	-1.89942	8.7339	-12.7343	1.38e-18	1.99e-16	32.0204
CBX7	-1.311	8.1577	-12.7333	1.38e-18	1.99e-16	32.0168
PLBD1	1.78336	10.9789	12.727	1.41e-18	2.01e-16	31.9956
LILRA5	1.8274	10.0198	12.7124	1.49e-18	2.09e-16	31.946
TBC1D4	-1.82351	5.41641	-12.7047	1.53e-18	2.12e-16	31.9202
CACNA1E	2.77234	4.89419	12.6936	1.59e-18	2.17e-16	31.8824
RPAIN	-1.05507	8.36824	-12.6863	1.63e-18	2.2e-16	31.8576
ALPL	2.26842	11.6812	12.631	1.96e-18	2.6e-16	31.6701
DSE	1.2374	8.04916	12.631	1.96e-18	2.6e-16	31.67
CLEC4D	3.25981	6.60296	12.6196	2.04e-18	2.67e-16	31.6311
LBH	-1.70633	8.44022	-12.6105	2.11e-18	2.73e-16	31.6002
WWP1	-1.06816	7.84143	-12.5698	2.43e-18	3.1e-16	31.4616
NFATC2IP	-1.27421	9.11956	-12.5588	2.52e-18	3.19e-16	31.4241
CCDC65	-1.58079	4.59686	-12.5539	2.56e-18	3.2e-16	31.4076
GNS	1.17455	11.4685	12.5482	2.61e-18	3.23e-16	31.3881
SPCS3	1.31265	7.3421	12.5162	2.92e-18	3.57e-16	31.2788
MTHFD2	1.85446	7.53365	12.5006	3.08e-18	3.73e-16	31.2256
GYG1	2.4508	10.0692	12.4841	3.26e-18	3.91e-16	31.1691
ITGB2	0.732215	13.2919	12.4286	3.95e-18	4.68e-16	30.9793
IFI30	1.43631	9.36136	12.4196	4.07e-18	4.78e-16	30.9484
FBXO6	2.28467	7.29262	12.416	4.12e-18	4.79e-16	30.936
IFNGR2	0.968286	11.5057	12.3981	4.39e-18	5.05e-16	30.8746
KANSL2	-0.894089	7.88043	-12.3754	4.75e-18	5.36e-16	30.797
CRIP2	-2.10226	4.86079	-12.3751	4.75e-18	5.36e-16	30.796
BST1	2.10652	6.56854	12.3707	4.82e-18	5.39e-16	30.7809
FCER1A	-4.28937	7.14883	-12.3543	5.11e-18	5.65e-16	30.7244
MAN1C1	-1.67543	4.57128	-12.3015	6.13e-18	6.73e-16	30.5428
BUB3	-0.863509	9.9671	-12.2721	6.79e-18	7.38e-16	30.4416
KIF1B	1.65999	8.50755	12.2569	7.16e-18	7.71e-16	30.3893
DMAC1	-1.60913	4.91339	-12.2538	7.24e-18	7.72e-16	30.3786
IRAK3	1.83332	9.70438	12.2104	8.42e-18	8.9e-16	30.2288
SIPA1L2	2.40161	7.8833	12.1962	8.85e-18	9.22e-16	30.1795
GPR141	2.71612	5.24612	12.194	8.92e-18	9.22e-16	30.172
SLC38A1	-1.62461	9.22921	-12.1924	8.97e-18	9.22e-16	30.1665
S100A8	0.674995	13.6158	12.1827	9.28e-18	9.45e-16	30.1331
MSRB1	1.11366	12.2754	12.1428	1.07e-17	1.08e-15	29.9948
IL11RA	-2.01092	7.9548	-12.1317	1.11e-17	1.11e-15	29.9565
RPS6KA5	-2.07807	8.39272	-12.1046	1.22e-17	1.21e-15	29.8626
ZNF529	-1.36925	5.9702	-12.1001	1.24e-17	1.22e-15	29.8469
IFITM1	1.42159	12.1921	12.0815	1.32e-17	1.29e-15	29.7823
TDRD9	3.44642	6.12516	12.0769	1.34e-17	1.3e-15	29.7665
FOSL2	1.18228	5.20412	12.068	1.39e-17	1.33e-15	29.7356
RAB20	2.76717	5.18136	12.0646	1.4e-17	1.33e-15	29.7237
GNA15	1.28869	7.67059	12.0459	1.5e-17	1.41e-15	29.6589
UBE2C	2.0935	5.19468	12.0319	1.57e-17	1.47e-15	29.6101
ABCA1	1.90656	9.24111	12.0043	1.73e-17	1.61e-15	29.514
S100A6	0.946123	11.7969	11.9938	1.8e-17	1.66e-15	29.4774
POMP	0.822597	10.0247	11.9893	1.83e-17	1.67e-15	29.4618
CSTA	1.71003	5.15529	11.9835	1.87e-17	1.69e-15	29.4415
LANCL1	-1.29477	6.77476	-11.9776	1.9e-17	1.71e-15	29.4211
CD40LG	-1.49918	4.37924	-11.9622	2.01e-17	1.79e-15	29.3675
SETD6	-1.52074	4.71611	-11.9489	2.11e-17	1.86e-15	29.3211
CA4	2.84022	8.37683	11.9346	2.22e-17	1.95e-15	29.271
BCKDHB	-1.09042	4.17532	-11.9254	2.29e-17	1.99e-15	29.2392
OPLAH	3.25075	6.14487	11.9107	2.41e-17	2.09e-15	29.1877
ZNF286B	-1.29545	4.41682	-11.8766	2.72e-17	2.33e-15	29.0684
ZNF512	-0.926745	7.53523	-11.846	3.03e-17	2.58e-15	28.9614
ATL3	1.31756	6.38356	11.8404	3.09e-17	2.61e-15	28.942
DDAH2	2.13914	6.76089	11.8388	3.11e-17	2.61e-15	28.9361
MAZ	1.96087	5.9013	11.8195	3.33e-17	2.76e-15	28.8686
PCED1B-AS1	-1.50277	4.6584	-11.8193	3.33e-17	2.76e-15	28.8678
CA5B	-1.60667	5.58772	-11.8097	3.44e-17	2.83e-15	28.8342
GATA2	-1.75544	4.4026	-11.793	3.65e-17	2.98e-15	28.7758
OGT	-1.11449	9.91786	-11.7909	3.68e-17	2.98e-15	28.7685
CD47	-1.04031	8.6974	-11.7846	3.76e-17	3.03e-15	28.7464
MYD88	1.00943	9.39293	11.7253	4.64e-17	3.71e-15	28.5379
CLIC1	0.738785	11.4746	11.7149	4.82e-17	3.82e-15	28.5015
CERK	-0.859147	8.76383	-11.7127	4.85e-17	3.83e-15	28.4937
TMEM181	-1.33544	8.46221	-11.6937	5.19e-17	4.07e-15	28.4269
DNASE1L1	1.1499	7.26065	11.68	5.45e-17	4.24e-15	28.3785
MEF2D	-1.2857	7.0168	-11.6715	5.62e-17	4.34e-15	28.3485
C19orf38	1.59512	6.94369	11.663	5.79e-17	4.45e-15	28.3185
ZNF548	-1.48949	5.19265	-11.6586	5.89e-17	4.49e-15	28.303
MTF1	1.56018	9.17956	11.6296	6.53e-17	4.94e-15	28.2007
ATOX1	1.5566	7.66976	11.6125	6.93e-17	5.22e-15	28.1404
AKIRIN2	0.979939	9.59427	11.5988	7.28e-17	5.43e-15	28.0921
P2RY10	-2.21753	6.04967	-11.5971	7.33e-17	5.43e-15	28.0859
AQP9	1.22762	12.2517	11.5956	7.36e-17	5.43e-15	28.0807
NUP107	-0.646708	7.02931	-11.5924	7.45e-17	5.46e-15	28.0694
NT5DC1	-0.941024	6.8446	-11.5481	8.73e-17	6.36e-15	27.9127
GCSAM	-1.14657	3.94347	-11.5335	9.19e-17	6.65e-15	27.861
GADD45B	1.35668	7.74092	11.5316	9.25e-17	6.66e-15	27.8544
PIK3IP1	-1.51199	8.93816	-11.5269	9.41e-17	6.72e-15	27.8378
WDR59	-0.866666	7.51934	-11.5256	9.46e-17	6.72e-15	27.8331
PPP1R2	-1.11269	8.24856	-11.4958	1.05e-16	7.43e-15	27.7274
NCR3	-1.69192	4.68558	-11.4852	1.09e-16	7.67e-15	27.6899
FLOT1	1.68156	8.74303	11.4684	1.16e-16	8.09e-15	27.6305
H3C4	1.95652	5.10698	11.4571	1.21e-16	8.37e-15	27.5904
SIGLEC9	1.88506	6.80393	11.4521	1.23e-16	8.48e-15	27.5725
ZNF721	-0.747378	7.53023	-11.4409	1.28e-16	8.73e-15	27.5327
RYK	-0.912858	7.01632	-11.4405	1.28e-16	8.73e-15	27.5313
PHC2	1.37115	7.64447	11.4217	1.37e-16	9.24e-15	27.4644
UPP1	1.98565	9.87012	11.421	1.37e-16	9.24e-15	27.462
FPR1	1.23393	12.3259	11.4188	1.39e-16	9.24e-15	27.4543
GSE1	-1.51401	7.07684	-11.4183	1.39e-16	9.24e-15	27.4524
MYBL1	-2.2534	5.57896	-11.4135	1.41e-16	9.32e-15	27.4352
CAV2	1.53156	4.21631	11.4127	1.42e-16	9.32e-15	27.4326
TBC1D8	2.15957	6.43217	11.4083	1.44e-16	9.41e-15	27.4167
CLEC5A	3.03631	5.04352	11.3783	1.6e-16	1.04e-14	27.3099
NECTIN2	1.97771	5.52198	11.3658	1.68e-16	1.08e-14	27.2657
ZBED5	-0.711705	9.0825	-11.362	1.7e-16	1.09e-14	27.2521
CCDC14	-1.30041	7.11927	-11.349	1.78e-16	1.13e-14	27.2058
ST3GAL4	1.77312	5.53319	11.3486	1.78e-16	1.13e-14	27.2043
BMX	2.97059	5.51763	11.3463	1.8e-16	1.14e-14	27.1962
GSTO1	1.01968	10.5384	11.3443	1.81e-16	1.14e-14	27.1888
ARIH2	-0.795495	7.88154	-11.3394	1.84e-16	1.15e-14	27.1714
ZNF256	-1.50394	4.48982	-11.3385	1.85e-16	1.15e-14	27.1681
ZNF395	-1.53444	7.70183	-11.3296	1.91e-16	1.18e-14	27.1364
SNORD4A	-1.28097	4.43991	-11.2898	2.2e-16	1.36e-14	26.9946
SHKBP1	1.56632	7.32118	11.2781	2.3e-16	1.41e-14	26.9527
TARBP1	-1.77785	4.96961	-11.2736	2.34e-16	1.42e-14	26.9365
JUNB	1.45727	7.34523	11.2673	2.39e-16	1.45e-14	26.9141
GOLGA8B	-1.97254	8.96905	-11.2597	2.46e-16	1.48e-14	26.8868
MUC1	2.93703	5.34653	11.2243	2.79e-16	1.67e-14	26.7602
FNBP4	-1.39391	8.52674	-11.215	2.89e-16	1.72e-14	26.7272
LILRA6	2.03764	8.78306	11.1981	3.07e-16	1.82e-14	26.6665
PURA	-1.21003	6.87554	-11.1964	3.09e-16	1.82e-14	26.6604
PLEKHG4	-1.03327	4.13314	-11.1764	3.32e-16	1.95e-14	26.5886
RBBP4	-1.11079	6.90706	-11.1689	3.41e-16	1.99e-14	26.5618
CAPRIN2	-1.13123	6.35856	-11.165	3.46e-16	2.01e-14	26.5478
DDX55	-1.01486	7.69906	-11.1526	3.62e-16	2.09e-14	26.5035
PLEKHA1	-2.02273	7.48112	-11.1507	3.64e-16	2.1e-14	26.4965
LYRM7	-0.959497	7.16137	-11.1346	3.86e-16	2.21e-14	26.4388
LIMK2	2.02055	6.6756	11.1326	3.89e-16	2.22e-14	26.4316
CYLD	-1.01023	8.29206	-11.1188	4.09e-16	2.32e-14	26.3821
TTC3	-1.5029	8.93424	-11.1043	4.31e-16	2.42e-14	26.33
DOK3	2.11616	4.9202	11.1039	4.31e-16	2.42e-14	26.3285
MCMBP	1.28813	5.46349	11.1011	4.36e-16	2.44e-14	26.3182
ANXA3	2.96071	8.30436	11.0952	4.45e-16	2.48e-14	26.2972
ACACB	-1.88958	4.57889	-11.09	4.54e-16	2.51e-14	26.2784
VPS9D1	1.74764	7.85828	11.0889	4.55e-16	2.51e-14	26.2747
PIM3	1.73329	6.84717	11.0789	4.72e-16	2.58e-14	26.2385
ZNF84	-1.34799	4.60066	-11.0786	4.73e-16	2.58e-14	26.2376
NDRG2	-1.24266	4.17717	-11.0721	4.84e-16	2.63e-14	26.214
MMP9	3.11646	10.2906	11.0711	4.86e-16	2.63e-14	26.2104
MCTP1	1.67231	7.10619	11.0658	4.95e-16	2.66e-14	26.1916
ABHD2	1.53953	6.19304	11.0582	5.09e-16	2.71e-14	26.1642
OSCAR	1.57661	8.91665	11.0582	5.09e-16	2.71e-14	26.1639
PLIN3	1.05164	10.3953	11.0554	5.14e-16	2.73e-14	26.154
RRAGD	1.305	8.90687	11.0495	5.25e-16	2.77e-14	26.1329
ENTPD1	1.23432	7.19689	11.0145	5.97e-16	3.14e-14	26.0066
PDE4DIP	-0.970531	3.84394	-11.0034	6.21e-16	3.25e-14	25.9665
BATF	1.83571	7.04027	10.9859	6.62e-16	3.45e-14	25.9034
ZNF26	-0.846814	5.95552	-10.9693	7.03e-16	3.65e-14	25.8437
SH3GLB1	1.52191	10.0418	10.9659	7.12e-16	3.68e-14	25.8313
LMNB1	1.90359	7.17497	10.9594	7.29e-16	3.75e-14	25.8079
PIK3AP1	1.63568	7.99668	10.958	7.33e-16	3.75e-14	25.8028
NAE1	-0.997705	7.92425	-10.9512	7.51e-16	3.83e-14	25.7782
IGIP	-1.34395	5.84663	-10.9456	7.67e-16	3.89e-14	25.758
VAMP5	2.04474	8.85865	10.9401	7.83e-16	3.95e-14	25.738
MXD4	-1.5481	8.65166	-10.9257	8.24e-16	4.14e-14	25.6862
PPP3CC	-1.22662	7.23836	-10.9241	8.29e-16	4.15e-14	25.6802
ATP6V0D1	1.02869	9.17364	10.8913	9.35e-16	4.66e-14	25.5616
CD28	-1.26992	4.73345	-10.882	9.67e-16	4.8e-14	25.528
LTB4R	1.705	7.49062	10.8735	9.98e-16	4.93e-14	25.497
CEP95	-0.934644	7.34889	-10.8598	1.05e-15	5.16e-14	25.4475
ESYT2	-1.24587	9.93373	-10.8572	1.06e-15	5.19e-14	25.438
DBP	-1.26999	4.67656	-10.8544	1.07e-15	5.22e-14	25.428
BCL6	1.24378	11.5853	10.8529	1.08e-15	5.22e-14	25.4224
CARD17	2.94646	5.17009	10.8399	1.13e-15	5.46e-14	25.3753
FGR	1.07169	12.2805	10.8203	1.21e-15	5.84e-14	25.3041
NAIP	2.35265	7.71152	10.8173	1.23e-15	5.88e-14	25.2933
FOXO1	-0.986547	8.00859	-10.8052	1.28e-15	6.1e-14	25.2494
RAPGEF6	-0.823701	8.8721	-10.8042	1.29e-15	6.1e-14	25.2459
ZNF514	-1.53564	4.55222	-10.8038	1.29e-15	6.1e-14	25.2443
B4GALT5	1.55345	10.4822	10.8007	1.3e-15	6.14e-14	25.2332
TSPO	1.2493	12.2367	10.7949	1.33e-15	6.25e-14	25.212
RNF144A	-1.39079	6.62588	-10.7937	1.34e-15	6.25e-14	25.2078
XPO4	-1.15679	7.05449	-10.7924	1.34e-15	6.25e-14	25.203
SERPINB8	1.16648	5.61925	10.7749	1.43e-15	6.64e-14	25.1396
TRABD2A	-2.11285	5.63549	-10.7641	1.49e-15	6.88e-14	25.1002
C14orf28	-0.940789	5.69898	-10.7498	1.57e-15	7.21e-14	25.0481
NSMCE4A	-0.991199	8.24364	-10.7492	1.57e-15	7.21e-14	25.0459
SIL1	1.59801	7.12976	10.7403	1.62e-15	7.42e-14	25.0135
SLC26A8	2.34068	6.89496	10.7393	1.63e-15	7.42e-14	25.01
ZDHHC23	-1.1971	4.17401	-10.7333	1.67e-15	7.55e-14	24.9883
HNRNPDL	-1.19979	7.58179	-10.7203	1.75e-15	7.87e-14	24.9407
TMEM116	-0.99442	6.35342	-10.7192	1.76e-15	7.87e-14	24.9369
FAM102A	-2.11844	6.42698	-10.719	1.76e-15	7.87e-14	24.9362
KLF12	-2.30505	6.08917	-10.716	1.78e-15	7.92e-14	24.9252
B3GNT8	1.7	6.59905	10.713	1.8e-15	7.98e-14	24.9141
GGH	1.36514	5.601	10.7058	1.84e-15	8.16e-14	24.8881
SBNO2	1.49221	7.48791	10.6946	1.92e-15	8.46e-14	24.8473
PFKFB3	2.31473	9.42611	10.694	1.93e-15	8.46e-14	24.8452
SOCS3	2.86543	6.14536	10.6848	1.99e-15	8.72e-14	24.8115
PSTPIP2	2.02676	8.47579	10.6827	2.01e-15	8.75e-14	24.8041
ANGEL2	-0.760292	8.39171	-10.6696	2.11e-15	9.15e-14	24.7562
CUX1	0.840172	8.46316	10.6671	2.13e-15	9.2e-14	24.7472
GAPDH	0.993875	11.2279	10.6541	2.23e-15	9.61e-14	24.6996
PEAK3	1.95339	4.50364	10.6426	2.33e-15	9.99e-14	24.6577
VNN2	1.19747	11.8822	10.6146	2.58e-15	1.1e-13	24.5554
DNAJC30	-1.68887	5.27728	-10.6101	2.62e-15	1.12e-13	24.539
EPHX2	-1.66622	5.09367	-10.6063	2.66e-15	1.13e-13	24.5253
FKBP5	1.869	10.2061	10.5964	2.76e-15	1.17e-13	24.4889
LRATD2	-1.63364	4.52855	-10.5926	2.8e-15	1.18e-13	24.4752
RFX7	-1.15149	7.90683	-10.5917	2.8e-15	1.18e-13	24.472
ADCY3	2.28914	8.59984	10.588	2.84e-15	1.19e-13	24.4583
MED8	0.784	5.9714	10.587	2.85e-15	1.19e-13	24.4545
ABLIM1	-1.85136	8.6458	-10.5842	2.88e-15	1.2e-13	24.4445
PRKCH	-1.49868	9.27626	-10.5813	2.92e-15	1.2e-13	24.4337
ACYP1	-1.44197	6.46516	-10.5811	2.92e-15	1.2e-13	24.433
SRSF6	-0.93975	10.3637	-10.5774	2.96e-15	1.22e-13	24.4196
KAT6B	-1.21511	4.36327	-10.5672	3.07e-15	1.25e-13	24.3821
PRKCQ-AS1	-1.84105	7.52877	-10.5667	3.08e-15	1.25e-13	24.3805
RPA2	-0.744926	9.03245	-10.5667	3.08e-15	1.25e-13	24.3804
LHFPL2	1.72529	6.70755	10.5587	3.17e-15	1.28e-13	24.3512
SECTM1	1.54608	4.51352	10.5574	3.18e-15	1.29e-13	24.3463
LINC00402	-1.69985	5.30828	-10.5496	3.28e-15	1.32e-13	24.3178
MTX3	-1.40459	5.77142	-10.5458	3.32e-15	1.33e-13	24.304
S100A9	0.65623	13.6706	10.5375	3.43e-15	1.37e-13	24.2735
NLRP1	-1.71048	5.68037	-10.5354	3.45e-15	1.38e-13	24.2659
GRAP	-1.45876	7.68715	-10.5273	3.56e-15	1.41e-13	24.2361
MID2	-1.24233	4.22696	-10.5136	3.74e-15	1.48e-13	24.1862
SEMA4A	1.55253	8.75774	10.5083	3.82e-15	1.5e-13	24.1665
CASP5	2.90126	6.33986	10.5064	3.84e-15	1.51e-13	24.1597
VNN1	3.63657	6.17562	10.5023	3.9e-15	1.53e-13	24.1446
CEBPB	1.0114	12.4333	10.5016	3.91e-15	1.53e-13	24.1421
ZNF266	-1.24692	7.3335	-10.5	3.94e-15	1.53e-13	24.136
OXNAD1	-1.78231	5.25371	-10.4992	3.95e-15	1.53e-13	24.1332
IFITM3	2.12313	12.2653	10.4943	4.02e-15	1.55e-13	24.1154
PLP2	1.38085	6.83884	10.4913	4.06e-15	1.56e-13	24.1042
LRRN3	-2.72524	6.17319	-10.4781	4.27e-15	1.64e-13	24.0558
ARL4C	-1.70234	4.96444	-10.4746	4.32e-15	1.65e-13	24.043
PGLYRP1	2.9289	8.35852	10.4721	4.36e-15	1.66e-13	24.0339
GM2A	2.04826	5.80282	10.4713	4.38e-15	1.66e-13	24.031
LOXL3	1.34465	4.17707	10.4709	4.38e-15	1.66e-13	24.0297
SPI1	0.998619	10.2859	10.47	4.4e-15	1.66e-13	24.0264
PRKCQ	-1.47821	7.56535	-10.4566	4.62e-15	1.74e-13	23.9772
NFKBIA	1.30195	11.9866	10.4523	4.69e-15	1.76e-13	23.9614
ZNF439	-1.33013	5.40833	-10.4449	4.82e-15	1.8e-13	23.9342
SEPHS2	1.1064	7.83538	10.444	4.84e-15	1.8e-13	23.931
SNRNP70	-1.00601	9.51728	-10.4406	4.9e-15	1.82e-13	23.9183
ARHGEF18	-0.754711	10.2806	-10.4395	4.92e-15	1.82e-13	23.9144
SV2A	1.57043	4.80549	10.4336	5.03e-15	1.86e-13	23.8925
TRAF5	-1.89901	6.32437	-10.4314	5.07e-15	1.86e-13	23.8847
ARG1	3.46095	7.21162	10.4301	5.1e-15	1.87e-13	23.8798
GRB10	2.69198	5.40644	10.428	5.14e-15	1.88e-13	23.872
KIAA0040	1.1632	6.529	10.4216	5.26e-15	1.92e-13	23.8486
PASK	-1.15805	6.08771	-10.4162	5.37e-15	1.95e-13	23.8286
ZBTB14	-0.827594	7.12881	-10.4124	5.44e-15	1.97e-13	23.8147
NEU1	0.850233	7.35609	10.4072	5.55e-15	2e-13	23.7954
EMILIN2	1.70744	9.02686	10.4004	5.69e-15	2.05e-13	23.7706
TMEM204	-2.03964	5.46097	-10.3973	5.75e-15	2.06e-13	23.7592
AGAP4	-1.48333	7.7964	-10.39	5.91e-15	2.11e-13	23.7324
LRG1	2.00131	9.11195	10.3756	6.24e-15	2.22e-13	23.6796
TTC25	-2.16784	5.09783	-10.3703	6.36e-15	2.25e-13	23.66
CD14	0.837535	12.7866	10.3701	6.36e-15	2.25e-13	23.6593
UTP6	-0.663031	8.76577	-10.3683	6.41e-15	2.26e-13	23.6525
IFNAR1	1.19151	9.25064	10.3664	6.45e-15	2.27e-13	23.6457
NHLRC2	1.07149	4.30054	10.3647	6.49e-15	2.28e-13	23.6393
TTC31	-0.828379	6.91369	-10.3554	6.72e-15	2.35e-13	23.6051
ZNF302	-1.02312	7.69358	-10.3512	6.83e-15	2.38e-13	23.5896
ADAM28	-1.29168	4.24219	-10.3482	6.9e-15	2.4e-13	23.5786
ZNF329	-1.1351	5.23476	-10.3472	6.93e-15	2.4e-13	23.5748
MIR600HG	-1.86953	4.9577	-10.3455	6.97e-15	2.41e-13	23.5686
TNFAIP6	2.22237	10.1595	10.338	7.17e-15	2.47e-13	23.541
BACH2	-1.89776	5.54897	-10.3295	7.4e-15	2.54e-13	23.5099
SLC7A6	-1.53036	6.51713	-10.3272	7.47e-15	2.56e-13	23.5011
ZSCAN18	-1.39062	6.60408	-10.3226	7.59e-15	2.59e-13	23.4841
BCLAF1	-0.753125	8.78831	-10.3192	7.69e-15	2.62e-13	23.4718
SNHG1	-1.24142	7.35029	-10.3185	7.71e-15	2.62e-13	23.4692
HPCAL4	-1.48485	4.63533	-10.3175	7.74e-15	2.62e-13	23.4654
RAB40B	-1.092	4.49414	-10.309	7.99e-15	2.7e-13	23.434
LINC00857	-0.987979	9.03836	-10.308	8.01e-15	2.7e-13	23.4306
STAG3L5P-PVRIG2P-PILRB	-1.43849	9.19966	-10.2982	8.31e-15	2.79e-13	23.3944
LIN7A	2.39881	5.50067	10.2958	8.39e-15	2.8e-13	23.3855
S100A11	1.2509	10.6369	10.2956	8.39e-15	2.8e-13	23.3847
PRKCD	0.828494	10.6604	10.2948	8.42e-15	2.8e-13	23.3817
HDC	-2.96923	5.82297	-10.2944	8.43e-15	2.8e-13	23.3803
LY96	1.34206	10.7086	10.2922	8.5e-15	2.81e-13	23.3723
RHOG	0.989949	11.528	10.2901	8.57e-15	2.83e-13	23.3646
TRPM2	2.20718	4.46812	10.2796	8.91e-15	2.93e-13	23.3257
LRP10	0.749055	11.2646	10.2719	9.17e-15	3.01e-13	23.2974
ZSCAN9	-1.1905	4.25299	-10.2709	9.2e-15	3.01e-13	23.2935
METTL9	1.62016	6.26976	10.268	9.3e-15	3.03e-13	23.2828
LRRC37A4P	-1.14156	5.45581	-10.2574	9.68e-15	3.15e-13	23.2438
HNRNPH1	-1.31728	9.72052	-10.2513	9.9e-15	3.21e-13	23.2211
OR2A9P	-1.05785	3.93265	-10.2483	1e-14	3.24e-13	23.2101
SULT1B1	1.78576	5.88369	10.2408	1.03e-14	3.32e-13	23.1823
BASP1	1.16371	12.6767	10.2384	1.04e-14	3.34e-13	23.1738
KCTD21	1.12899	4.58732	10.2346	1.05e-14	3.38e-13	23.1595
LRIG1	-1.69119	6.17547	-10.2279	1.08e-14	3.45e-13	23.1348
CCDC66	-1.1537	5.72796	-10.2257	1.09e-14	3.46e-13	23.1266
DNAJC3	1.43509	5.86717	10.2256	1.09e-14	3.46e-13	23.1262
TENT4A	-0.830031	6.49531	-10.2224	1.1e-14	3.5e-13	23.1145
EGR1	0.947593	6.07737	10.2175	1.12e-14	3.55e-13	23.0964
ZFP3	-0.837739	4.99599	-10.2151	1.13e-14	3.57e-13	23.0877
SORT1	2.25529	7.96065	10.2115	1.15e-14	3.61e-13	23.0741
RNF144B	1.34384	7.94971	10.1907	1.24e-14	3.89e-13	22.9971
CDC20	2.16451	5.74142	10.1865	1.26e-14	3.94e-13	22.9817
HIP1R	-1.38161	6.87448	-10.186	1.26e-14	3.94e-13	22.9797
LTA4H	1.19021	11.2683	10.1809	1.29e-14	4e-13	22.961
CNTNAP2	-2.19019	4.65068	-10.1799	1.29e-14	4e-13	22.9574
PATJ	-0.749833	3.78057	-10.1794	1.29e-14	4e-13	22.9555
TCTN1	-1.44006	5.1059	-10.1762	1.31e-14	4.04e-13	22.9437
TCF7	-1.34922	4.43174	-10.1756	1.31e-14	4.04e-13	22.9413
GAS6	1.90446	5.21536	10.1701	1.34e-14	4.1e-13	22.9212
TMEM165	1.45601	6.30469	10.17	1.34e-14	4.1e-13	22.9206
ABHD16A	0.860491	7.19391	10.1655	1.36e-14	4.16e-13	22.9041
AFF3	-1.89958	4.66228	-10.1605	1.39e-14	4.23e-13	22.8854
TP53I3	2.31491	4.98788	10.1533	1.43e-14	4.33e-13	22.8587
INSL3	2.21547	4.52764	10.153	1.43e-14	4.33e-13	22.8576
CST7	1.73004	10.0215	10.1508	1.44e-14	4.34e-13	22.8495
PCED1B	-1.11319	8.50519	-10.1505	1.44e-14	4.34e-13	22.8484
TRIM21	0.990852	8.25224	10.1476	1.46e-14	4.38e-13	22.8377
MCCC1	-0.829818	6.42047	-10.1467	1.46e-14	4.38e-13	22.8344
GPAT3	1.3056	9.37819	10.1447	1.47e-14	4.4e-13	22.8271
PHTF1	1.51406	7.39117	10.1421	1.49e-14	4.43e-13	22.8175
FAM160A2	1.15143	6.6748	10.1367	1.52e-14	4.51e-13	22.7973
IDH1	0.91186	7.67932	10.134	1.53e-14	4.55e-13	22.7874
MYO9A	-1.25559	6.1961	-10.1319	1.55e-14	4.57e-13	22.7794
STK3	1.56095	6.82222	10.1262	1.58e-14	4.65e-13	22.7584
CACNA2D3	-1.50455	4.1962	-10.1257	1.58e-14	4.65e-13	22.7568
PHF21A	0.819384	10.5455	10.1203	1.61e-14	4.74e-13	22.7365
NELL2	-2.03174	6.60048	-10.1121	1.66e-14	4.87e-13	22.7063
LINC00926	-1.90301	4.87363	-10.1066	1.7e-14	4.96e-13	22.686
GRAMD1A	1.30859	8.77561	10.1041	1.71e-14	5e-13	22.6765
SLC49A4	1.16031	7.38019	10.102	1.73e-14	5.02e-13	22.6689
TNRC6B	-0.557189	9.52867	-10.0972	1.76e-14	5.1e-13	22.6511
ITGAM	1.48976	9.86332	10.0942	1.78e-14	5.14e-13	22.6397
PRAG1	-1.70798	7.73015	-10.0915	1.8e-14	5.18e-13	22.6299
PDCL3P4	-1.24448	4.45641	-10.0904	1.8e-14	5.19e-13	22.6257
BLOC1S1	1.23584	8.64012	10.0826	1.86e-14	5.33e-13	22.597
TOP2B	-0.850442	9.30023	-10.0767	1.9e-14	5.44e-13	22.5749
RNF125	-1.36285	8.34811	-10.074	1.92e-14	5.48e-13	22.565
ICOS	-1.36139	6.2259	-10.071	1.94e-14	5.53e-13	22.5538
GOSR2	1.19686	5.59565	10.0651	1.98e-14	5.64e-13	22.5318
EP400	-1.16242	7.21288	-10.0627	2e-14	5.67e-13	22.5228
CLUHP3	-1.85458	5.52719	-10.058	2.04e-14	5.76e-13	22.5053
ZNF831	-1.55867	6.40995	-10.0557	2.05e-14	5.8e-13	22.4968
CREBZF	-1.52202	4.95364	-10.0547	2.06e-14	5.8e-13	22.4931
USP24	-0.641854	8.13977	-10.0412	2.17e-14	6.09e-13	22.443
SMYD2	-0.712856	5.78944	-10.035	2.22e-14	6.22e-13	22.42
SERPING1	3.62436	6.51038	10.0332	2.23e-14	6.24e-13	22.4134
SLTM	-0.628621	8.43372	-10.0325	2.24e-14	6.25e-13	22.4107
LPP	-0.760906	9.97613	-10.0171	2.37e-14	6.6e-13	22.3537
ZYX	0.85993	10.8573	10.0157	2.39e-14	6.62e-13	22.3482
FAM13B	-0.7156	8.78776	-10.0056	2.48e-14	6.86e-13	22.3107
TXK	-2.08062	5.84131	-9.99979	2.53e-14	6.99e-13	22.2892
SHISAL2A	-1.40561	4.59095	-9.99898	2.54e-14	7e-13	22.2861
SLC4A7	-1.54352	7.08767	-9.99302	2.6e-14	7.14e-13	22.264
RIT1	1.26143	6.83703	9.99218	2.61e-14	7.14e-13	22.2608
OPRL1	1.01779	8.14417	9.99041	2.62e-14	7.17e-13	22.2542
ETS1	-1.58379	10.5739	-9.98772	2.65e-14	7.23e-13	22.2443
ZNF33B	-0.774176	7.45785	-9.98612	2.67e-14	7.26e-13	22.2383
HPSE	1.55896	7.58876	9.97876	2.74e-14	7.44e-13	22.2109
F5	1.60203	7.5443	9.96287	2.91e-14	7.88e-13	22.1518
DHRS3	-1.5115	5.89515	-9.95739	2.97e-14	8.02e-13	22.1314
APOBR	1.34062	7.16806	9.95544	2.99e-14	8.06e-13	22.1241
EDEM2	1.02561	7.76336	9.95063	3.05e-14	8.18e-13	22.1062
SAT1	0.896382	12.286	9.95028	3.05e-14	8.18e-13	22.1049
VEGFB	-1.18612	8.51226	-9.94718	3.09e-14	8.25e-13	22.0934
ITK	-1.7821	8.68006	-9.94673	3.09e-14	8.25e-13	22.0917
RPL13AP6	-1.17427	10.0867	-9.94462	3.12e-14	8.3e-13	22.0838
TTC37	-1.11432	7.75549	-9.94143	3.15e-14	8.38e-13	22.0719
ZNF91	-1.52426	8.21003	-9.93528	3.23e-14	8.56e-13	22.049
SMCO4	1.61159	8.63467	9.93473	3.23e-14	8.56e-13	22.047
SEPTIN4	2.74737	6.03975	9.93365	3.25e-14	8.57e-13	22.0429
ZDHHC12	1.24539	6.35188	9.92822	3.31e-14	8.73e-13	22.0227
GALNT12	-0.805109	3.81453	-9.92678	3.33e-14	8.75e-13	22.0173
FLOT2	1.14087	11.87	9.92521	3.35e-14	8.79e-13	22.0115
DUSP3	1.46239	10.018	9.92389	3.37e-14	8.81e-13	22.0066
MYOF	2.74775	6.76775	9.92174	3.4e-14	8.86e-13	21.9985
ELL2	1.6253	5.84125	9.92105	3.4e-14	8.86e-13	21.996
HAUS4	1.4011	7.85836	9.90936	3.56e-14	9.24e-13	21.9524
UBE2Q2	-1.1195	7.82706	-9.90862	3.57e-14	9.25e-13	21.9497
JAK2	1.4589	7.22321	9.90049	3.68e-14	9.51e-13	21.9194
AP5B1	1.65321	5.73472	9.89947	3.69e-14	9.53e-13	21.9155
LIPT1	-1.17547	5.50489	-9.89663	3.73e-14	9.61e-13	21.9049
EXT1	1.46362	6.4282	9.89067	3.82e-14	9.8e-13	21.8827
RASGRP1	-1.80369	7.03597	-9.88875	3.84e-14	9.85e-13	21.8755
SIRPA	1.08393	11.2248	9.88172	3.95e-14	1.01e-12	21.8493
FBXO21	-1.00324	7.39887	-9.87705	4.02e-14	1.03e-12	21.8319
PLCH2	-1.76719	5.27029	-9.87447	4.06e-14	1.03e-12	21.8223
SP4	-1.13351	7.22809	-9.86652	4.18e-14	1.06e-12	21.7926
TOM1	1.01049	9.39922	9.85195	4.41e-14	1.12e-12	21.7382
ATP5MPL	0.73798	7.09279	9.84718	4.49e-14	1.14e-12	21.7204
PRSS23	-1.8996	5.11921	-9.84273	4.57e-14	1.15e-12	21.7038
TYROBP	0.713537	12.3304	9.83274	4.75e-14	1.2e-12	21.6664
CYP1B1	2.31296	8.27405	9.82713	4.85e-14	1.22e-12	21.6455
LY9	-2.055	5.696	-9.82378	4.91e-14	1.23e-12	21.633
TBC1D10C	-0.847142	9.89496	-9.8195	4.99e-14	1.25e-12	21.617
ATP6V1B2	0.680955	11.7745	9.81671	5.04e-14	1.26e-12	21.6065
AAMDC	0.976266	5.61409	9.80877	5.19e-14	1.29e-12	21.5769
RGL4	2.2159	9.04539	9.79769	5.42e-14	1.35e-12	21.5354
HTATIP2	1.13883	8.05144	9.79714	5.43e-14	1.35e-12	21.5334
CYBA	0.888206	11.7183	9.79335	5.5e-14	1.36e-12	21.5192
CASP1	0.926176	10.3813	9.79194	5.53e-14	1.37e-12	21.5139
IL10RB	0.833438	11.2542	9.79029	5.57e-14	1.37e-12	21.5078
IL23A	-0.909058	3.85818	-9.78632	5.65e-14	1.39e-12	21.4929
SGSM2	-1.13505	8.87194	-9.78127	5.76e-14	1.41e-12	21.474
URI1	-1.22452	8.75607	-9.7805	5.78e-14	1.42e-12	21.4711
FKBP15	0.971064	7.06198	9.77336	5.94e-14	1.45e-12	21.4444
ZCCHC14	-1.16355	5.31062	-9.76705	6.08e-14	1.48e-12	21.4208
UBASH3A	-2.11346	5.75302	-9.76599	6.1e-14	1.49e-12	21.4168
SLC6A12	2.20061	5.25443	9.75919	6.26e-14	1.52e-12	21.3914
MIS12	-0.632171	7.74076	-9.75729	6.31e-14	1.53e-12	21.3843
CDC16	-0.841854	9.01209	-9.74816	6.53e-14	1.58e-12	21.3501
TLR2	2.09761	6.0217	9.74771	6.54e-14	1.58e-12	21.3484
ATP2B1-AS1	-1.53452	8.46452	-9.74704	6.56e-14	1.58e-12	21.3459
ZNF559	-1.28878	6.24958	-9.74284	6.66e-14	1.6e-12	21.3302
TC2N	-2.11714	5.46281	-9.73989	6.74e-14	1.62e-12	21.3191
TTC19	-1.23099	6.47631	-9.72793	7.05e-14	1.69e-12	21.2743
GPR183	-2.64622	7.44008	-9.72156	7.22e-14	1.72e-12	21.2504
BBS2	-1.04751	6.73187	-9.71642	7.36e-14	1.75e-12	21.2312
DCUN1D4	-0.989886	5.91812	-9.71561	7.38e-14	1.75e-12	21.2282
ITPRIP	0.838443	9.45903	9.71469	7.41e-14	1.75e-12	21.2247
EVA1B	1.02837	5.57317	9.7146	7.41e-14	1.75e-12	21.2244
TSHZ3	1.7773	6.59887	9.69834	7.88e-14	1.86e-12	21.1634
NOP10	0.731626	11.6988	9.69531	7.97e-14	1.88e-12	21.1521
NDN	1.17397	4.23019	9.69132	8.09e-14	1.9e-12	21.1371
SMARCC2	-0.708425	8.18661	-9.6884	8.18e-14	1.92e-12	21.1262
FAN1	-0.963334	6.92445	-9.68617	8.25e-14	1.93e-12	21.1178
PLEKHO2	1.05171	8.36183	9.68381	8.32e-14	1.95e-12	21.109
POC5	-0.787127	6.14012	-9.68053	8.43e-14	1.97e-12	21.0967
ALG10B	-1.23148	4.78238	-9.67995	8.45e-14	1.97e-12	21.0945
ZRANB2	-0.924275	9.14274	-9.67116	8.73e-14	2.03e-12	21.0615
CLYBL	-1.80993	4.96135	-9.66186	9.05e-14	2.1e-12	21.0266
NFKBIB	1.12686	5.74834	9.66172	9.05e-14	2.1e-12	21.0261
CYSTM1	2.57253	8.07349	9.66025	9.1e-14	2.1e-12	21.0206
KCNJ15	1.60476	8.36421	9.65673	9.22e-14	2.13e-12	21.0073
KIF5C	-1.26678	4.65397	-9.6539	9.32e-14	2.15e-12	20.9967
OCIAD2	-1.23314	7.53559	-9.6533	9.34e-14	2.15e-12	20.9945
LYN	0.664535	12.5776	9.64535	9.63e-14	2.21e-12	20.9646
HNRNPA0	-0.922722	8.14561	-9.6451	9.64e-14	2.21e-12	20.9637
WDR75	-1.07729	7.69977	-9.64118	9.78e-14	2.23e-12	20.949
TMEM42	-0.798932	6.32158	-9.63497	1e-13	2.28e-12	20.9257
HMGB2	0.928807	9.18925	9.63334	1.01e-13	2.29e-12	20.9196
RBM17	-0.67794	7.80174	-9.63239	1.01e-13	2.3e-12	20.916
CEBPD	1.09791	11.6679	9.62659	1.03e-13	2.34e-12	20.8942
KLHDC2	-0.956597	7.55805	-9.62404	1.04e-13	2.36e-12	20.8846
THEMIS2	1.13317	5.49804	9.61274	1.09e-13	2.46e-12	20.8422
GLT1D1	1.57288	6.07113	9.60888	1.11e-13	2.49e-12	20.8277
H2BC5	1.88198	8.82335	9.60819	1.11e-13	2.49e-12	20.8251
RAB31	0.883472	11.1307	9.60771	1.11e-13	2.49e-12	20.8233
ADHFE1	-1.63141	6.00104	-9.60711	1.11e-13	2.49e-12	20.821
TSEN2	-1.00463	5.35763	-9.60553	1.12e-13	2.5e-12	20.8151
CWF19L2	-0.793736	6.46272	-9.60336	1.13e-13	2.52e-12	20.8069
ARGLU1	-0.826183	10.2677	-9.59975	1.14e-13	2.55e-12	20.7934
CCR7	-1.88292	9.19922	-9.59572	1.16e-13	2.58e-12	20.7782
CAMK2N1	-1.31695	4.87955	-9.5931	1.17e-13	2.6e-12	20.7684
ZMAT5	0.649395	6.61277	9.59168	1.18e-13	2.61e-12	20.763
LOC155060	-1.33561	5.20415	-9.58855	1.19e-13	2.64e-12	20.7513
CCDC130	-0.769367	9.04592	-9.58717	1.2e-13	2.65e-12	20.7461
LOC100506123	-1.46741	5.25113	-9.57211	1.27e-13	2.8e-12	20.6894
SMYD4	-1.25551	4.73525	-9.57125	1.27e-13	2.8e-12	20.6862
FAM24B	-1.12875	4.89887	-9.56947	1.28e-13	2.81e-12	20.6795
RHBDF2	1.0803	9.89417	9.56781	1.29e-13	2.82e-12	20.6733
BCL11B	-2.51723	8.03212	-9.56732	1.29e-13	2.82e-12	20.6714
FCGBP	-2.60418	6.14715	-9.56728	1.29e-13	2.82e-12	20.6713
MS4A2	-1.36063	4.17192	-9.56429	1.31e-13	2.85e-12	20.66
LDHB	-1.42551	9.16361	-9.56097	1.33e-13	2.88e-12	20.6475
TP53I11	1.39874	4.24565	9.55818	1.34e-13	2.9e-12	20.637
ITM2A	-1.3435	9.69426	-9.55341	1.36e-13	2.95e-12	20.6191
ERI1	1.63878	6.9869	9.55129	1.38e-13	2.97e-12	20.6111
GPD1L	-0.97922	7.45993	-9.54376	1.41e-13	3.05e-12	20.5828
PI4KA	-0.678763	9.08878	-9.54177	1.43e-13	3.06e-12	20.5753
ALOX5AP	1.09486	12.6844	9.54117	1.43e-13	3.06e-12	20.573
GAS7	1.43915	8.27984	9.541	1.43e-13	3.06e-12	20.5724
AGFG1	1.65726	6.67363	9.54039	1.43e-13	3.07e-12	20.5701
RTTN	-0.979705	5.61429	-9.53974	1.44e-13	3.07e-12	20.5677
ZNF558	-1.05258	4.21247	-9.53709	1.45e-13	3.09e-12	20.5577
SNORD31	-1.24531	4.56553	-9.52817	1.5e-13	3.19e-12	20.5241
REPIN1	-0.757959	8.36219	-9.52671	1.51e-13	3.2e-12	20.5186
DDX18	-1.15429	8.48031	-9.52665	1.51e-13	3.2e-12	20.5184
MOAP1	-0.780914	7.38114	-9.51956	1.55e-13	3.28e-12	20.4917
ZCCHC7	-0.714071	7.63713	-9.51884	1.56e-13	3.28e-12	20.489
PID1	-1.39975	4.38427	-9.51759	1.56e-13	3.29e-12	20.4843
UHRF1	1.31788	5.04128	9.51398	1.58e-13	3.33e-12	20.4707
BATF2	2.97527	5.57429	9.50676	1.63e-13	3.42e-12	20.4435
DYRK2	-1.78675	9.52878	-9.50537	1.64e-13	3.43e-12	20.4382
ZBTB4	-1.24801	8.26323	-9.50162	1.66e-13	3.47e-12	20.4241
PP7080	-1.17019	4.45148	-9.50102	1.66e-13	3.48e-12	20.4219
ACVR1B	1.45137	7.21228	9.49387	1.71e-13	3.57e-12	20.3949
CD63	1.52246	9.12004	9.49104	1.73e-13	3.6e-12	20.3842
CEP162	0.846072	5.70847	9.48649	1.76e-13	3.64e-12	20.3671
SMDT1	-1.23319	4.45073	-9.48636	1.76e-13	3.64e-12	20.3666
LOC442132	1.50495	4.25526	9.48631	1.76e-13	3.64e-12	20.3664
APMAP	1.22018	9.14989	9.4821	1.79e-13	3.7e-12	20.3505
GAL3ST4	-1.18634	4.60293	-9.47937	1.81e-13	3.73e-12	20.3402
ATP8B2	-1.60145	7.40489	-9.47825	1.81e-13	3.74e-12	20.3361
MR1	1.27601	6.74121	9.47511	1.84e-13	3.77e-12	20.3242
NPAT	-1.48923	6.18167	-9.46925	1.88e-13	3.85e-12	20.3021
ETS2	1.54297	8.16735	9.46752	1.89e-13	3.87e-12	20.2956
HDAC4	1.47037	6.19388	9.46713	1.89e-13	3.87e-12	20.2941
CETP	1.89524	4.81091	9.4665	1.9e-13	3.87e-12	20.2918
ZMYND11	-1.20695	8.94947	-9.4618	1.93e-13	3.94e-12	20.274
CD2	-1.65044	9.347	-9.4591	1.95e-13	3.97e-12	20.2638
CENPN	1.3556	4.59696	9.45706	1.97e-13	3.99e-12	20.2562
GLMN	-0.78873	6.22044	-9.45225	2e-13	4.06e-12	20.238
RAB2A	0.751843	7.38427	9.44662	2.05e-13	4.14e-12	20.2168
RALB	1.11504	10.3628	9.44614	2.05e-13	4.14e-12	20.215
TIFA	2.71146	5.26045	9.44047	2.09e-13	4.22e-12	20.1936
EXOSC4	2.53927	5.96441	9.4401	2.1e-13	4.22e-12	20.1922
STXBP2	1.43597	9.87931	9.43184	2.16e-13	4.35e-12	20.161
ZNF451	-0.669312	7.19651	-9.42947	2.18e-13	4.38e-12	20.1521
MATR3	-0.655136	10.5165	-9.42541	2.22e-13	4.44e-12	20.1368
PGS1	1.76055	9.58523	9.4135	2.32e-13	4.64e-12	20.0918
HK3	2.12225	9.10577	9.41152	2.34e-13	4.67e-12	20.0843
ROPN1L	1.51055	7.37333	9.40993	2.35e-13	4.69e-12	20.0783
TXNDC12	-1.2145	9.11989	-9.40792	2.37e-13	4.71e-12	20.0707
IL4R	1.20206	9.03385	9.40764	2.37e-13	4.71e-12	20.0697
C2orf49	0.758775	5.824	9.40462	2.4e-13	4.76e-12	20.0583
RNU4ATAC	1.78646	5.20086	9.4022	2.42e-13	4.79e-12	20.0491
DNAJC13	1.09801	7.00506	9.39669	2.47e-13	4.89e-12	20.0283
ELAVL1	-0.804609	3.81999	-9.39463	2.49e-13	4.92e-12	20.0205
THAP12	-0.712815	8.84107	-9.3927	2.51e-13	4.94e-12	20.0133
MDC1	-0.91507	6.81093	-9.39155	2.52e-13	4.95e-12	20.0089
QRICH1	-0.649399	8.1225	-9.39143	2.52e-13	4.95e-12	20.0084
SNORA70	-1.15613	5.42504	-9.39042	2.53e-13	4.96e-12	20.0047
PRPS1	-0.838447	6.84003	-9.38407	2.6e-13	5.07e-12	19.9806
SAR1B	1.09012	7.32555	9.38142	2.62e-13	5.12e-12	19.9706
IL1RN	1.64138	8.92258	9.38077	2.63e-13	5.12e-12	19.9682
CTSL	1.57105	7.429	9.376	2.68e-13	5.21e-12	19.9502
ASTE1	-0.719144	6.59033	-9.37244	2.71e-13	5.27e-12	19.9367
RABEP1	-0.757023	7.70663	-9.36585	2.78e-13	5.39e-12	19.9118
POM121C	-0.615588	9.59857	-9.36339	2.81e-13	5.43e-12	19.9025
DYNC2I1	-1.03467	4.06028	-9.36221	2.82e-13	5.45e-12	19.898
PAQR8	-1.26943	6.82113	-9.36104	2.83e-13	5.46e-12	19.8937
GRPEL2	-0.763296	6.43533	-9.35932	2.85e-13	5.49e-12	19.8871
PLOD1	1.00537	9.13057	9.35614	2.89e-13	5.55e-12	19.8751
PLXDC2	0.824868	8.06095	9.34938	2.96e-13	5.68e-12	19.8496
ATG7	1.13731	7.44191	9.34165	3.05e-13	5.85e-12	19.8203
RNF149	0.842257	11.9777	9.33942	3.08e-13	5.88e-12	19.8119
LRRC14	-0.994537	5.92479	-9.33622	3.12e-13	5.95e-12	19.7998
PSENEN	1.2466	4.72345	9.32078	3.3e-13	6.3e-12	19.7414
RAB7A	0.670712	11.0078	9.32009	3.31e-13	6.3e-12	19.7388
ATP6V0E1	0.619804	11.3438	9.31987	3.32e-13	6.3e-12	19.738
PPIL3	-0.879078	8.63154	-9.31543	3.37e-13	6.39e-12	19.7212
FKBP1A	0.740096	10.0184	9.31526	3.38e-13	6.39e-12	19.7205
PUM2	-0.623149	8.87503	-9.31329	3.4e-13	6.43e-12	19.7131
MTERF3	-0.967053	6.43981	-9.3106	3.44e-13	6.48e-12	19.7029
ECHDC2	-1.49878	7.96447	-9.3041	3.52e-13	6.63e-12	19.6783
JDP2	1.14149	5.39051	9.30007	3.58e-13	6.73e-12	19.663
PRCP	0.649005	10.4614	9.29484	3.65e-13	6.85e-12	19.6433
TXN	1.07088	11.2853	9.29353	3.67e-13	6.87e-12	19.6383
NIF3L1	-0.796179	7.64253	-9.29337	3.67e-13	6.87e-12	19.6377
CGAS	1.8821	4.84845	9.29249	3.68e-13	6.88e-12	19.6344
TSEN54	-1.60801	5.22424	-9.29067	3.71e-13	6.92e-12	19.6274
EIF3F	-0.84308	9.78842	-9.2828	3.82e-13	7.1e-12	19.5977
PGD	1.50129	10.6839	9.28278	3.82e-13	7.1e-12	19.5976
ARID1B	-0.757238	7.36915	-9.2735	3.96e-13	7.35e-12	19.5624
SLC25A25-AS1	-1.39645	5.73712	-9.27197	3.98e-13	7.38e-12	19.5567
ZBTB25	-1.20481	4.90436	-9.27034	4.01e-13	7.41e-12	19.5505
AP3M2	-1.39779	5.89299	-9.26294	4.12e-13	7.61e-12	19.5225
MMS19	-0.73795	7.9971	-9.2616	4.14e-13	7.64e-12	19.5174
OSM	1.87144	6.16566	9.25772	4.2e-13	7.74e-12	19.5027
ZNF213	0.996454	5.52451	9.25566	4.24e-13	7.79e-12	19.4949
ACSL1	1.57733	10.5543	9.25523	4.24e-13	7.79e-12	19.4933
ITPR3	-1.45396	8.15326	-9.2491	4.34e-13	7.96e-12	19.47
RELB	1.26607	5.76752	9.24643	4.39e-13	8.03e-12	19.4599
LARP1	0.774171	6.81281	9.23779	4.54e-13	8.29e-12	19.4272
PAXBP1	-0.894169	7.07695	-9.23495	4.59e-13	8.37e-12	19.4164
SARM1	-1.12559	4.51033	-9.2301	4.67e-13	8.51e-12	19.398
STAT4	-1.25863	8.6194	-9.22486	4.77e-13	8.67e-12	19.3781
SNX20	1.66807	5.77281	9.22346	4.79e-13	8.7e-12	19.3728
CTSA	1.1474	9.01761	9.2218	4.82e-13	8.74e-12	19.3666
RNASEH1	-0.892588	7.62886	-9.21709	4.91e-13	8.89e-12	19.3487
YPEL1	-1.58871	5.5798	-9.21628	4.93e-13	8.9e-12	19.3456
MATK	-1.71063	8.28498	-9.2152	4.95e-13	8.92e-12	19.3415
C12orf29	-1.07029	6.11735	-9.21073	5.03e-13	9.06e-12	19.3246
RAB1A	0.992314	6.55237	9.20435	5.16e-13	9.27e-12	19.3004
ECE1	1.57106	5.31298	9.19844	5.27e-13	9.47e-12	19.278
ANO10	1.5382	4.59225	9.19428	5.36e-13	9.61e-12	19.2622
CD96	-1.73881	8.33043	-9.19106	5.42e-13	9.71e-12	19.25
ZDHHC8	-1.14674	8.82919	-9.18708	5.51e-13	9.84e-12	19.2349
TBC1D24	1.40696	5.50006	9.1836	5.58e-13	9.96e-12	19.2217
SNORA61	-1.52646	5.67847	-9.18153	5.63e-13	1e-11	19.2138
SLAMF6	-1.32023	8.95288	-9.17964	5.67e-13	1.01e-11	19.2066
UBTD1	1.23958	5.66427	9.17838	5.69e-13	1.01e-11	19.2018
VPS36	-0.859738	7.73115	-9.17015	5.88e-13	1.04e-11	19.1706
ANKRD46	-1.34374	5.64788	-9.16846	5.91e-13	1.05e-11	19.1642
CEP78	-1.42716	6.16067	-9.1635	6.03e-13	1.07e-11	19.1454
SH2D1A	-1.59616	8.59759	-9.16212	6.06e-13	1.07e-11	19.1401
SEMA4B	0.873414	7.97898	9.15406	6.25e-13	1.1e-11	19.1096
BCL2	-1.49781	8.01263	-9.15214	6.3e-13	1.11e-11	19.1023
TAF4	-0.990246	6.97136	-9.15081	6.33e-13	1.11e-11	19.0972
CHCHD1	0.786924	5.27292	9.14966	6.36e-13	1.12e-11	19.0928
YTHDC1	-0.592327	9.7157	-9.14879	6.38e-13	1.12e-11	19.0895
ARPC1B	0.747173	10.6067	9.14437	6.49e-13	1.13e-11	19.0728
SRSF5	-0.914338	10.17	-9.14418	6.49e-13	1.13e-11	19.072
HS1BP3	0.862798	6.53994	9.14147	6.56e-13	1.14e-11	19.0618
DHRS4-AS1	-1.41672	5.66448	-9.13889	6.62e-13	1.15e-11	19.0519
TMOD3	1.07238	6.60949	9.13864	6.63e-13	1.15e-11	19.051
ADGRG3	1.69921	7.75747	9.13769	6.65e-13	1.16e-11	19.0474
GTPBP8	-0.964116	6.18639	-9.13653	6.68e-13	1.16e-11	19.043
APH1B	1.25919	7.44993	9.13396	6.75e-13	1.17e-11	19.0332
SLC2A14	2.5627	5.39901	9.13112	6.82e-13	1.18e-11	19.0224
SNHG32	-1.22797	9.50568	-9.12083	7.1e-13	1.22e-11	18.9833
PLAUR	1.19471	7.91423	9.11954	7.13e-13	1.23e-11	18.9784
NUSAP1	1.28149	5.80213	9.11728	7.19e-13	1.24e-11	18.9699
TPST1	2.24406	5.91578	9.11246	7.33e-13	1.26e-11	18.9516
C6orf89	1.06303	5.05125	9.11136	7.36e-13	1.26e-11	18.9474
ARHGEF11	1.34557	5.10901	9.1103	7.39e-13	1.27e-11	18.9433
TOR4A	1.25216	6.02238	9.10666	7.49e-13	1.28e-11	18.9295
GPR68	-1.35974	4.34088	-9.10432	7.56e-13	1.29e-11	18.9206
ZNF419	-0.637664	6.72167	-9.10335	7.59e-13	1.29e-11	18.9169
TRAF3IP3	-0.933638	8.37859	-9.10268	7.61e-13	1.3e-11	18.9144
SLC45A3	-1.59963	4.59123	-9.10074	7.66e-13	1.3e-11	18.907
RALGAPA2	1.59492	4.90378	9.09799	7.75e-13	1.32e-11	18.8966
RBBP9	-1.05774	4.3235	-9.0949	7.84e-13	1.33e-11	18.8848
RABL2B	-1.07135	5.69133	-9.09219	7.92e-13	1.34e-11	18.8745
LEPROTL1	-0.822288	8.86829	-9.08163	8.25e-13	1.39e-11	18.8344
HNRNPA3P1	2.68117	4.95712	9.0653	8.78e-13	1.48e-11	18.7723
SLC25A44	0.73115	8.75008	9.06107	8.92e-13	1.5e-11	18.7562
BCL3	1.11142	8.96351	9.05921	8.99e-13	1.51e-11	18.7491
LIMA1	-1.00199	4.0336	-9.05169	9.25e-13	1.55e-11	18.7205
C3AR1	2.33202	6.44477	9.04888	9.35e-13	1.57e-11	18.7098
PLEKHB1	-1.20364	4.18773	-9.04566	9.47e-13	1.59e-11	18.6976
PKD2	-1.08024	4.34592	-9.04348	9.55e-13	1.6e-11	18.6893
REV1	-1.01573	6.40766	-9.04295	9.57e-13	1.6e-11	18.6872
ZNF614	-1.17125	4.50998	-9.03747	9.77e-13	1.63e-11	18.6664
C1GALT1C1	1.07141	8.14622	9.03665	9.8e-13	1.63e-11	18.6633
SOD2	1.1669	12.1162	9.03543	9.85e-13	1.64e-11	18.6586
IL18RAP	1.89832	10.5859	9.02865	1.01e-12	1.68e-11	18.6328
LRPAP1	1.1994	7.96254	9.02432	1.03e-12	1.7e-11	18.6163
MZF1	-0.883924	7.41287	-9.02351	1.03e-12	1.7e-11	18.6133
LOC728392	-1.37362	7.44304	-9.0235	1.03e-12	1.7e-11	18.6132
SORBS3	-1.45333	4.5401	-9.02252	1.03e-12	1.71e-11	18.6095
TMEM208	0.861193	6.3157	9.01976	1.05e-12	1.72e-11	18.599
ATM	-1.46732	9.13135	-9.01691	1.06e-12	1.74e-11	18.5881
SRPK1	1.06252	8.60379	9.01501	1.06e-12	1.75e-11	18.5809
CCZ1P-OR7E38P	1.05934	4.41002	9.01358	1.07e-12	1.76e-11	18.5755
PSMB3	0.820149	10.6069	9.01066	1.08e-12	1.78e-11	18.5643
RNF126	-1.02147	6.969	-9.00868	1.09e-12	1.79e-11	18.5568
NDUFAF1	0.994758	6.57274	9.00813	1.09e-12	1.79e-11	18.5547
NOL11	-0.912394	7.64543	-9.00589	1.1e-12	1.8e-11	18.5462
PARP15	-1.40042	4.42472	-9.00525	1.11e-12	1.8e-11	18.5437
PYCARD	0.674513	10.6294	9.00434	1.11e-12	1.81e-11	18.5403
SEMA4F	-1.11037	4.52524	-9.00213	1.12e-12	1.82e-11	18.5319
RUNX3	-1.44694	9.30321	-8.99758	1.14e-12	1.85e-11	18.5145
SRRM1	-0.615506	9.08269	-8.99515	1.15e-12	1.86e-11	18.5053
GNG5	1.30244	6.82102	8.99267	1.16e-12	1.88e-11	18.4958
TADA1	-1.19671	4.64737	-8.99164	1.16e-12	1.88e-11	18.4919
MALT1	-1.19076	5.93939	-8.99056	1.17e-12	1.89e-11	18.4878
ARL14EP	-1.18165	7.18773	-8.99052	1.17e-12	1.89e-11	18.4876
PPP4R3A	-0.481814	8.47434	-8.9886	1.18e-12	1.9e-11	18.4803
FAM153B	-1.88021	5.23879	-8.98414	1.2e-12	1.93e-11	18.4634
UBE2G2	-1.09952	7.64724	-8.9811	1.21e-12	1.95e-11	18.4518
CDCA5	1.93822	4.96751	8.98014	1.22e-12	1.95e-11	18.4481
CD82	1.32877	8.28709	8.96632	1.28e-12	2.06e-11	18.3955
PPHLN1	-0.598311	7.97946	-8.96429	1.29e-12	2.07e-11	18.3877
TRIB2	-1.40198	6.9112	-8.95955	1.32e-12	2.1e-11	18.3696
GTPBP3	-1.37851	6.05603	-8.95386	1.35e-12	2.15e-11	18.348
SNX11	0.6503	8.22846	8.95283	1.35e-12	2.15e-11	18.344
SLC25A15	-0.84962	5.19992	-8.95228	1.36e-12	2.15e-11	18.3419
MAP4K1	-1.45288	8.87772	-8.94253	1.41e-12	2.23e-11	18.3048
AGPS	0.687269	6.28229	8.9365	1.44e-12	2.28e-11	18.2818
RASSF1	-1.19805	7.64841	-8.93513	1.45e-12	2.29e-11	18.2766
BEX2	-1.39159	5.99059	-8.93182	1.47e-12	2.32e-11	18.2639
PTPRJ	1.47	5.43566	8.92871	1.48e-12	2.34e-11	18.2521
MAP3K7CL	-1.76653	9.9374	-8.92749	1.49e-12	2.35e-11	18.2474
YIPF4	0.921102	8.11391	8.92128	1.53e-12	2.4e-11	18.2237
TRRAP	-0.68788	8.61248	-8.92089	1.53e-12	2.4e-11	18.2223
SIDT1	-1.24964	4.87489	-8.91846	1.54e-12	2.42e-11	18.213
COQ6	-0.714934	5.80132	-8.9166	1.55e-12	2.44e-11	18.2059
SP100	1.00954	8.26118	8.9154	1.56e-12	2.45e-11	18.2013
SESN1	-0.927555	6.55182	-8.91398	1.57e-12	2.46e-11	18.1959
FBXO4	-1.02713	4.33638	-8.91162	1.58e-12	2.47e-11	18.1869
MAGEE1	-1.21353	5.2978	-8.90962	1.6e-12	2.49e-11	18.1793
TAF1C	-0.888579	8.5567	-8.90621	1.62e-12	2.52e-11	18.1663
ZBTB8OS	0.778721	6.26041	8.90602	1.62e-12	2.52e-11	18.1655
DSC1	-1.17388	4.04449	-8.90455	1.63e-12	2.53e-11	18.1599
CASP4	0.879966	10.5324	8.90399	1.63e-12	2.53e-11	18.1578
TCEAL9	1.56187	5.63943	8.89684	1.68e-12	2.6e-11	18.1305
AGPAT2	1.11226	5.81224	8.89418	1.69e-12	2.62e-11	18.1204
IL2RB	-1.67051	8.78399	-8.89326	1.7e-12	2.62e-11	18.1168
PYGL	1.19623	10.5828	8.89289	1.7e-12	2.62e-11	18.1154
EXOSC10	-0.903826	8.23341	-8.89288	1.7e-12	2.62e-11	18.1154
VDR	1.00174	5.06131	8.88847	1.73e-12	2.67e-11	18.0986
SENP7	-0.773402	7.98412	-8.88796	1.74e-12	2.67e-11	18.0966
THUMPD1	-0.770738	8.05303	-8.88311	1.77e-12	2.71e-11	18.0781
TMEM8B	-0.94022	3.90695	-8.87821	1.8e-12	2.76e-11	18.0594
WDR6	-0.907808	8.54188	-8.87666	1.81e-12	2.77e-11	18.0535
CD247	-1.70571	10.5054	-8.87301	1.84e-12	2.81e-11	18.0396
PXK	1.17538	5.32527	8.8673	1.88e-12	2.87e-11	18.0178
GBP2	1.0476	11.7818	8.8663	1.89e-12	2.88e-11	18.0139
EPHA4	-1.30415	4.394	-8.8655	1.89e-12	2.88e-11	18.0109
C12orf65	-0.91118	5.80445	-8.85981	1.93e-12	2.94e-11	17.9892
RPSA	-1.15985	9.68004	-8.85778	1.95e-12	2.96e-11	17.9814
RBM25	-0.608716	9.35441	-8.85722	1.95e-12	2.96e-11	17.9793
EIF4G3	0.895752	8.35404	8.85587	1.96e-12	2.97e-11	17.9742
TNFSF13	1.10989	3.93743	8.85369	1.98e-12	3e-11	17.9658
SUGP2	-1.12935	9.02824	-8.84842	2.02e-12	3.05e-11	17.9457
EXOC6	1.19649	7.91174	8.8456	2.04e-12	3.08e-11	17.9349
ZNHIT3	-0.791255	9.10909	-8.84192	2.07e-12	3.12e-11	17.9209
RPA1	-1.08169	8.52801	-8.83963	2.09e-12	3.15e-11	17.9121
ESYT1	-1.45447	9.50905	-8.83388	2.14e-12	3.21e-11	17.8902
ATG3	0.841179	9.4979	8.82524	2.21e-12	3.32e-11	17.8571
VMA21	-0.62905	8.14401	-8.8222	2.24e-12	3.35e-11	17.8455
DENND2D	-0.798095	8.4644	-8.81748	2.28e-12	3.41e-11	17.8275
HABP4	-1.2625	4.43857	-8.81602	2.29e-12	3.42e-11	17.8219
PGAP3	-1.24312	5.91078	-8.81414	2.31e-12	3.44e-11	17.8147
SPDYE6	0.923577	5.85325	8.81006	2.34e-12	3.49e-11	17.7992
ACOT9	0.898817	7.60546	8.80862	2.36e-12	3.51e-11	17.7936
NUDT16L2P	1.46967	4.66793	8.80822	2.36e-12	3.51e-11	17.7921
AKR1B1	-0.951477	8.15182	-8.80721	2.37e-12	3.52e-11	17.7882
FBN2	1.3801	5.89225	8.80668	2.37e-12	3.52e-11	17.7862
MARCKSL1	-1.48187	7.59976	-8.80159	2.42e-12	3.59e-11	17.7668
ETV6	0.733892	8.24669	8.80073	2.43e-12	3.59e-11	17.7635
DUSP12	-0.625858	7.69797	-8.79528	2.48e-12	3.66e-11	17.7427
PAFAH2	-1.103	6.663	-8.7922	2.51e-12	3.7e-11	17.7309
AVL9	1.05487	4.66147	8.79218	2.51e-12	3.7e-11	17.7308
CDS2	0.967982	7.50356	8.79149	2.52e-12	3.7e-11	17.7282
SDF2	0.727095	8.53505	8.79132	2.52e-12	3.7e-11	17.7275
TMEM11	1.04305	4.91183	8.7874	2.56e-12	3.75e-11	17.7125
POP5	-1.1667	5.95318	-8.78272	2.6e-12	3.82e-11	17.6947
CD53	0.862488	10.4056	8.78096	2.62e-12	3.84e-11	17.6879
CDC25B	-1.50788	8.93268	-8.77852	2.65e-12	3.87e-11	17.6786
ST6GAL1	-1.07797	9.00291	-8.7783	2.65e-12	3.87e-11	17.6778
NIBAN1	0.899024	11.9414	8.7755	2.68e-12	3.9e-11	17.667
SHPRH	-0.782977	3.77344	-8.7749	2.68e-12	3.91e-11	17.6647
TSEN15	-1.23282	6.41726	-8.77292	2.7e-12	3.93e-11	17.6572
LSM14A	-0.49867	9.32186	-8.76241	2.82e-12	4.09e-11	17.617
IL1R2	2.78034	10.1636	8.76191	2.82e-12	4.09e-11	17.6151
PRR13	0.62218	12.4945	8.75764	2.87e-12	4.16e-11	17.5987
CD5	-2.01083	5.96479	-8.75189	2.93e-12	4.24e-11	17.5768
MAPKAPK5-AS1	-0.864007	8.47864	-8.75147	2.94e-12	4.25e-11	17.5751
SLC39A10	-0.883655	3.92508	-8.7507	2.95e-12	4.25e-11	17.5722
SFT2D2	1.43989	5.21156	8.73519	3.13e-12	4.51e-11	17.5129
FAM193B	1.095	6.54158	8.73426	3.14e-12	4.51e-11	17.5093
SS18L2	-0.626849	10.0414	-8.7341	3.14e-12	4.51e-11	17.5087
SLC25A17	-0.770453	3.87821	-8.73409	3.14e-12	4.51e-11	17.5087
VAMP2	-0.974238	7.99953	-8.73197	3.17e-12	4.54e-11	17.5005
AIG1	1.6286	5.11921	8.7075	3.48e-12	4.99e-11	17.4069
ZNF827	-1.72118	5.62028	-8.70716	3.48e-12	4.99e-11	17.4056
LINC00938	-0.652772	7.44317	-8.70629	3.5e-12	4.99e-11	17.4023
STIM2	-1.07362	6.00658	-8.70629	3.5e-12	4.99e-11	17.4023
RILPL2	1.01208	8.76393	8.70069	3.57e-12	5.1e-11	17.3808
MMP23B	-1.44943	4.50061	-8.69593	3.64e-12	5.18e-11	17.3626
SUMO1P3	0.660325	7.82847	8.69227	3.69e-12	5.25e-11	17.3486
LYAR	-1.13896	8.39117	-8.68772	3.76e-12	5.34e-11	17.3312
CABP5	-1.58788	4.66338	-8.68587	3.78e-12	5.37e-11	17.3241
MIIP	1.32536	5.89263	8.68369	3.82e-12	5.41e-11	17.3157
RAB1B	0.935963	5.09302	8.67856	3.89e-12	5.51e-11	17.2961
PDS5A	-0.729811	7.56849	-8.67142	4e-12	5.66e-11	17.2688
ITGB3BP	-0.945358	4.02158	-8.67035	4.02e-12	5.67e-11	17.2647
POR	1.51955	6.14279	8.66499	4.1e-12	5.78e-11	17.2441
QSOX1	1.38758	8.06151	8.66323	4.13e-12	5.82e-11	17.2374
ANKAR	-0.804288	3.74624	-8.66127	4.16e-12	5.85e-11	17.2299
C4orf3	1.01059	9.13532	8.65913	4.19e-12	5.9e-11	17.2217
GATA3	-1.06426	4.29542	-8.65687	4.23e-12	5.94e-11	17.213
MARCKS	0.933148	10.8817	8.64795	4.38e-12	6.14e-11	17.1789
FBXO7	-1.62503	11.2162	-8.63614	4.58e-12	6.42e-11	17.1336
NCF1B	1.20412	7.05876	8.63481	4.61e-12	6.44e-11	17.1285
DUSP14	-0.96896	4.07514	-8.63371	4.63e-12	6.46e-11	17.1243
SMAD5	-1.39564	6.55955	-8.63165	4.66e-12	6.51e-11	17.1164
PTGDR	-1.8649	5.53588	-8.63049	4.69e-12	6.53e-11	17.1119
LILRB4	1.46704	4.86377	8.62662	4.76e-12	6.62e-11	17.0971
TARDBP	-1.10689	6.61856	-8.61991	4.88e-12	6.78e-11	17.0714
ANO9	-1.22685	4.72839	-8.61975	4.88e-12	6.78e-11	17.0708
CKAP4	1.89596	10.1006	8.61622	4.95e-12	6.87e-11	17.0572
MRPL44	0.841677	6.87712	8.61269	5.02e-12	6.95e-11	17.0437
RAB13	1.38483	4.64529	8.6101	5.07e-12	7.01e-11	17.0338
ICE2	-0.952566	3.95861	-8.60664	5.14e-12	7.1e-11	17.0205
CYTH1	-0.548954	10.6607	-8.60078	5.26e-12	7.25e-11	16.998
SPPL2A	1.04649	8.83175	8.59893	5.29e-12	7.3e-11	16.991
TRIM32	-1.02302	4.11073	-8.59817	5.31e-12	7.31e-11	16.988
GCH1	1.87684	7.12415	8.59628	5.35e-12	7.36e-11	16.9808
C12orf57	-1.22322	8.41084	-8.59568	5.36e-12	7.36e-11	16.9785
PAN2	-0.817422	6.3407	-8.59564	5.36e-12	7.36e-11	16.9784
FANCD2	-1.06632	5.61051	-8.59534	5.37e-12	7.36e-11	16.9772
SMARCAD1	-1.29797	4.54554	-8.59491	5.38e-12	7.36e-11	16.9755
ENOSF1	-1.60909	5.48815	-8.59198	5.44e-12	7.43e-11	16.9643
GUSBP14	1.49296	8.80459	8.58618	5.56e-12	7.59e-11	16.9421
LTBR	0.989861	8.13876	8.58076	5.68e-12	7.75e-11	16.9213
LGALS3BP	1.97679	4.61016	8.57917	5.71e-12	7.78e-11	16.9152
STRBP	-1.04287	4.08452	-8.57847	5.73e-12	7.8e-11	16.9125
PNKD	1.11624	6.70623	8.57613	5.78e-12	7.86e-11	16.9035
TNFRSF25	-2.43325	7.37388	-8.56759	5.98e-12	8.11e-11	16.8708
OSBPL10	-1.4722	4.68271	-8.56508	6.03e-12	8.18e-11	16.8611
SUMF1	0.972717	6.7025	8.56107	6.13e-12	8.3e-11	16.8458
KLHL2	1.41637	7.70944	8.55901	6.18e-12	8.36e-11	16.8379
ASPM	1.4858	5.06126	8.55853	6.19e-12	8.36e-11	16.836
TCF7L2	1.34542	4.87075	8.5572	6.22e-12	8.4e-11	16.8309
EIF4B	-1.00818	10.2102	-8.55277	6.33e-12	8.53e-11	16.8139
C2	1.65898	4.23343	8.55065	6.38e-12	8.59e-11	16.8058
MTX1	0.907687	7.79509	8.54964	6.41e-12	8.61e-11	16.8019
TNC	-1.23398	5.22206	-8.54891	6.42e-12	8.63e-11	16.7991
TMEM185B	1.13831	6.48007	8.54657	6.48e-12	8.7e-11	16.7901
TRAFD1	1.15096	8.26311	8.54588	6.5e-12	8.71e-11	16.7875
TLR8	1.31666	10.1164	8.5453	6.52e-12	8.72e-11	16.7853
ZNF823	-0.896618	4.73082	-8.53185	6.86e-12	9.18e-11	16.7336
TSPAN5	-1.98624	9.74925	-8.52753	6.98e-12	9.32e-11	16.7171
SAMD3	-1.8285	7.89551	-8.52523	7.04e-12	9.39e-11	16.7082
POTEF	0.550871	12.9641	8.51752	7.25e-12	9.66e-11	16.6787
NPRL2	-0.78193	8.56236	-8.51543	7.31e-12	9.73e-11	16.6706
SRSF2	-0.765964	9.92728	-8.5138	7.36e-12	9.78e-11	16.6643
DYNLT1	0.917504	9.60966	8.51326	7.38e-12	9.79e-11	16.6623
GK	1.7537	8.41549	8.51201	7.41e-12	9.82e-11	16.6575
TAP1	1.16418	11.6706	8.51196	7.41e-12	9.82e-11	16.6573
TXNDC17	0.596867	9.71534	8.50833	7.52e-12	9.95e-11	16.6434
EVL	-1.36547	10.8443	-8.50681	7.56e-12	9.99e-11	16.6375
SERPINA10	-1.57277	5.19085	-8.50473	7.62e-12	1.01e-10	16.6295
RNMT	-0.786944	7.21678	-8.50452	7.63e-12	1.01e-10	16.6287
ELP2	-0.951654	6.71127	-8.49687	7.86e-12	1.03e-10	16.5994
IGFLR1	1.23334	8.72061	8.49561	7.9e-12	1.04e-10	16.5945
TMEM259	-0.723676	8.00888	-8.48879	8.11e-12	1.07e-10	16.5683
SYN2	1.49553	4.21606	8.48432	8.25e-12	1.08e-10	16.5512
CLEC2D	-1.87423	7.86741	-8.48364	8.27e-12	1.08e-10	16.5486
ALDH3A2	-0.916547	6.79145	-8.48265	8.3e-12	1.09e-10	16.5447
KLHL42	-1.15947	6.43938	-8.48017	8.38e-12	1.1e-10	16.5352
CRYGS	-1.16739	4.36677	-8.47702	8.49e-12	1.11e-10	16.5231
LHFPL6	0.826342	5.41246	8.47484	8.56e-12	1.12e-10	16.5148
TLR4	1.37558	7.81279	8.47386	8.59e-12	1.12e-10	16.511
CD3D	-1.6202	9.80628	-8.47282	8.63e-12	1.12e-10	16.507
NSG1	-2.2685	6.18921	-8.4718	8.66e-12	1.13e-10	16.5031
LNPEP	0.947381	6.31925	8.46766	8.8e-12	1.14e-10	16.4872
STK39	-1.0649	7.84708	-8.45869	9.11e-12	1.18e-10	16.4527
PADI2	1.33181	4.94042	8.45865	9.11e-12	1.18e-10	16.4526
KRI1	-0.85862	5.86093	-8.45554	9.22e-12	1.19e-10	16.4406
SPTLC2	1.3014	5.92601	8.45389	9.28e-12	1.2e-10	16.4343
E2F3	0.742964	8.83891	8.45313	9.31e-12	1.2e-10	16.4314
SF3A3	-1.06817	8.58009	-8.45137	9.37e-12	1.21e-10	16.4246
PSG9	1.80594	4.76021	8.45022	9.42e-12	1.21e-10	16.4202
SNHG15	-0.807679	6.60364	-8.44971	9.44e-12	1.21e-10	16.4182
ZNF816	-0.67975	6.68999	-8.44682	9.54e-12	1.23e-10	16.4071
MYL6B	1.23037	6.07238	8.44414	9.64e-12	1.24e-10	16.3968
IL17RA	0.914737	9.48316	8.44263	9.7e-12	1.24e-10	16.391
PPP1R3D	1.32897	6.69245	8.4418	9.73e-12	1.25e-10	16.3879
ARL2BP	-0.841366	8.30038	-8.43875	9.84e-12	1.26e-10	16.3761
LAMTOR1	0.617359	9.42904	8.43594	9.95e-12	1.27e-10	16.3653
APEX1	-1.03848	8.55355	-8.43591	9.95e-12	1.27e-10	16.3652
CBR3	-0.831517	3.99876	-8.42644	1.03e-11	1.32e-10	16.3288
RASSF7	-1.09057	7.78016	-8.42556	1.04e-11	1.32e-10	16.3254
SECISBP2	-0.584326	7.93075	-8.42223	1.05e-11	1.34e-10	16.3126
H3C13	1.3894	4.56827	8.42164	1.05e-11	1.34e-10	16.3104
MAL	-1.91239	9.32675	-8.42093	1.05e-11	1.34e-10	16.3076
YIPF1	0.815543	8.8238	8.41898	1.06e-11	1.35e-10	16.3001
MBNL1	-0.791939	9.66348	-8.41841	1.07e-11	1.35e-10	16.2979
N6AMT1	-1.02311	4.03106	-8.41202	1.09e-11	1.38e-10	16.2734
TSPAN32	-1.00377	9.56165	-8.40689	1.11e-11	1.41e-10	16.2537
DNMT1	-1.06018	9.54853	-8.40637	1.12e-11	1.41e-10	16.2517
PITPNC1	-1.10379	7.13185	-8.40572	1.12e-11	1.41e-10	16.2492
GRB2	0.640206	9.44903	8.40454	1.12e-11	1.42e-10	16.2446
KLRC3	-2.02035	5.65865	-8.39973	1.15e-11	1.44e-10	16.2262
CYP2R1	-1.22584	4.72707	-8.39696	1.16e-11	1.46e-10	16.2155
ATF7IP2	-1.27772	5.02405	-8.39163	1.18e-11	1.49e-10	16.195
B9D2	0.86383	7.7549	8.38615	1.21e-11	1.52e-10	16.1739
ZNF319	0.810723	8.0602	8.38582	1.21e-11	1.52e-10	16.1727
NOP53	-1.13352	11.4819	-8.38161	1.23e-11	1.54e-10	16.1565
KANSL3	-0.573473	9.54058	-8.37372	1.27e-11	1.59e-10	16.1261
KLHL22	-0.921594	7.30346	-8.36849	1.29e-11	1.62e-10	16.106
SUN1	-1.49369	5.22035	-8.36552	1.31e-11	1.63e-10	16.0946
NFIL3	1.22941	8.6186	8.3617	1.33e-11	1.65e-10	16.0799
TTC13	-0.713936	7.89806	-8.36153	1.33e-11	1.65e-10	16.0792
EPB41L4A-AS1	-1.06951	8.0347	-8.36087	1.33e-11	1.66e-10	16.0767
CD6	-1.76837	8.69099	-8.35997	1.34e-11	1.66e-10	16.0732
ACVR2A	-1.06804	4.35904	-8.35833	1.34e-11	1.67e-10	16.0669
BPI	3.23267	5.95474	8.34637	1.41e-11	1.75e-10	16.021
MTR	-0.748033	6.2513	-8.34487	1.42e-11	1.76e-10	16.0152
REPS2	0.942995	8.14668	8.34335	1.43e-11	1.76e-10	16.0093
NUP54	-0.824039	6.74424	-8.33979	1.45e-11	1.79e-10	15.9956
CHMP2A	0.62592	9.80441	8.33456	1.47e-11	1.82e-10	15.9755
SLA	0.853349	10.706	8.32823	1.51e-11	1.86e-10	15.9511
IFFO2	-1.30086	4.61267	-8.32369	1.54e-11	1.9e-10	15.9337
LETMD1	-0.73012	6.96665	-8.32217	1.55e-11	1.91e-10	15.9279
TTC5	-0.734878	6.00542	-8.32185	1.55e-11	1.91e-10	15.9266
PFKFB2	3.24087	5.21324	8.31867	1.57e-11	1.93e-10	15.9144
SLC11A1	1.02111	10.7903	8.31265	1.61e-11	1.97e-10	15.8912
WDR82	-0.650528	9.78239	-8.30962	1.62e-11	1.99e-10	15.8795
MAP1S	0.967566	6.80136	8.30875	1.63e-11	2e-10	15.8762
KMT2A	-1.06892	6.6191	-8.30461	1.66e-11	2.03e-10	15.8603
SH2B2	1.22632	5.43566	8.30069	1.68e-11	2.06e-10	15.8452
DHRS13	1.37318	6.41145	8.29264	1.74e-11	2.12e-10	15.8142
TPP1	0.58883	9.72647	8.29014	1.75e-11	2.14e-10	15.8046
FAM89A	2.09509	6.68507	8.28899	1.76e-11	2.14e-10	15.8001
FBXL20	0.821997	6.04404	8.2871	1.77e-11	2.16e-10	15.7929
ZNF573	-1.66669	6.39953	-8.28633	1.78e-11	2.16e-10	15.7899
NUP88	-0.931043	7.79218	-8.28014	1.82e-11	2.21e-10	15.7661
PCMT1	0.689686	10.0541	8.27762	1.84e-11	2.23e-10	15.7564
SNORA25	-1.10117	7.32216	-8.2756	1.85e-11	2.25e-10	15.7486
SERTAD1	0.784953	7.54525	8.27459	1.86e-11	2.25e-10	15.7447
VSIR	0.838611	10.4195	8.27413	1.87e-11	2.26e-10	15.7429
ZFP90	-0.942212	7.12584	-8.27234	1.88e-11	2.27e-10	15.736
KHDC4	-0.706748	7.87919	-8.27187	1.88e-11	2.27e-10	15.7342
FEZ1	-1.17668	4.087	-8.27184	1.88e-11	2.27e-10	15.7341
RTN2	1.31775	4.6134	8.27182	1.88e-11	2.27e-10	15.7341
TMEM243	-1.09889	8.03653	-8.26447	1.94e-11	2.33e-10	15.7057
PNRC2	-0.733105	9.55564	-8.26013	1.97e-11	2.37e-10	15.689
RPL5	-1.05794	10.5606	-8.2583	1.98e-11	2.38e-10	15.682
IRAK2	1.34071	6.6364	8.25821	1.98e-11	2.38e-10	15.6816
ZNF10	-0.879548	4.09489	-8.25234	2.03e-11	2.43e-10	15.659
CCRL2	2.44636	4.85822	8.25122	2.04e-11	2.44e-10	15.6547
HSF1	1.46321	4.9533	8.25025	2.05e-11	2.45e-10	15.651
ODF2L	-0.971346	4.92956	-8.2493	2.05e-11	2.45e-10	15.6473
WBP11	-0.684005	8.0616	-8.24757	2.07e-11	2.47e-10	15.6407
KLRB1	-1.97646	9.71955	-8.24539	2.09e-11	2.49e-10	15.6323
RORA	-1.94015	6.50679	-8.24505	2.09e-11	2.49e-10	15.6309
SELENOM	-0.947674	4.40357	-8.24144	2.12e-11	2.52e-10	15.6171
BCL11A	-1.29676	8.21249	-8.23941	2.13e-11	2.53e-10	15.6092
ZBTB20	-0.866021	6.81062	-8.23922	2.14e-11	2.53e-10	15.6085
C1orf122	0.746889	5.59374	8.22915	2.22e-11	2.63e-10	15.5697
C6orf136	-0.669537	6.65784	-8.22676	2.24e-11	2.66e-10	15.5605
UNK	-0.716507	7.31387	-8.22354	2.27e-11	2.69e-10	15.5481
PPIEL	-0.963912	4.0193	-8.21832	2.32e-11	2.74e-10	15.528
HMGN1	-0.778092	10.3318	-8.2168	2.33e-11	2.75e-10	15.5221
EBF1	-1.42103	4.39292	-8.21464	2.35e-11	2.77e-10	15.5139
ATP6V1C1	1.15434	7.20774	8.21175	2.38e-11	2.8e-10	15.5027
TRMT61B	-0.770613	3.93361	-8.21132	2.38e-11	2.8e-10	15.5011
TP53RK	-0.759483	6.90651	-8.20883	2.4e-11	2.83e-10	15.4915
SPTSSA	1.34502	6.18434	8.20676	2.42e-11	2.85e-10	15.4835
RPS2P32	-1.01796	10.1499	-8.19959	2.49e-11	2.92e-10	15.4559
FADD	0.566119	7.67263	8.19635	2.52e-11	2.96e-10	15.4434
PYROXD2	-1.97362	5.16844	-8.19576	2.53e-11	2.96e-10	15.4411
LRRC1	-0.788347	4.04554	-8.19386	2.55e-11	2.98e-10	15.4338
PDLIM7	1.31778	7.65681	8.18742	2.61e-11	3.05e-10	15.409
RPRD2	-0.548314	6.76878	-8.18359	2.65e-11	3.1e-10	15.3942
TSPAN14	0.99767	7.32646	8.18035	2.69e-11	3.13e-10	15.3817
CDK5RAP1	-0.885175	6.77044	-8.1774	2.72e-11	3.16e-10	15.3704
APOL1	1.94511	4.43152	8.17711	2.72e-11	3.17e-10	15.3692
LUC7L	-1.22122	5.69151	-8.17581	2.73e-11	3.18e-10	15.3642
DHRS12	1.09558	5.59311	8.17312	2.76e-11	3.21e-10	15.3538
RETN	3.89387	6.79728	8.17115	2.78e-11	3.23e-10	15.3463
CCDC25	-0.716709	6.48415	-8.17074	2.79e-11	3.23e-10	15.3447
SERTAD3	0.735021	7.33725	8.16995	2.8e-11	3.24e-10	15.3416
EXD2	-0.840667	4.60634	-8.1691	2.81e-11	3.25e-10	15.3383
DET1	-0.82017	4.46151	-8.16681	2.83e-11	3.27e-10	15.3295
SNRPA1	-0.696811	8.59765	-8.1626	2.88e-11	3.32e-10	15.3133
METAP1	-0.897199	7.74018	-8.16044	2.9e-11	3.35e-10	15.305
MFSD13A	1.30621	4.60246	8.16019	2.9e-11	3.35e-10	15.304
SDR39U1	-0.898391	4.06677	-8.15613	2.95e-11	3.4e-10	15.2884
FES	1.03408	9.60683	8.15513	2.96e-11	3.41e-10	15.2845
NAPG	0.941784	4.82362	8.15448	2.97e-11	3.41e-10	15.282
IPO11	1.18591	7.44418	8.15315	2.99e-11	3.43e-10	15.2769
AKAP17A	-0.669616	9.53063	-8.15225	3e-11	3.43e-10	15.2734
KLRF1	-1.86925	7.37635	-8.14068	3.13e-11	3.59e-10	15.2288
SLC30A1	1.17488	5.06202	8.13603	3.19e-11	3.65e-10	15.2109
FERMT3	0.669143	10.3371	8.13601	3.19e-11	3.65e-10	15.2108
KCNJ2	1.33401	9.1651	8.13566	3.2e-11	3.65e-10	15.2095
ZNF211	-0.994461	6.08498	-8.13523	3.2e-11	3.65e-10	15.2078
NUMB	0.595944	11.1526	8.13495	3.2e-11	3.65e-10	15.2067
CTDSPL2	-0.808056	5.92842	-8.13052	3.26e-11	3.71e-10	15.1897
TPST2	0.794854	9.81921	8.12585	3.32e-11	3.78e-10	15.1716
NSA2	-0.946636	9.66219	-8.12512	3.33e-11	3.78e-10	15.1688
GABARAP	0.742393	6.267	8.12495	3.33e-11	3.78e-10	15.1682
ZMYM1	-0.816809	5.9289	-8.12295	3.36e-11	3.81e-10	15.1605
FYCO1	-0.768857	6.54566	-8.11988	3.4e-11	3.85e-10	15.1486
GPA33	-0.839673	4.40954	-8.1193	3.41e-11	3.85e-10	15.1464
NONO	-0.566488	10.3449	-8.11596	3.45e-11	3.9e-10	15.1335
INPP5E	-1.15068	5.52483	-8.11292	3.49e-11	3.94e-10	15.1218
TSPYL1	-0.821428	8.16865	-8.11256	3.5e-11	3.95e-10	15.1204
DIP2A	-1.68139	5.41081	-8.1116	3.51e-11	3.96e-10	15.1167
RNF227	-1.15364	4.98672	-8.10933	3.54e-11	3.99e-10	15.108
TGFBR3	-1.96203	8.77049	-8.10868	3.55e-11	3.99e-10	15.1054
PHF23	0.667969	7.21507	8.1053	3.6e-11	4.04e-10	15.0924
HERC1	-0.745982	8.01647	-8.10425	3.61e-11	4.06e-10	15.0884
OSGEPL1	-0.832498	3.98288	-8.10137	3.65e-11	4.1e-10	15.0773
ZNF248	-1.09616	5.09288	-8.09552	3.74e-11	4.19e-10	15.0547
SGK1	-1.58144	9.22452	-8.09426	3.75e-11	4.2e-10	15.0499
OXCT1	-0.940038	4.08646	-8.09423	3.76e-11	4.2e-10	15.0497
FAM160B1	0.65371	9.56398	8.09053	3.81e-11	4.26e-10	15.0355
CDA	1.36813	8.1324	8.08832	3.84e-11	4.29e-10	15.027
RPS6KB1	-0.540828	7.70432	-8.08535	3.89e-11	4.33e-10	15.0155
MBNL3	-1.96346	8.22305	-8.08517	3.89e-11	4.33e-10	15.0148
STOM	1.35119	10.9554	8.08449	3.9e-11	4.34e-10	15.0122
BIRC5	1.51561	4.20565	8.08389	3.91e-11	4.35e-10	15.0099
BCAS4	-1.11963	6.19132	-8.08257	3.93e-11	4.37e-10	15.0047
SIGIRR	-1.13997	7.63953	-8.08214	3.94e-11	4.37e-10	15.0031
ATP6V1H	0.646822	6.97537	8.07732	4.01e-11	4.45e-10	14.9845
PRKRA	-0.776572	6.36518	-8.07338	4.07e-11	4.51e-10	14.9693
MAFG	1.29843	6.36572	8.07272	4.08e-11	4.52e-10	14.9668
RPS23	-1.08331	10.4992	-8.06989	4.13e-11	4.56e-10	14.9558
AGAP1	-1.11319	4.24263	-8.06744	4.17e-11	4.6e-10	14.9464
C8orf48	0.619813	4.74973	8.06043	4.28e-11	4.73e-10	14.9194
PLA2G7	-1.4795	5.01006	-8.05666	4.35e-11	4.79e-10	14.9048
CCNA2	1.1162	4.80576	8.05646	4.35e-11	4.79e-10	14.9041
SPOCK2	-1.63682	9.71209	-8.05533	4.37e-11	4.81e-10	14.8997
NFATC3	-0.648531	6.90064	-8.0359	4.71e-11	5.18e-10	14.8248
ZFP82	-1.05762	4.50314	-8.02928	4.84e-11	5.31e-10	14.7992
RAC2	0.580224	12.6204	8.02716	4.88e-11	5.35e-10	14.791
MYL6	0.527572	12.8879	8.0241	4.93e-11	5.41e-10	14.7792
MGAM2	2.12918	5.96957	8.02159	4.98e-11	5.46e-10	14.7695
CCNB2	1.85446	4.5725	8.02089	5e-11	5.46e-10	14.7668
CD84	-0.925982	7.05328	-8.02061	5e-11	5.46e-10	14.7657
RGS19	0.676036	10.1007	8.02054	5e-11	5.46e-10	14.7655
TOLLIP	0.987311	6.22866	8.0171	5.07e-11	5.53e-10	14.7522
FGD4	1.35365	4.01063	8.01625	5.09e-11	5.55e-10	14.7489
CENPW	1.30435	4.27826	8.0151	5.11e-11	5.56e-10	14.7445
HEATR5B	-0.927351	7.59453	-8.01507	5.11e-11	5.56e-10	14.7444
LOC93622	-1.66066	5.74813	-8.01241	5.16e-11	5.61e-10	14.7341
PECR	1.80404	5.79681	8.00946	5.22e-11	5.67e-10	14.7227
RAB3D	1.01233	3.92144	8.00895	5.23e-11	5.68e-10	14.7208
CCDC59	-0.454424	8.49838	-8.00753	5.26e-11	5.7e-10	14.7153
TOMM20	-0.976877	8.24647	-8.00141	5.39e-11	5.84e-10	14.6917
ADGRG5	-1.96922	6.72348	-8.00049	5.41e-11	5.85e-10	14.6881
ZDHHC14	-1.30062	4.83785	-7.99366	5.56e-11	6e-10	14.6617
GBP6	2.28982	4.81842	7.9917	5.6e-11	6.04e-10	14.6542
PCNX1	0.893362	9.65904	7.98716	5.7e-11	6.15e-10	14.6367
PSMF1	-1.1266	9.72977	-7.98636	5.72e-11	6.16e-10	14.6336
RTL6	-0.99463	5.19745	-7.9858	5.73e-11	6.17e-10	14.6314
ZNF260	-1.16506	4.93551	-7.98234	5.81e-11	6.25e-10	14.6181
NCF4	0.903868	9.66273	7.97793	5.91e-11	6.35e-10	14.6011
FAM171A1	-0.940804	5.44863	-7.97607	5.95e-11	6.39e-10	14.5939
CEP83	-0.834087	4.33544	-7.97518	5.97e-11	6.4e-10	14.5904
TFB1M	-0.671718	6.36662	-7.97489	5.98e-11	6.41e-10	14.5893
ZFAND1	-0.903972	6.54928	-7.97447	5.99e-11	6.41e-10	14.5877
NUP43	-0.829619	7.59356	-7.97193	6.05e-11	6.47e-10	14.5779
BHLHE40	-0.874891	9.11326	-7.9698	6.1e-11	6.52e-10	14.5697
ZNF680	-0.919911	4.00334	-7.96784	6.14e-11	6.56e-10	14.5621
TLE5	-1.17263	9.47957	-7.9676	6.15e-11	6.56e-10	14.5612
LINC01278	-1.14137	5.42597	-7.96743	6.15e-11	6.56e-10	14.5605
TOMM7	-0.571307	11.6863	-7.96713	6.16e-11	6.56e-10	14.5594
CASP9	0.639124	6.27281	7.96587	6.19e-11	6.59e-10	14.5545
SFI1	-1.37754	4.76402	-7.96155	6.3e-11	6.69e-10	14.5378
CYP4V2	-0.95767	6.84365	-7.95875	6.37e-11	6.76e-10	14.527
EHBP1	-1.12569	5.45869	-7.95762	6.39e-11	6.78e-10	14.5227
THNSL1	-0.982726	4.58643	-7.95498	6.46e-11	6.85e-10	14.5125
ZC3H12A	1.46239	6.115	7.95459	6.47e-11	6.85e-10	14.511
AK3	-0.577471	7.54221	-7.95287	6.51e-11	6.89e-10	14.5043
SMAD3	-0.916866	7.06923	-7.94083	6.83e-11	7.21e-10	14.4578
SOX8	-0.913953	4.16345	-7.93963	6.86e-11	7.24e-10	14.4532
HHEX	0.947499	8.55404	7.935	6.98e-11	7.36e-10	14.4353
RNF214	-0.938358	4.40353	-7.93499	6.98e-11	7.36e-10	14.4353
LIME1	-1.21561	9.51858	-7.93203	7.06e-11	7.43e-10	14.4239
GLIDR	-1.30843	5.03581	-7.9318	7.07e-11	7.43e-10	14.423
RBM18	0.790982	6.20722	7.93173	7.07e-11	7.43e-10	14.4227
NCAPG	1.71282	4.40967	7.93023	7.11e-11	7.47e-10	14.417
SBK1	-1.83929	7.46654	-7.92883	7.15e-11	7.5e-10	14.4115
RFC1	-0.52562	6.85473	-7.92867	7.16e-11	7.5e-10	14.4109
SLC22A4	1.41183	7.93056	7.92678	7.21e-11	7.55e-10	14.4036
KIAA0319L	1.00211	7.23295	7.92552	7.25e-11	7.58e-10	14.3988
ZNF234	-1.12438	6.27702	-7.92486	7.26e-11	7.59e-10	14.3962
FGFBP2	-1.92568	8.57121	-7.92037	7.39e-11	7.72e-10	14.3788
PSIP1	-1.07278	6.86035	-7.91808	7.46e-11	7.78e-10	14.37
LYRM1	0.934399	9.39153	7.91803	7.46e-11	7.78e-10	14.3698
MICB	0.875788	7.7426	7.91782	7.47e-11	7.78e-10	14.369
SZRD1	0.584672	8.33364	7.91669	7.5e-11	7.81e-10	14.3646
AKT1	-0.885065	8.76373	-7.91537	7.54e-11	7.84e-10	14.3596
LOC100505715	-1.06206	5.19992	-7.9103	7.69e-11	7.99e-10	14.34
GPR160	1.54545	6.24197	7.90688	7.79e-11	8.09e-10	14.3268
KLRG1	-1.69342	8.5756	-7.90248	7.93e-11	8.22e-10	14.3098
GLA	0.696047	8.60588	7.90234	7.93e-11	8.22e-10	14.3093
GALNS	0.966261	5.47965	7.90104	7.97e-11	8.25e-10	14.3042
TCN1	2.46164	7.30931	7.90092	7.98e-11	8.25e-10	14.3038
UCKL1	-0.952505	7.6736	-7.89805	8.07e-11	8.33e-10	14.2927
RHOT1	0.621625	9.55162	7.89789	8.07e-11	8.33e-10	14.2921
LAT2	0.868821	9.09981	7.89202	8.26e-11	8.52e-10	14.2694
PKM	1.02381	8.28114	7.8891	8.35e-11	8.61e-10	14.2582
ERMARD	-0.88049	4.89646	-7.88193	8.59e-11	8.84e-10	14.2305
CD160	-2.18921	5.7011	-7.88127	8.61e-11	8.86e-10	14.2279
PTPN4	-1.35193	7.46693	-7.88003	8.65e-11	8.89e-10	14.2231
CMTM8	-1.49369	5.58631	-7.87973	8.66e-11	8.89e-10	14.222
ARL11	0.977649	4.11523	7.8792	8.68e-11	8.91e-10	14.2199
UBP1	-0.586191	8.49648	-7.8781	8.72e-11	8.94e-10	14.2157
PPP1R13B	-1.04738	4.05488	-7.87301	8.89e-11	9.11e-10	14.196
LPCAT3	0.79509	7.19949	7.86974	9.01e-11	9.21e-10	14.1834
SLC16A3	1.11964	10.7863	7.86937	9.02e-11	9.22e-10	14.1819
THEMIS	-1.98922	6.23449	-7.86919	9.03e-11	9.22e-10	14.1813
LRBA	-0.88212	7.03523	-7.86752	9.09e-11	9.27e-10	14.1748
P4HTM	-0.809124	6.76463	-7.86699	9.1e-11	9.28e-10	14.1728
ELMOD2	1.03463	5.78985	7.86328	9.24e-11	9.41e-10	14.1584
UBE2J1	0.773578	9.34124	7.86169	9.29e-11	9.46e-10	14.1523
RABGEF1	1.14338	5.58952	7.86069	9.33e-11	9.49e-10	14.1484
TTK	1.12903	4.16594	7.85945	9.38e-11	9.52e-10	14.1436
MED10	-0.457662	7.91793	-7.85905	9.39e-11	9.53e-10	14.1421
LEF1	-2.2819	8.50823	-7.85712	9.46e-11	9.59e-10	14.1346
SIRPG	-1.26716	4.72237	-7.8564	9.49e-11	9.61e-10	14.1318
TMUB2	0.644043	8.36319	7.85579	9.51e-11	9.63e-10	14.1295
ECI2	-1.28677	7.01716	-7.85377	9.59e-11	9.7e-10	14.1217
PCM1	-0.633881	8.66593	-7.84667	9.86e-11	9.95e-10	14.0943
DOCK8-AS1	1.11129	5.49774	7.84666	9.86e-11	9.95e-10	14.0942
LINC01881	1.5951	4.72113	7.84381	9.97e-11	1.01e-09	14.0832
SLC9A1	0.7988	8.49762	7.84094	1.01e-10	1.02e-09	14.0721
NANS	1.05054	6.0234	7.83637	1.03e-10	1.03e-09	14.0545
DESI1	0.8706	7.40409	7.8358	1.03e-10	1.03e-09	14.0523
DNAJC9	-0.654302	7.28075	-7.83356	1.04e-10	1.04e-09	14.0437
DGKA	-1.01513	7.85799	-7.82978	1.05e-10	1.06e-09	14.029
RBM5	-0.517529	10.0361	-7.82827	1.06e-10	1.06e-09	14.0232
ESRRA	0.484891	6.74813	7.8241	1.08e-10	1.08e-09	14.0071
DNAJC8	-0.543579	9.87367	-7.82101	1.09e-10	1.09e-09	13.9952
TK1	1.46518	4.14673	7.8206	1.09e-10	1.09e-09	13.9936
RAI1	-0.922462	5.76412	-7.81795	1.1e-10	1.1e-09	13.9834
SLAMF8	2.17034	4.60304	7.81454	1.12e-10	1.12e-09	13.9702
ANXA2R	-0.752784	8.36858	-7.81226	1.13e-10	1.13e-09	13.9614
SBF2	1.30193	5.51221	7.80982	1.14e-10	1.13e-09	13.9519
VAMP3	0.855896	9.13959	7.80928	1.14e-10	1.14e-09	13.9499
KIF21A	-1.1576	5.35946	-7.80539	1.16e-10	1.15e-09	13.9348
PRSS33	-2.50012	4.7046	-7.80497	1.16e-10	1.15e-09	13.9332
HSF2	-0.981561	4.94899	-7.79969	1.18e-10	1.18e-09	13.9128
NOP58	-0.928893	7.99046	-7.79501	1.21e-10	1.2e-09	13.8948
CROCCP2	-0.978405	6.7846	-7.79234	1.22e-10	1.21e-09	13.8844
G6PD	0.846448	9.54833	7.7903	1.23e-10	1.22e-09	13.8765
FNDC3B	1.00683	8.77598	7.78964	1.23e-10	1.22e-09	13.874
CNNM3	-0.971342	7.34569	-7.78861	1.24e-10	1.22e-09	13.87
ATXN7L3	0.74485	7.71701	7.78765	1.24e-10	1.23e-09	13.8663
ZNHIT6	-1.43333	6.15361	-7.78646	1.25e-10	1.23e-09	13.8617
CD244	-1.61391	4.93673	-7.78065	1.28e-10	1.26e-09	13.8393
SERPINB1	1.50371	10.3231	7.77877	1.28e-10	1.27e-09	13.832
E4F1	-0.684871	8.18836	-7.77699	1.29e-10	1.27e-09	13.8251
ZNF565	-0.660603	3.82885	-7.77695	1.29e-10	1.27e-09	13.825
CBX3	0.573032	8.42409	7.77509	1.3e-10	1.28e-09	13.8178
GNB2	0.984031	7.27996	7.7749	1.3e-10	1.28e-09	13.8171
SKAP1	-1.63934	8.06282	-7.77455	1.31e-10	1.28e-09	13.8157
FAM117B	-1.29067	8.92308	-7.77266	1.32e-10	1.29e-09	13.8084
TRAPPC6A	-1.11823	6.55765	-7.77264	1.32e-10	1.29e-09	13.8083
PTK2B	0.694656	7.87708	7.76992	1.33e-10	1.3e-09	13.7978
SH3YL1	-1.29629	4.77934	-7.76856	1.34e-10	1.31e-09	13.7926
MRPS25	-0.786262	5.84589	-7.76681	1.35e-10	1.32e-09	13.7858
WSB2	1.21497	6.42879	7.76185	1.37e-10	1.34e-09	13.7667
TMEM217	0.998752	4.04598	7.76057	1.38e-10	1.35e-09	13.7617
MTMR3	0.687879	9.51736	7.76025	1.38e-10	1.35e-09	13.7605
MYL4	-1.77174	9.50404	-7.75663	1.4e-10	1.36e-09	13.7465
NEMP1	-1.09263	5.85178	-7.75405	1.41e-10	1.38e-09	13.7365
C1orf162	0.953233	11.4795	7.75277	1.42e-10	1.38e-09	13.7316
NUP133	-0.57323	7.23916	-7.75212	1.43e-10	1.39e-09	13.7291
PRKAG1	0.618911	6.41414	7.75131	1.43e-10	1.39e-09	13.7259
EFCAB11	0.894768	5.13765	7.74214	1.48e-10	1.44e-09	13.6905
ATP6V0E2	-1.49969	7.34938	-7.74035	1.49e-10	1.45e-09	13.6836
EIF4E2	0.480006	8.20389	7.73747	1.51e-10	1.46e-09	13.6724
HYAL2	1.25192	4.4027	7.73548	1.52e-10	1.47e-09	13.6648
ZFYVE1	0.632927	5.85241	7.73054	1.55e-10	1.5e-09	13.6457
PADI4	1.30218	10.9001	7.7305	1.55e-10	1.5e-09	13.6455
SNORD13	-1.34821	7.4599	-7.72557	1.58e-10	1.53e-09	13.6265
MPPE1	-0.801846	9.038	-7.72441	1.59e-10	1.53e-09	13.622
FAM168B	-0.733248	5.85992	-7.72384	1.59e-10	1.53e-09	13.6198
GPER1	2.10963	4.42654	7.7212	1.61e-10	1.55e-09	13.6096
FAM241A	1.1538	6.21055	7.71933	1.62e-10	1.56e-09	13.6024
LCN2	2.62529	9.56409	7.71933	1.62e-10	1.56e-09	13.6024
DDX24	-0.929564	7.80431	-7.71792	1.63e-10	1.56e-09	13.5969
OIP5	1.06657	4.08642	7.71535	1.65e-10	1.58e-09	13.587
PLEK	0.730762	11.42	7.71436	1.65e-10	1.58e-09	13.5832
IPO9	-0.852789	5.97282	-7.71361	1.66e-10	1.59e-09	13.5803
RAPGEF1	-0.580181	8.92913	-7.71289	1.66e-10	1.59e-09	13.5775
NUDT16	1.33308	5.34009	7.71229	1.67e-10	1.59e-09	13.5752
GEMIN2	-0.992123	4.52802	-7.71081	1.67e-10	1.6e-09	13.5694
NDE1	-0.71864	9.93584	-7.71015	1.68e-10	1.6e-09	13.5669
EPHA1	-0.917387	4.66953	-7.70956	1.68e-10	1.61e-09	13.5646
ATP6V1D	0.521809	9.23814	7.70783	1.69e-10	1.62e-09	13.558
PTTG3P	1.15182	5.83272	7.70624	1.7e-10	1.62e-09	13.5518
CXCR5	-1.5992	6.51217	-7.70603	1.71e-10	1.62e-09	13.551
CDK5	0.919739	5.08911	7.70369	1.72e-10	1.64e-09	13.542
UGCG	1.65194	8.27507	7.70287	1.73e-10	1.64e-09	13.5388
HLA-E	0.617502	12.8698	7.70075	1.74e-10	1.65e-09	13.5306
CAPZA2	0.528593	10.3012	7.70041	1.74e-10	1.65e-09	13.5293
CAMLG	-0.442284	9.92158	-7.69936	1.75e-10	1.66e-09	13.5252
LTBP3	-1.45793	5.56904	-7.69865	1.76e-10	1.66e-09	13.5225
SPSB3	-0.622137	9.70469	-7.69851	1.76e-10	1.66e-09	13.5219
LITAF	0.674314	12.4101	7.6971	1.77e-10	1.67e-09	13.5165
SELP	1.59852	5.12804	7.69567	1.78e-10	1.68e-09	13.511
TUT4	-1.00132	6.94281	-7.69537	1.78e-10	1.68e-09	13.5098
TOP1P2	1.29557	5.41122	7.69309	1.79e-10	1.69e-09	13.501
NUP205	-0.748067	7.48197	-7.69271	1.8e-10	1.69e-09	13.4995
PCED1A	-1.24371	5.47019	-7.69265	1.8e-10	1.69e-09	13.4993
ANAPC5	-0.676626	9.20197	-7.68878	1.83e-10	1.72e-09	13.4843
DDX46	-0.817903	6.59954	-7.68868	1.83e-10	1.72e-09	13.4839
RAB22A	-0.752159	7.9957	-7.68843	1.83e-10	1.72e-09	13.483
CAPN5	-0.853849	3.88513	-7.68671	1.84e-10	1.73e-09	13.4763
ZAP70	-1.81198	6.93205	-7.6786	1.9e-10	1.78e-09	13.445
SNRNP35	0.67355	6.97472	7.67731	1.91e-10	1.79e-09	13.44
ASPHD2	1.39433	5.90462	7.66881	1.97e-10	1.85e-09	13.4072
CARS1	0.759193	8.59882	7.66615	1.99e-10	1.87e-09	13.3969
TOP3B	-0.677682	6.55379	-7.66459	2.01e-10	1.88e-09	13.3909
TFE3	0.828637	5.8678	7.66298	2.02e-10	1.89e-09	13.3847
GLOD4	-1.08015	7.00953	-7.6579	2.06e-10	1.92e-09	13.365
LPIN1	-1.22293	8.03523	-7.65657	2.07e-10	1.93e-09	13.3599
PLEKHG3	-1.10572	8.4632	-7.65541	2.08e-10	1.94e-09	13.3554
ZNF275	-1.04862	7.39715	-7.65286	2.1e-10	1.96e-09	13.3455
FBLN7	-0.647708	3.67574	-7.65192	2.11e-10	1.96e-09	13.3419
ALOX5	0.924105	12.0094	7.6516	2.11e-10	1.96e-09	13.3407
PUM1	-0.509881	9.70971	-7.65118	2.11e-10	1.96e-09	13.3391
CYB5B	-0.540395	8.94484	-7.65109	2.11e-10	1.96e-09	13.3387
UPB1	1.87518	4.45066	7.65081	2.12e-10	1.96e-09	13.3376
GZMM	-1.41188	5.89363	-7.64991	2.12e-10	1.97e-09	13.3341
GNPDA2	-1.08415	4.9654	-7.64923	2.13e-10	1.97e-09	13.3315
TMEM134	-0.809001	6.45946	-7.64578	2.16e-10	2e-09	13.3182
IMPDH1	0.714807	9.8712	7.64387	2.17e-10	2.01e-09	13.3108
FUT7	1.58362	5.15205	7.64328	2.18e-10	2.01e-09	13.3085
TMLHE	1.10228	5.94045	7.64281	2.18e-10	2.02e-09	13.3067
ZNF22	-0.755775	7.5537	-7.64241	2.19e-10	2.02e-09	13.3052
RP9	-0.726183	6.9722	-7.64184	2.19e-10	2.02e-09	13.3029
RPL13	-1.12239	7.9977	-7.63783	2.23e-10	2.05e-09	13.2875
DDX47	-0.916544	8.33302	-7.63396	2.26e-10	2.08e-09	13.2725
ZDHHC3	1.02458	5.84951	7.63319	2.27e-10	2.08e-09	13.2695
POLE3	-0.660443	8.93955	-7.63281	2.27e-10	2.09e-09	13.2681
OGFR	0.924136	7.49294	7.63249	2.27e-10	2.09e-09	13.2668
CRIP1	-1.54175	10.0022	-7.62535	2.34e-10	2.14e-09	13.2392
CD8A	-1.46548	9.01134	-7.62402	2.35e-10	2.15e-09	13.2341
SAMD14	1.96011	5.3714	7.62296	2.36e-10	2.16e-09	13.23
MGAM	2.00284	8.6302	7.62294	2.36e-10	2.16e-09	13.2299
MAP3K4	-1.12558	7.02033	-7.62291	2.36e-10	2.16e-09	13.2298
TNFRSF1A	0.685745	10.32	7.62184	2.37e-10	2.17e-09	13.2257
CDC23	-0.711817	6.68204	-7.61851	2.4e-10	2.19e-09	13.2128
DOCK10	-1.17898	8.61607	-7.6128	2.46e-10	2.24e-09	13.1908
ABCB1	-1.47007	5.26837	-7.6118	2.47e-10	2.25e-09	13.1869
SLC25A42	-1.06849	7.38245	-7.61132	2.47e-10	2.25e-09	13.185
ADARB1	-1.19452	7.67807	-7.60752	2.51e-10	2.28e-09	13.1703
PRR5	-1.58787	7.53417	-7.60678	2.51e-10	2.29e-09	13.1675
PRR11	1.09071	3.9457	7.60592	2.52e-10	2.29e-09	13.1642
MAP3K20	1.61788	6.37421	7.60554	2.53e-10	2.29e-09	13.1627
MFNG	-0.840762	9.34276	-7.60505	2.53e-10	2.3e-09	13.1608
AKAP11	-1.31367	6.72694	-7.60467	2.53e-10	2.3e-09	13.1593
OS9	0.965434	6.3889	7.60189	2.56e-10	2.32e-09	13.1486
PJA1	-1.12347	4.42507	-7.59572	2.62e-10	2.38e-09	13.1248
CLNS1A	-0.927758	8.48855	-7.59552	2.63e-10	2.38e-09	13.124
SEC22B	0.671766	7.66253	7.59504	2.63e-10	2.38e-09	13.1221
DPH5	-0.78489	6.55566	-7.59167	2.67e-10	2.41e-09	13.1091
RPL14	-0.999784	11.1477	-7.59133	2.67e-10	2.41e-09	13.1078
H4C8	2.03458	6.79635	7.59107	2.67e-10	2.41e-09	13.1068
ELMO2	1.21803	8.41138	7.59076	2.68e-10	2.41e-09	13.1056
CEACAM1	2.30243	9.40101	7.58966	2.69e-10	2.42e-09	13.1013
METTL23	-0.449277	8.4072	-7.58593	2.73e-10	2.45e-09	13.0869
CHST12	-1.11103	7.15852	-7.58531	2.73e-10	2.46e-09	13.0845
RPL10A	-1.03061	11.8569	-7.58291	2.76e-10	2.48e-09	13.0753
SAP30L	0.69481	8.55162	7.57976	2.79e-10	2.51e-09	13.0631
BCL2A1	1.69146	4.5991	7.57861	2.81e-10	2.52e-09	13.0586
NCALD	-1.69735	6.35604	-7.56671	2.94e-10	2.63e-09	13.0126
TEX10	-0.97494	5.50275	-7.56505	2.96e-10	2.65e-09	13.0063
PPP4R2	1.2278	5.92245	7.56282	2.98e-10	2.67e-09	12.9976
C1QA	1.57348	4.15953	7.56282	2.98e-10	2.67e-09	12.9976
RPL12	-0.96692	11.5862	-7.56212	2.99e-10	2.67e-09	12.9949
SH2D1B	-1.53454	5.4989	-7.56068	3.01e-10	2.69e-09	12.9894
CEP55	1.65472	4.19319	7.56052	3.01e-10	2.69e-09	12.9887
PDZD8	1.04497	6.02959	7.56018	3.02e-10	2.69e-09	12.9874
TMEM50B	-0.755835	7.92633	-7.55725	3.05e-10	2.72e-09	12.9761
RPL36	-0.897835	10.6262	-7.55534	3.07e-10	2.73e-09	12.9687
ATF6	0.837822	8.3909	7.55227	3.11e-10	2.76e-09	12.9568
CAPG	1.38532	5.40981	7.55227	3.11e-10	2.76e-09	12.9568
MOB1A	1.10566	8.19323	7.55165	3.12e-10	2.77e-09	12.9545
ARPC1A	0.543478	8.41715	7.54846	3.16e-10	2.8e-09	12.9422
TCEA3	-1.78324	5.52495	-7.54738	3.17e-10	2.81e-09	12.9379
CARD11	-0.94613	7.03069	-7.54473	3.2e-10	2.84e-09	12.9277
MTARC1	1.43035	7.9719	7.54408	3.21e-10	2.84e-09	12.9252
CHD6	-0.96876	4.71771	-7.54347	3.22e-10	2.85e-09	12.9229
CEL	1.40316	4.23024	7.54259	3.23e-10	2.85e-09	12.9195
CD38	1.33683	6.14549	7.54086	3.25e-10	2.87e-09	12.9128
ERLIN1	2.20486	4.77819	7.53892	3.28e-10	2.89e-09	12.9053
RPL22	-0.978759	11.0146	-7.53823	3.29e-10	2.9e-09	12.9026
SLC35A5	0.73964	7.59822	7.53731	3.3e-10	2.9e-09	12.8991
PEBP1	-1.14475	7.97682	-7.53623	3.31e-10	2.91e-09	12.8949
ARHGEF7	-0.460843	8.00468	-7.53447	3.33e-10	2.93e-09	12.8881
THOC5	0.827615	7.96853	7.53321	3.35e-10	2.94e-09	12.8832
RABGGTB	-0.538862	7.7551	-7.52874	3.41e-10	2.99e-09	12.866
CROCCP3	-0.708495	3.76872	-7.52838	3.41e-10	3e-09	12.8645
SLF2	-0.64414	7.28157	-7.52817	3.42e-10	3e-09	12.8637
GZMK	-1.92274	8.78563	-7.52539	3.45e-10	3.03e-09	12.853
C11orf1	-1.29123	5.80184	-7.52494	3.46e-10	3.03e-09	12.8513
NIPAL3	-0.848932	6.90297	-7.52468	3.46e-10	3.03e-09	12.8503
TRIQK	0.994193	5.45005	7.52419	3.47e-10	3.03e-09	12.8483
CEP290	-0.610981	3.68567	-7.52109	3.51e-10	3.07e-09	12.8364
ABHD17C	1.02199	6.076	7.51465	3.6e-10	3.14e-09	12.8115
GNG7	-1.23801	5.84929	-7.51401	3.61e-10	3.15e-09	12.809
AGPAT1	0.880259	6.94812	7.51374	3.62e-10	3.15e-09	12.808
CIB1	-0.707001	10.5217	-7.5132	3.62e-10	3.15e-09	12.8059
POGLUT1	-0.97523	8.90281	-7.51269	3.63e-10	3.16e-09	12.8039
PI4KAP1	-0.68416	7.29933	-7.51136	3.65e-10	3.17e-09	12.7988
OSBP	-0.359045	8.5241	-7.51115	3.65e-10	3.17e-09	12.798
IRF2	0.977347	6.61926	7.50942	3.68e-10	3.19e-09	12.7913
USPL1	-0.714362	6.91966	-7.50882	3.69e-10	3.2e-09	12.789
DHX15	-0.484969	9.65418	-7.50865	3.69e-10	3.2e-09	12.7883
MAFB	1.0014	8.25884	7.50761	3.7e-10	3.21e-09	12.7843
OSBPL3	-1.01017	4.70902	-7.50739	3.71e-10	3.21e-09	12.7835
CARD6	1.22841	4.02583	7.50412	3.75e-10	3.25e-09	12.7708
IL18R1	2.51453	8.75778	7.50127	3.8e-10	3.28e-09	12.7598
CBR4	-0.94673	6.14593	-7.49981	3.82e-10	3.3e-09	12.7542
PCSK7	-0.842346	7.56714	-7.49944	3.82e-10	3.3e-09	12.7527
RPSAP52	-1.28689	10.4882	-7.49919	3.83e-10	3.3e-09	12.7518
IGF2BP3	2.04801	5.03552	7.49609	3.87e-10	3.34e-09	12.7398
JMJD6	1.32846	5.21474	7.49507	3.89e-10	3.35e-09	12.7359
PROK1	0.970817	4.25482	7.49394	3.91e-10	3.36e-09	12.7315
GNAI3	0.866965	7.90978	7.49337	3.92e-10	3.37e-09	12.7293
SLC2A4RG	-0.807134	5.28106	-7.4919	3.94e-10	3.38e-09	12.7236
NCF1C	0.835659	10.6329	7.48834	3.99e-10	3.43e-09	12.7098
PLCG1	-1.29352	6.59349	-7.48713	4.01e-10	3.44e-09	12.7052
NME3	-0.995336	7.15645	-7.485	4.05e-10	3.47e-09	12.6969
ZNF485	-0.729575	3.8846	-7.48485	4.05e-10	3.47e-09	12.6964
CAST	0.806019	7.53738	7.48443	4.05e-10	3.47e-09	12.6947
CNPY4	-0.557224	6.1714	-7.48412	4.06e-10	3.47e-09	12.6935
FBXO32	-1.15077	6.32597	-7.4823	4.09e-10	3.49e-09	12.6865
RMI1	0.724456	7.00099	7.47665	4.18e-10	3.57e-09	12.6647
TYMS	1.23625	5.63513	7.47663	4.18e-10	3.57e-09	12.6646
IFT20	0.647648	7.15046	7.47608	4.19e-10	3.57e-09	12.6625
NKIRAS2	0.644958	6.69052	7.47558	4.2e-10	3.57e-09	12.6605
NLRC3	-1.09371	5.61511	-7.47543	4.2e-10	3.57e-09	12.66
STYXL1	0.958213	7.28203	7.47515	4.2e-10	3.58e-09	12.6589
ASF1A	-1.18264	6.54279	-7.47483	4.21e-10	3.58e-09	12.6577
FLT3LG	-1.50754	6.22182	-7.46914	4.3e-10	3.66e-09	12.6357
JMY	-0.989452	4.35097	-7.46438	4.38e-10	3.72e-09	12.6173
TOP2A	1.69981	4.58475	7.46403	4.39e-10	3.72e-09	12.6159
DNAJB12	0.596813	6.15794	7.46274	4.41e-10	3.74e-09	12.6109
THOC1	-1.1902	6.19722	-7.46087	4.44e-10	3.76e-09	12.6037
UBE2L6	1.04512	11.4301	7.45872	4.48e-10	3.79e-09	12.5954
SPATA2L	0.660372	6.36393	7.45556	4.54e-10	3.84e-09	12.5832
ZBTB7A	0.542766	5.24112	7.45053	4.63e-10	3.91e-09	12.5638
VPS13A	-0.963426	6.19512	-7.45	4.64e-10	3.92e-09	12.5617
AFG3L1P	-1.13966	5.56917	-7.44948	4.65e-10	3.92e-09	12.5597
OSBPL7	-1.13854	6.53732	-7.44895	4.66e-10	3.93e-09	12.5577
CAMTA1	-0.891392	3.889	-7.44692	4.69e-10	3.96e-09	12.5498
TMEM186	0.81833	4.69789	7.44468	4.74e-10	3.99e-09	12.5412
TCF20	-0.622203	7.70143	-7.4411	4.8e-10	4.04e-09	12.5273
CTRC	1.12278	4.99657	7.4407	4.81e-10	4.04e-09	12.5258
RTL10	-0.893081	5.24848	-7.43899	4.84e-10	4.07e-09	12.5192
DHRS9	1.88982	9.99441	7.43641	4.89e-10	4.11e-09	12.5092
SDC1	1.24604	4.35555	7.43344	4.95e-10	4.15e-09	12.4978
UBA5	-0.9573	5.20139	-7.43233	4.97e-10	4.16e-09	12.4934
GPR108	0.736566	7.4285	7.4322	4.97e-10	4.16e-09	12.493
GDF11	-1.20261	6.0052	-7.43049	5.01e-10	4.19e-09	12.4863
SLPI	2.4927	6.29936	7.42741	5.07e-10	4.24e-09	12.4744
PANK2	0.456002	8.75871	7.42491	5.12e-10	4.28e-09	12.4648
TMEM14A	-0.948697	3.96273	-7.42429	5.13e-10	4.28e-09	12.4624
UBALD2	0.886738	7.51082	7.42287	5.16e-10	4.3e-09	12.4569
SMARCC1	-0.580959	8.44454	-7.42036	5.21e-10	4.34e-09	12.4472
SLC36A1	1.18662	6.30097	7.41973	5.22e-10	4.35e-09	12.4448
FEM1C	0.57944	8.49953	7.41769	5.26e-10	4.38e-09	12.4369
C2orf92	-0.830683	4.12223	-7.41741	5.27e-10	4.38e-09	12.4358
SCARF1	1.17724	3.95419	7.41737	5.27e-10	4.38e-09	12.4357
OFD1	-0.737153	6.58655	-7.41626	5.29e-10	4.4e-09	12.4314
ZNF467	0.764976	10.0359	7.41434	5.33e-10	4.43e-09	12.424
CSNK1D	0.660911	8.38658	7.41237	5.37e-10	4.46e-09	12.4164
GTPBP6	-0.868381	8.8182	-7.41057	5.41e-10	4.49e-09	12.4094
IFFO1	-0.728935	8.50102	-7.40948	5.43e-10	4.5e-09	12.4052
PLSCR1	2.24597	5.99538	7.40888	5.45e-10	4.51e-09	12.4029
GDAP2	0.622573	5.0913	7.40809	5.46e-10	4.52e-09	12.3998
RPAP2	-0.782194	6.10084	-7.40736	5.48e-10	4.53e-09	12.397
TBKBP1	1.37344	4.09356	7.40633	5.5e-10	4.54e-09	12.393
MTMR9	-0.525618	7.12149	-7.40561	5.52e-10	4.55e-09	12.3902
CACNA2D2	-0.971676	4.32133	-7.40326	5.57e-10	4.59e-09	12.3812
CEACAM4	1.52358	5.02754	7.40304	5.57e-10	4.59e-09	12.3803
RENBP	1.08661	7.13654	7.40259	5.58e-10	4.59e-09	12.3786
RBM47	0.890769	10.5327	7.40256	5.58e-10	4.59e-09	12.3785
FMNL3	-0.657385	3.65913	-7.4025	5.58e-10	4.59e-09	12.3782
FTSJ1	-0.936118	6.11419	-7.39747	5.69e-10	4.68e-09	12.3588
ROBO3	-0.754875	3.8182	-7.39091	5.84e-10	4.8e-09	12.3334
TADA3	0.593903	7.92932	7.38976	5.87e-10	4.82e-09	12.329
SPNS3	-1.56891	4.35703	-7.38892	5.89e-10	4.83e-09	12.3258
TTC9C	0.748088	5.79578	7.38678	5.94e-10	4.87e-09	12.3175
NSMF	-1.7241	5.98106	-7.38628	5.95e-10	4.87e-09	12.3156
SEPTIN9	-0.903281	11.429	-7.38551	5.97e-10	4.88e-09	12.3126
TMEM209	-1.02351	6.74193	-7.38509	5.98e-10	4.89e-09	12.311
RASA3	-1.00592	6.10362	-7.38468	5.99e-10	4.89e-09	12.3094
C11orf80	-1.0739	4.2913	-7.38271	6.03e-10	4.93e-09	12.3018
APBB1IP	0.568203	10.4519	7.38191	6.05e-10	4.94e-09	12.2987
CYBB	1.0074	9.48379	7.37813	6.14e-10	5.01e-09	12.2841
DHDDS	0.788805	6.35726	7.37744	6.16e-10	5.02e-09	12.2814
RTN4	0.665783	10.6997	7.37206	6.29e-10	5.12e-09	12.2606
ZNF621	-0.845392	5.9813	-7.36827	6.38e-10	5.2e-09	12.246
ANAPC1P2	-0.779155	8.28057	-7.36434	6.48e-10	5.27e-09	12.2308
PTGER4	-0.632763	8.7858	-7.35883	6.62e-10	5.38e-09	12.2096
SLC22A15	1.30909	6.25592	7.35824	6.64e-10	5.39e-09	12.2073
RRBP1	0.849222	8.35091	7.35647	6.68e-10	5.42e-09	12.2004
ZNF146	-0.912644	6.65376	-7.35562	6.71e-10	5.44e-09	12.1972
RRAS	1.05256	7.05921	7.35554	6.71e-10	5.44e-09	12.1969
CACNA1I	-1.30336	5.36711	-7.35381	6.75e-10	5.47e-09	12.1902
IFNGR1	0.707843	10.9415	7.35364	6.76e-10	5.47e-09	12.1895
HSH2D	-1.10116	8.15502	-7.35291	6.78e-10	5.48e-09	12.1867
GPR18	-1.66303	6.17037	-7.35011	6.85e-10	5.54e-09	12.1759
ZMYND15	1.63107	5.44204	7.34885	6.88e-10	5.56e-09	12.171
NPIPB9	-0.932482	7.87783	-7.3456	6.97e-10	5.63e-09	12.1585
DCAF16	-1.02925	4.50164	-7.34346	7.03e-10	5.67e-09	12.1502
SLFN13	-1.23323	5.12295	-7.34189	7.07e-10	5.7e-09	12.1442
ZNF783	-1.25888	5.20708	-7.34143	7.09e-10	5.71e-09	12.1423
TRMT13	-1.27422	5.69163	-7.3366	7.22e-10	5.81e-09	12.1237
ORMDL1	-0.614955	8.90015	-7.3364	7.23e-10	5.81e-09	12.1229
ZNF792	-1.10259	5.41501	-7.33496	7.27e-10	5.84e-09	12.1174
COQ8A	-1.17837	7.42191	-7.33354	7.31e-10	5.87e-09	12.1119
PAXX	-0.905399	8.38588	-7.3318	7.36e-10	5.91e-09	12.1052
GUSBP2	-1.06742	4.51553	-7.33058	7.39e-10	5.93e-09	12.1004
CXXC5	-1.16604	9.02704	-7.3281	7.47e-10	5.98e-09	12.0909
NCSTN	0.632126	9.67208	7.32481	7.56e-10	6.06e-09	12.0782
MSL3	1.03632	9.88804	7.32355	7.6e-10	6.08e-09	12.0733
DIS3L	-0.897382	6.94882	-7.31721	7.79e-10	6.23e-09	12.0489
DPH3	0.965778	6.35061	7.31661	7.81e-10	6.24e-09	12.0465
EFHC2	-1.18105	4.64622	-7.31585	7.83e-10	6.26e-09	12.0436
C1GALT1	0.806293	6.70303	7.31525	7.85e-10	6.27e-09	12.0413
ADGRE4P	-2.11474	4.50377	-7.31297	7.92e-10	6.32e-09	12.0325
PCID2	-0.79703	8.39723	-7.31242	7.94e-10	6.33e-09	12.0304
TOR1A	0.516132	8.02428	7.31182	7.96e-10	6.33e-09	12.028
FOXN3	-0.610387	9.7854	-7.31176	7.96e-10	6.33e-09	12.0278
DNAJA3	-0.776556	7.5686	-7.30994	8.02e-10	6.38e-09	12.0208
ZNF525	-0.980121	4.87712	-7.30694	8.11e-10	6.45e-09	12.0092
METTL3	-0.620999	6.69105	-7.30661	8.12e-10	6.45e-09	12.0079
ASGR2	1.39034	6.72594	7.30438	8.19e-10	6.5e-09	11.9993
NUCB1	0.834725	11.7184	7.29873	8.37e-10	6.64e-09	11.9775
SIRPD	1.26321	5.11063	7.29853	8.38e-10	6.64e-09	11.9767
IFI27L1	1.05419	6.08427	7.29715	8.43e-10	6.67e-09	11.9714
IER3	1.38012	8.76152	7.29708	8.43e-10	6.67e-09	11.9711
CD7	-1.21741	8.32771	-7.29675	8.44e-10	6.67e-09	11.9698
SMYD3	-0.960939	5.01264	-7.29673	8.44e-10	6.67e-09	11.9698
GTF3C2	-0.581324	7.592	-7.29652	8.45e-10	6.67e-09	11.9689
DHRS7B	0.644042	5.84609	7.29574	8.47e-10	6.69e-09	11.9659
HMMR	1.20606	4.14033	7.29514	8.49e-10	6.7e-09	11.9636
H2BC21	1.07746	9.479	7.29507	8.49e-10	6.7e-09	11.9634
ASCC2	-1.36374	10.8602	-7.29411	8.53e-10	6.72e-09	11.9596
HNRNPD	-0.553269	10.7141	-7.29109	8.63e-10	6.79e-09	11.948
RPS7	-1.00466	9.49573	-7.28843	8.72e-10	6.86e-09	11.9377
TCEAL3	-0.758002	6.08501	-7.28742	8.75e-10	6.88e-09	11.9338
AP4B1	-0.616064	8.31436	-7.28668	8.78e-10	6.9e-09	11.931
ZNF700	-0.643557	8.29698	-7.28014	9e-10	7.07e-09	11.9057
CACNG6	-2.26363	4.51975	-7.27665	9.13e-10	7.16e-09	11.8922
METTL17	-0.70432	6.69485	-7.27633	9.14e-10	7.17e-09	11.891
SMAD7	-0.853117	4.86925	-7.26938	9.39e-10	7.36e-09	11.8642
TMEM127	0.716534	6.06476	7.26831	9.43e-10	7.38e-09	11.86
WDR36	-0.882955	5.74723	-7.26536	9.54e-10	7.46e-09	11.8487
PIWIL4	1.22094	4.40705	7.26341	9.61e-10	7.52e-09	11.8411
TMPPE	0.866842	4.26668	7.26189	9.67e-10	7.56e-09	11.8353
TPR	-0.560764	8.30387	-7.26002	9.74e-10	7.61e-09	11.828
MAPKAPK2	0.662879	8.02325	7.25885	9.79e-10	7.64e-09	11.8235
ZNF544	-0.840116	6.76623	-7.25869	9.79e-10	7.64e-09	11.8229
PTTG1	0.886239	7.197	7.25738	9.84e-10	7.67e-09	11.8179
KIAA0930	1.01159	5.05358	7.25692	9.86e-10	7.68e-09	11.8161
ZNF83	-1.47677	6.1114	-7.25412	9.97e-10	7.76e-09	11.8053
ZDHHC5	0.436346	7.40603	7.25356	9.99e-10	7.77e-09	11.8031
RPL13A	-0.720267	12.8172	-7.24359	1.04e-09	8.07e-09	11.7646
PSAP	0.447461	12.6749	7.24127	1.05e-09	8.14e-09	11.7557
TMC4	1.02993	3.88078	7.2391	1.06e-09	8.2e-09	11.7473
LTF	2.91334	6.45539	7.23869	1.06e-09	8.21e-09	11.7457
ZNF346	-1.10007	4.58287	-7.23803	1.06e-09	8.23e-09	11.7432
CEP44	-0.54369	7.26063	-7.23712	1.07e-09	8.25e-09	11.7397
TRIM44	-0.842472	8.19657	-7.23273	1.08e-09	8.39e-09	11.7227
MTA1	-0.785317	5.94904	-7.23152	1.09e-09	8.42e-09	11.718
TMEM245	-0.85583	7.05451	-7.2309	1.09e-09	8.44e-09	11.7157
ZZZ3	-1.0488	6.29943	-7.22916	1.1e-09	8.49e-09	11.709
LMTK2	1.24519	4.42573	7.22786	1.1e-09	8.53e-09	11.7039
API5	-0.449574	7.81335	-7.22589	1.11e-09	8.59e-09	11.6963
CRISPLD2	1.10238	9.63193	7.22305	1.13e-09	8.68e-09	11.6854
PIK3C2B	-0.996819	5.63318	-7.21359	1.17e-09	9e-09	11.6489
VSIG4	1.5935	4.27942	7.20919	1.19e-09	9.15e-09	11.6319
RRN3P2	-0.935678	5.29521	-7.20715	1.2e-09	9.21e-09	11.624
BIN1	-1.20342	8.07384	-7.20687	1.2e-09	9.22e-09	11.6229
RXRB	-0.412379	8.23666	-7.20415	1.21e-09	9.31e-09	11.6125
UPF3A	-1.05924	6.6066	-7.19914	1.24e-09	9.49e-09	11.5931
CLCF1	-0.697146	3.73563	-7.19854	1.24e-09	9.5e-09	11.5908
MIR4435-2HG	0.992346	4.28242	7.19712	1.25e-09	9.55e-09	11.5853
PFKFB4	0.710579	10.0178	7.19605	1.25e-09	9.58e-09	11.5812
ZBTB42	-1.43879	5.02915	-7.1955	1.25e-09	9.6e-09	11.5791
TTC27	-1.24133	6.2479	-7.19469	1.26e-09	9.62e-09	11.5759
ECHDC3	2.06923	5.50798	7.19428	1.26e-09	9.63e-09	11.5744
CSPP1	-0.675207	5.68405	-7.19262	1.27e-09	9.69e-09	11.5679
NHS	-1.11467	4.15466	-7.19156	1.27e-09	9.72e-09	11.5639
HCK	0.864408	10.5627	7.19042	1.28e-09	9.76e-09	11.5595
ITFG2	-1.05607	6.31852	-7.1901	1.28e-09	9.76e-09	11.5582
SLC9A8	0.913175	6.88875	7.18974	1.28e-09	9.77e-09	11.5568
ILF3	-1.00341	7.35287	-7.18899	1.29e-09	9.79e-09	11.554
RNF165	-1.32475	5.4479	-7.18842	1.29e-09	9.8e-09	11.5517
SPTY2D1	0.591208	6.78735	7.18836	1.29e-09	9.8e-09	11.5515
RPL3	-0.843032	12.242	-7.18807	1.29e-09	9.81e-09	11.5504
RPS5	-0.962374	10.731	-7.18675	1.3e-09	9.85e-09	11.5453
SCPEP1	1.00296	9.4548	7.18481	1.31e-09	9.92e-09	11.5378
TPI1P2	0.725268	6.12967	7.18044	1.33e-09	1.01e-08	11.521
GOLGA8CP	-1.29434	4.46165	-7.17814	1.34e-09	1.02e-08	11.5121
TLE3	1.01238	6.19124	7.17581	1.35e-09	1.03e-08	11.5031
CIRBP	-1.05248	9.53301	-7.17454	1.36e-09	1.03e-08	11.4982
C2orf76	0.704376	5.25836	7.17452	1.36e-09	1.03e-08	11.4981
OARD1	-0.473238	7.06251	-7.17418	1.36e-09	1.03e-08	11.4968
C11orf21	-0.969191	7.20805	-7.17307	1.37e-09	1.03e-08	11.4926
COMMD6	-0.512844	10.4472	-7.17114	1.38e-09	1.04e-08	11.4851
ADGRG1	-1.56523	9.16611	-7.17056	1.38e-09	1.04e-08	11.4829
NIPA1	-0.716232	6.01021	-7.17002	1.38e-09	1.04e-08	11.4808
FYN	-1.1177	8.51372	-7.16989	1.38e-09	1.04e-08	11.4803
PSMA3-AS1	-0.578778	8.26623	-7.16802	1.4e-09	1.05e-08	11.4731
HACD3	-0.845255	7.22995	-7.16408	1.42e-09	1.07e-08	11.4579
RPL7	-0.657599	12.0036	-7.16155	1.43e-09	1.08e-08	11.4481
LAMP1	0.632571	10.5664	7.16137	1.43e-09	1.08e-08	11.4474
RUNX1-IT1	-1.23202	5.20878	-7.15761	1.45e-09	1.09e-08	11.4329
MS4A6A	0.791102	10.4622	7.1537	1.48e-09	1.11e-08	11.4178
UBA52	-0.60938	13.7972	-7.1528	1.48e-09	1.11e-08	11.4144
NUP85	-0.656145	7.24167	-7.15229	1.48e-09	1.11e-08	11.4124
MAP1A	1.26016	4.19312	7.15027	1.5e-09	1.12e-08	11.4046
LDLR	1.25357	7.81065	7.14992	1.5e-09	1.12e-08	11.4032
PDZD4	-1.21694	4.60875	-7.14922	1.5e-09	1.12e-08	11.4006
PPM1M	0.871656	9.33044	7.14874	1.5e-09	1.12e-08	11.3987
ANKRA2	-0.760782	7.57436	-7.14626	1.52e-09	1.14e-08	11.3891
PPP1R21	0.408577	8.23934	7.1453	1.52e-09	1.14e-08	11.3854
FAM20A	1.5477	4.10935	7.14482	1.53e-09	1.14e-08	11.3836
AK4	1.16302	4.21634	7.14417	1.53e-09	1.14e-08	11.3811
TAMM41	-1.04398	5.54673	-7.14368	1.53e-09	1.14e-08	11.3792
CCND2	-1.04834	10.0522	-7.14249	1.54e-09	1.15e-08	11.3746
SMAP2	0.635188	12.28	7.14161	1.55e-09	1.15e-08	11.3712
PABPC4	-0.946531	9.62721	-7.14145	1.55e-09	1.15e-08	11.3706
RNF19B	0.802625	7.81362	7.13928	1.56e-09	1.16e-08	11.3622
AHNAK	-1.43737	10.3279	-7.13913	1.56e-09	1.16e-08	11.3616
RPS3	-0.827862	11.4688	-7.13599	1.58e-09	1.17e-08	11.3495
GALK2	-0.667268	6.85349	-7.13539	1.58e-09	1.18e-08	11.3472
RPL26	-0.807139	11.0909	-7.13398	1.59e-09	1.18e-08	11.3418
CPT1A	1.03649	4.4951	7.1334	1.6e-09	1.18e-08	11.3395
ANKS1A	1.11934	7.69468	7.1332	1.6e-09	1.18e-08	11.3388
ICAM1	1.88916	5.27347	7.13262	1.6e-09	1.19e-08	11.3365
POLG2	-0.795417	5.6589	-7.13207	1.61e-09	1.19e-08	11.3344
KDM2B	-1.16858	8.1804	-7.12495	1.65e-09	1.22e-08	11.3069
NOSIP	-0.58301	9.66588	-7.12444	1.65e-09	1.22e-08	11.305
DNTTIP1	0.570062	8.56619	7.12337	1.66e-09	1.23e-08	11.3009
RPL9	-0.815299	11.7711	-7.1227	1.66e-09	1.23e-08	11.2983
NSUN2	-0.61859	8.60988	-7.12177	1.67e-09	1.23e-08	11.2947
SMUG1	0.519813	7.20324	7.12114	1.68e-09	1.23e-08	11.2923
RPL27	-0.410099	12.2576	-7.12079	1.68e-09	1.24e-08	11.2909
WDR54	-1.19752	6.95029	-7.11872	1.69e-09	1.24e-08	11.2829
TMEM140	0.905073	10.1873	7.11859	1.69e-09	1.24e-08	11.2824
PRDM4	-0.452493	8.03559	-7.11854	1.69e-09	1.24e-08	11.2822
GALNT14	1.24629	3.95601	7.11676	1.7e-09	1.25e-08	11.2754
PPM1N	1.68054	4.2854	7.11628	1.71e-09	1.25e-08	11.2735
IL7R	-1.54686	10.3754	-7.11472	1.72e-09	1.26e-08	11.2675
NELFE	0.673616	5.73403	7.11429	1.72e-09	1.26e-08	11.2659
MT1G	1.9095	4.35993	7.11147	1.74e-09	1.27e-08	11.255
RALGDS	-0.974205	10.0471	-7.11122	1.74e-09	1.27e-08	11.254
CASP7	1.33795	5.24646	7.11036	1.75e-09	1.28e-08	11.2507
RBM12B	-0.594676	7.91908	-7.10999	1.75e-09	1.28e-08	11.2493
SEC14L1P1	-0.909661	4.32123	-7.10811	1.76e-09	1.29e-08	11.242
CDK10	-1.0784	7.48009	-7.10603	1.78e-09	1.3e-08	11.234
HOOK1	-1.43574	5.06015	-7.10557	1.78e-09	1.3e-08	11.2322
HDDC2	-0.796267	8.69986	-7.10349	1.79e-09	1.31e-08	11.2242
SNORA32	-0.920598	4.0767	-7.10343	1.8e-09	1.31e-08	11.224
UQCRB	0.713638	7.07686	7.10341	1.8e-09	1.31e-08	11.2239
MIRLET7D	-0.49229	3.66522	-7.09982	1.82e-09	1.32e-08	11.21
ALOX15	-1.44056	4.18235	-7.09981	1.82e-09	1.32e-08	11.21
ENTR1	-0.931313	6.76282	-7.09976	1.82e-09	1.32e-08	11.2098
CHD9	-0.724787	9.44175	-7.09888	1.83e-09	1.33e-08	11.2065
FABP5	0.999054	6.22307	7.09635	1.85e-09	1.34e-08	11.1967
LOC441455	-1.44967	9.07634	-7.09634	1.85e-09	1.34e-08	11.1966
HACL1	-0.710196	7.22206	-7.09613	1.85e-09	1.34e-08	11.1958
MELK	0.902946	3.87671	7.09596	1.85e-09	1.34e-08	11.1952
CTPS2	-1.24225	5.01229	-7.09436	1.86e-09	1.35e-08	11.189
MVP	0.769804	9.70143	7.0931	1.87e-09	1.35e-08	11.1842
CRY1	-1.08508	5.30079	-7.09097	1.88e-09	1.36e-08	11.176
FLVCR1-DT	-1.11847	5.94296	-7.0877	1.91e-09	1.38e-08	11.1634
IFI27L2	0.7097	7.85687	7.08648	1.92e-09	1.39e-08	11.1587
RPL21	-1.01933	11.2996	-7.08602	1.92e-09	1.39e-08	11.1569
ORC5	-0.743559	6.74274	-7.08486	1.93e-09	1.39e-08	11.1524
IGSF6	1.06143	9.71571	7.08403	1.94e-09	1.4e-08	11.1492
ARRB2	0.713295	8.30561	7.08103	1.96e-09	1.41e-08	11.1377
BCL9L	-0.965498	4.90125	-7.07822	1.98e-09	1.43e-08	11.1268
MKNK1	1.07089	8.98928	7.07707	1.99e-09	1.43e-08	11.1224
INPP4B	-1.26618	5.57067	-7.07468	2.01e-09	1.44e-08	11.1132
SHISA5	0.76816	10.4079	7.07467	2.01e-09	1.44e-08	11.1131
LCMT2	-0.958046	5.05575	-7.07133	2.03e-09	1.46e-08	11.1002
MMRN1	1.78742	5.10139	7.06816	2.06e-09	1.48e-08	11.088
PPIE	-0.69626	6.04259	-7.0639	2.09e-09	1.5e-08	11.0716
RDH13	-1.12518	4.46408	-7.06215	2.11e-09	1.51e-08	11.0649
SLC25A38	-1.40025	6.28519	-7.06185	2.11e-09	1.51e-08	11.0637
TMEM14C	-0.855181	8.45931	-7.06126	2.12e-09	1.52e-08	11.0615
PLAC8	1.44725	10.5746	7.05994	2.13e-09	1.52e-08	11.0564
STYX	-0.57846	9.01358	-7.05315	2.18e-09	1.56e-08	11.0302
CSF3R	0.670788	12.8164	7.04915	2.22e-09	1.59e-08	11.0148
KIF14	1.11939	4.18371	7.04879	2.22e-09	1.59e-08	11.0134
ZNF235	-0.865908	4.39715	-7.04841	2.22e-09	1.59e-08	11.0119
LIMK1	1.05167	3.98453	7.04792	2.23e-09	1.59e-08	11.01
AMMECR1	-0.507204	5.89977	-7.04633	2.24e-09	1.6e-08	11.0039
MILR1	1.61344	6.04371	7.04546	2.25e-09	1.6e-08	11.0006
ZMIZ2	-0.726461	6.53855	-7.04522	2.25e-09	1.6e-08	10.9996
TRIOBP	0.561185	8.20581	7.04323	2.27e-09	1.62e-08	10.992
KIAA1671	-1.27936	5.36701	-7.04249	2.28e-09	1.62e-08	10.9891
TRMT11	-1.29347	4.63487	-7.03766	2.32e-09	1.65e-08	10.9705
POLR2H	-0.663271	8.26912	-7.03587	2.34e-09	1.66e-08	10.9636
COX7B	0.546707	7.95716	7.03446	2.35e-09	1.67e-08	10.9582
PYHIN1	-1.25365	7.81298	-7.03436	2.35e-09	1.67e-08	10.9578
ATP9A	1.64395	8.03947	7.03373	2.36e-09	1.67e-08	10.9554
FCGR2A	0.850553	11.4343	7.0327	2.37e-09	1.68e-08	10.9514
RGCC	-1.44952	9.31268	-7.02838	2.41e-09	1.7e-08	10.9348
RNY3	-0.793388	7.42499	-7.02824	2.41e-09	1.7e-08	10.9342
DPEP2	-1.2954	9.20506	-7.02675	2.42e-09	1.71e-08	10.9285
CD52	-1.40953	10.8463	-7.02658	2.42e-09	1.71e-08	10.9278
MAF	-1.28461	5.71456	-7.02479	2.44e-09	1.72e-08	10.9209
BRPF1	-0.466918	9.70203	-7.02439	2.44e-09	1.73e-08	10.9194
RNF135	0.791607	7.44482	7.02202	2.47e-09	1.74e-08	10.9103
RALGPS1	-0.871125	4.79761	-7.02044	2.48e-09	1.75e-08	10.9042
CYBC1	0.790296	9.22085	7.02017	2.48e-09	1.75e-08	10.9032
TTC16	-1.02564	4.54706	-7.01616	2.52e-09	1.78e-08	10.8877
TPX2	1.0721	4.05467	7.01609	2.52e-09	1.78e-08	10.8874
DDX31	-0.71545	4.01148	-7.01578	2.53e-09	1.78e-08	10.8863
TYSND1	-0.98374	6.82283	-7.01499	2.53e-09	1.78e-08	10.8832
FAM199X	0.894008	4.41801	7.01455	2.54e-09	1.78e-08	10.8815
TUBGCP5	-0.921724	4.66527	-7.01422	2.54e-09	1.79e-08	10.8802
DKC1	-0.628028	7.9917	-7.01376	2.55e-09	1.79e-08	10.8785
RPS14	-0.739388	11.9518	-7.01306	2.55e-09	1.79e-08	10.8758
ZNF337	-1.36738	6.27629	-7.01064	2.58e-09	1.81e-08	10.8664
ARMCX5	-0.761028	4.17491	-7.01063	2.58e-09	1.81e-08	10.8664
AOAH	0.859639	8.43841	7.00929	2.59e-09	1.81e-08	10.8612
IRAG1-AS1	1.87382	4.35774	7.00295	2.66e-09	1.86e-08	10.8368
ZMPSTE24	0.469139	9.11505	7.00254	2.66e-09	1.86e-08	10.8352
PAQR4	0.700637	5.31704	7.00231	2.66e-09	1.86e-08	10.8344
MYCBP2	-0.585771	8.80032	-7.00231	2.66e-09	1.86e-08	10.8344
RBBP7	-0.809233	6.94108	-7.00088	2.68e-09	1.87e-08	10.8289
NECTIN3	-0.860365	3.86098	-6.99855	2.7e-09	1.89e-08	10.8199
GMFG	0.572126	11.3613	6.99804	2.71e-09	1.89e-08	10.8179
ACTR5	-0.987074	4.53119	-6.99685	2.72e-09	1.9e-08	10.8134
RUSF1	-0.942439	7.5858	-6.9955	2.73e-09	1.9e-08	10.8082
TYMP	0.889735	11.93	6.99279	2.76e-09	1.92e-08	10.7977
ADGRE2	0.958044	10.2676	6.99273	2.76e-09	1.92e-08	10.7975
PDCD4	-0.690436	10.6242	-6.9918	2.77e-09	1.93e-08	10.7939
RPS25	-0.556533	13.3159	-6.98937	2.8e-09	1.95e-08	10.7846
RPS13	-0.805059	11.6479	-6.98911	2.8e-09	1.95e-08	10.7835
TNFSF10	0.941882	10.6357	6.98652	2.83e-09	1.96e-08	10.7736
CDK20	-0.783692	4.11572	-6.98261	2.88e-09	1.99e-08	10.7585
MRPS9	-0.85467	6.78308	-6.98232	2.88e-09	2e-08	10.7574
PVRIG	-1.68349	7.45242	-6.98026	2.9e-09	2.01e-08	10.7495
SREK1	-0.610842	5.97378	-6.97979	2.91e-09	2.01e-08	10.7476
PDCD2L	-0.768748	4.0269	-6.97893	2.92e-09	2.02e-08	10.7444
SON	-0.460873	10.2597	-6.9781	2.93e-09	2.02e-08	10.7411
SELENOH	-0.512292	3.59001	-6.97743	2.93e-09	2.03e-08	10.7386
LYSMD4	-0.805744	5.89532	-6.9764	2.95e-09	2.03e-08	10.7346
OVGP1	-0.937932	4.434	-6.97607	2.95e-09	2.04e-08	10.7333
TIMP2	0.96837	9.47736	6.97583	2.95e-09	2.04e-08	10.7324
LATS2	1.16428	4.83564	6.97503	2.96e-09	2.04e-08	10.7293
RAB24	0.812803	11.2261	6.9748	2.96e-09	2.04e-08	10.7284
STX2	-0.954438	6.40783	-6.97424	2.97e-09	2.05e-08	10.7263
CLK1	-0.955241	9.89036	-6.97405	2.97e-09	2.05e-08	10.7255
IRF1	0.716479	11.7942	6.97169	3e-09	2.06e-08	10.7165
CUEDC2	0.477737	7.50816	6.96962	3.03e-09	2.08e-08	10.7085
SYNJ2BP	-1.04292	7.40265	-6.96955	3.03e-09	2.08e-08	10.7082
SPA17	0.906137	4.42786	6.96861	3.04e-09	2.08e-08	10.7046
CD274	1.88529	4.28111	6.96692	3.06e-09	2.1e-08	10.6981
ALDH9A1	-0.519275	10.4249	-6.96661	3.06e-09	2.1e-08	10.6969
TRIM51	-1.37033	4.29182	-6.96563	3.07e-09	2.1e-08	10.6931
LRIG2	-0.772392	4.53307	-6.96561	3.07e-09	2.1e-08	10.6931
TOR1AIP2	0.91002	4.1273	6.96504	3.08e-09	2.11e-08	10.6909
FGGY	1.15124	5.48681	6.96321	3.1e-09	2.12e-08	10.6838
DCAF6	-1.13874	9.19904	-6.96008	3.14e-09	2.15e-08	10.6718
CEP41	-0.718571	4.19146	-6.95891	3.15e-09	2.15e-08	10.6673
TPM4	0.799913	6.55034	6.95802	3.17e-09	2.16e-08	10.6638
IL15	1.04099	6.44825	6.9579	3.17e-09	2.16e-08	10.6634
GPR137	0.701139	8.05132	6.957	3.18e-09	2.17e-08	10.6599
SKP2	-0.551362	7.44903	-6.95588	3.19e-09	2.17e-08	10.6556
RRN3	-1.17888	5.82842	-6.95556	3.2e-09	2.18e-08	10.6544
BTBD6	-0.583521	7.83672	-6.95515	3.2e-09	2.18e-08	10.6528
JADE2	-0.884302	7.68464	-6.9551	3.2e-09	2.18e-08	10.6526
PDZK1IP1	-1.86998	7.58558	-6.95394	3.22e-09	2.19e-08	10.6481
ELOVL1	0.513895	6.16554	6.94968	3.27e-09	2.22e-08	10.6318
CCNB1IP1	-0.84709	6.18518	-6.94913	3.28e-09	2.23e-08	10.6296
TRAF1	-0.878114	4.90013	-6.94743	3.3e-09	2.24e-08	10.6231
PRPF8	-0.59198	9.2086	-6.94735	3.3e-09	2.24e-08	10.6228
ACER3	1.25597	8.96701	6.94607	3.32e-09	2.25e-08	10.6179
TMEM114	0.693894	6.41821	6.94259	3.36e-09	2.28e-08	10.6045
LINC01000	1.22884	8.21029	6.94254	3.36e-09	2.28e-08	10.6043
NMNAT1	0.845082	4.49193	6.94174	3.37e-09	2.28e-08	10.6012
MYO10	1.56171	4.18486	6.94159	3.37e-09	2.28e-08	10.6006
UNG	-0.717167	6.43297	-6.93703	3.43e-09	2.32e-08	10.5831
CENATAC	-1.02054	6.2349	-6.93563	3.45e-09	2.33e-08	10.5777
CDK5RAP2	1.62747	7.87696	6.93473	3.47e-09	2.34e-08	10.5742
ZNF805	-0.933998	4.73831	-6.93457	3.47e-09	2.34e-08	10.5736
AMD1	-0.573805	8.98852	-6.93443	3.47e-09	2.34e-08	10.5731
MDN1	-0.702833	4.29143	-6.93391	3.48e-09	2.34e-08	10.5711
GNLY	-1.75967	9.85791	-6.93381	3.48e-09	2.34e-08	10.5707
SUN2	-0.48574	11.6943	-6.93367	3.48e-09	2.34e-08	10.5702
PRMT5	0.72805	6.59661	6.93049	3.52e-09	2.37e-08	10.5579
GSK3B	0.660181	8.42563	6.9261	3.58e-09	2.41e-08	10.541
CEACAM8	3.06888	6.25012	6.92354	3.62e-09	2.43e-08	10.5312
ZNFX1	0.658654	9.24925	6.92225	3.64e-09	2.44e-08	10.5262
MMP25	0.912037	11.4956	6.92192	3.64e-09	2.45e-08	10.5249
ANKRD34B	2.11472	4.40214	6.91939	3.68e-09	2.47e-08	10.5152
LAMTOR2	0.508706	9.92819	6.91908	3.68e-09	2.47e-08	10.514
KIAA2013	0.584044	8.294	6.91875	3.69e-09	2.47e-08	10.5128
SCO2	1.25236	8.81497	6.91659	3.72e-09	2.49e-08	10.5045
ACTR1B	-1.05842	6.0844	-6.91527	3.74e-09	2.5e-08	10.4994
SLC1A3	2.40875	4.54743	6.9148	3.75e-09	2.51e-08	10.4976
PYCR2	-0.540927	7.7736	-6.91341	3.77e-09	2.52e-08	10.4922
ZNF341	0.801367	5.69493	6.91335	3.77e-09	2.52e-08	10.492
NEPRO	-0.8602	4.78046	-6.91314	3.77e-09	2.52e-08	10.4912
MAPK14	2.15454	5.95644	6.91211	3.79e-09	2.53e-08	10.4872
MT1IP	1.18166	4.24304	6.90896	3.83e-09	2.56e-08	10.4751
POLR1E	-0.988054	6.52162	-6.908	3.85e-09	2.56e-08	10.4714
NUP42	-0.843827	6.68232	-6.90702	3.86e-09	2.57e-08	10.4676
CBLB	-1.04284	7.76656	-6.90607	3.88e-09	2.58e-08	10.464
TUBGCP4	-0.697296	5.70216	-6.90565	3.88e-09	2.58e-08	10.4624
NBN	1.26209	7.99485	6.90151	3.94e-09	2.62e-08	10.4465
SNX10	1.06659	8.64587	6.90079	3.96e-09	2.63e-08	10.4437
RRP1B	-1.03799	4.62239	-6.89811	4e-09	2.65e-08	10.4334
SIN3A	-0.624394	7.74506	-6.89779	4e-09	2.66e-08	10.4321
SNORA24	-0.790535	4.20994	-6.89733	4.01e-09	2.66e-08	10.4304
NDUFB3	0.760073	10.2783	6.89695	4.02e-09	2.66e-08	10.4289
COL17A1	2.68541	5.04503	6.89687	4.02e-09	2.66e-08	10.4286
SCAP	-0.552646	9.03957	-6.8946	4.05e-09	2.68e-08	10.4199
RTBDN	-0.664621	3.75015	-6.89379	4.07e-09	2.69e-08	10.4168
NFX1	-0.630449	7.05916	-6.8898	4.13e-09	2.73e-08	10.4014
DKFZP586I1420	-0.867266	6.89227	-6.88704	4.17e-09	2.76e-08	10.3908
RPL13AP5	-0.597231	13.2035	-6.88368	4.23e-09	2.79e-08	10.3779
CFP	0.850256	6.93676	6.88348	4.23e-09	2.79e-08	10.3771
AMY2A	-1.10275	5.9455	-6.88143	4.27e-09	2.82e-08	10.3693
PRAF2	0.529831	5.85968	6.88031	4.28e-09	2.83e-08	10.3649
CAMK1D	-1.47036	7.80771	-6.87999	4.29e-09	2.83e-08	10.3637
LGALS8	0.917307	7.67151	6.87996	4.29e-09	2.83e-08	10.3636
ZNF671	-0.636502	6.54659	-6.87982	4.29e-09	2.83e-08	10.363
CFB	1.40977	4.11741	6.87956	4.3e-09	2.83e-08	10.3621
GNPTAB	-0.656117	7.4652	-6.87929	4.3e-09	2.83e-08	10.361
PLOD2	1.36839	5.12746	6.87198	4.43e-09	2.91e-08	10.3329
ETV7	1.59789	4.22461	6.87181	4.43e-09	2.91e-08	10.3323
DFFB	-0.684567	6.12304	-6.86554	4.54e-09	2.98e-08	10.3081
SS18L1	-0.608871	6.46412	-6.8626	4.59e-09	3.01e-08	10.2969
DCTD	-0.779105	6.88452	-6.86208	4.6e-09	3.02e-08	10.2949
ZNF106	0.593877	9.38748	6.85988	4.64e-09	3.04e-08	10.2864
NETO2	1.23738	4.34338	6.85958	4.64e-09	3.04e-08	10.2852
B4GALT1	0.516267	7.11896	6.8581	4.67e-09	3.06e-08	10.2795
EIF3H	-0.610361	9.11927	-6.8563	4.7e-09	3.08e-08	10.2727
MIS18BP1	-0.557689	8.29974	-6.85609	4.71e-09	3.08e-08	10.2718
AHCYL2	-0.838419	4.5836	-6.85601	4.71e-09	3.08e-08	10.2715
NCBP2	-0.784881	7.39577	-6.85375	4.75e-09	3.1e-08	10.2629
CD151	0.933963	9.77647	6.85225	4.78e-09	3.12e-08	10.2571
FNBP1	-0.392384	10.6375	-6.84853	4.85e-09	3.16e-08	10.2428
EOMES	-1.61921	9.0609	-6.84848	4.85e-09	3.16e-08	10.2426
CABIN1	-0.842854	6.92558	-6.84718	4.87e-09	3.18e-08	10.2376
DLGAP5	1.3852	4.31182	6.84436	4.93e-09	3.21e-08	10.2268
NAPEPLD	-0.914312	4.24513	-6.8443	4.93e-09	3.21e-08	10.2265
PDXDC1	-0.594903	7.59411	-6.84301	4.95e-09	3.22e-08	10.2216
LACTB	1.11588	8.93007	6.84171	4.98e-09	3.24e-08	10.2166
FCRL3	-0.97785	4.4694	-6.84086	5e-09	3.25e-08	10.2133
ARL5B	1.05108	5.13194	6.84083	5e-09	3.25e-08	10.2132
ID2	-0.788387	8.88104	-6.84024	5.01e-09	3.25e-08	10.2109
SAMSN1	2.10674	7.75298	6.83708	5.07e-09	3.29e-08	10.1988
GID8	-0.53594	8.32818	-6.83694	5.07e-09	3.29e-08	10.1983
LPCAT2	1.83386	6.99803	6.83632	5.09e-09	3.3e-08	10.1958
COA5	-0.480704	7.44806	-6.83609	5.09e-09	3.3e-08	10.195
ERO1A	0.99168	7.08603	6.83517	5.11e-09	3.31e-08	10.1914
YWHAH	0.571916	10.9597	6.8348	5.12e-09	3.31e-08	10.19
PSMA6	0.661486	10.6798	6.83291	5.15e-09	3.33e-08	10.1828
SUZ12	-0.445263	10.4609	-6.83279	5.16e-09	3.33e-08	10.1823
NR1H2	0.680865	6.59704	6.82966	5.22e-09	3.37e-08	10.1703
LOC100190986	-0.991587	8.04546	-6.82942	5.22e-09	3.37e-08	10.1694
RPS27	-0.493189	13.6545	-6.82477	5.32e-09	3.43e-08	10.1515
TBC1D7	0.754514	6.1505	6.82476	5.32e-09	3.43e-08	10.1515
RFTN1	-1.14885	8.73598	-6.82334	5.35e-09	3.45e-08	10.146
ZNF500	-0.710595	5.84935	-6.82068	5.4e-09	3.48e-08	10.1358
UST	-0.715922	3.76638	-6.8159	5.51e-09	3.54e-08	10.1174
CAP1	0.515649	12.4895	6.81476	5.53e-09	3.56e-08	10.113
CMPK1	-0.74596	8.45507	-6.81056	5.62e-09	3.61e-08	10.0969
GGA2	-1.09943	6.72654	-6.80849	5.67e-09	3.64e-08	10.089
TOMM70	-0.660987	7.32197	-6.80647	5.71e-09	3.67e-08	10.0812
CAPS	-0.678125	5.6438	-6.80583	5.73e-09	3.68e-08	10.0788
TRIM25	0.986038	9.22123	6.80536	5.74e-09	3.68e-08	10.0769
BAMBI	1.77411	4.88557	6.80497	5.74e-09	3.68e-08	10.0755
SRRD	-1.46159	7.23272	-6.80366	5.77e-09	3.7e-08	10.0704
SIPA1L1	0.819274	4.77211	6.80148	5.82e-09	3.73e-08	10.062
GSN	1.24784	7.30976	6.79849	5.89e-09	3.77e-08	10.0506
SIAH1	-0.581403	8.66397	-6.79416	5.99e-09	3.83e-08	10.0339
ITPRIPL2	1.33761	7.74346	6.79415	5.99e-09	3.83e-08	10.0339
TMED1	0.586527	7.59975	6.79283	6.02e-09	3.85e-08	10.0288
MGST1	1.37669	5.56849	6.78901	6.11e-09	3.9e-08	10.0142
CDIP1	-0.629069	3.73401	-6.78354	6.24e-09	3.99e-08	9.99318
FAM43A	-0.995583	5.9738	-6.78062	6.32e-09	4.03e-08	9.98195
ADRB2	-0.914374	8.179	-6.78047	6.32e-09	4.03e-08	9.98139
LINC00200	0.703686	4.63153	6.77745	6.39e-09	4.08e-08	9.96981
SRSF7	-0.8134	7.45431	-6.77732	6.4e-09	4.08e-08	9.96928
NCF2	0.597665	10.3195	6.76647	6.67e-09	4.25e-08	9.92765
ABHD15	-1.09379	4.91653	-6.76174	6.8e-09	4.32e-08	9.90949
RAP2C	0.705137	7.84551	6.76173	6.8e-09	4.32e-08	9.90945
PLEKHM1	0.564471	6.77199	6.76089	6.82e-09	4.33e-08	9.90625
XIAP	0.711791	5.72071	6.76055	6.83e-09	4.34e-08	9.90493
CEACAM3	1.1001	7.69105	6.76043	6.83e-09	4.34e-08	9.90447
PTPRCAP	-1.11217	8.05226	-6.7557	6.96e-09	4.42e-08	9.88633
RGL1	1.35061	5.28377	6.7526	7.04e-09	4.47e-08	9.87443
FAM200B	0.712902	5.48899	6.74772	7.18e-09	4.55e-08	9.8557
TP53I13	-0.996266	7.76161	-6.74332	7.3e-09	4.63e-08	9.83883
DGLUCY	-0.797034	8.82443	-6.74147	7.35e-09	4.66e-08	9.83173
GADD45A	1.80509	7.03279	6.74137	7.36e-09	4.66e-08	9.83134
IDUA	-1.00675	4.41059	-6.74095	7.37e-09	4.66e-08	9.82973
HIBADH	-0.874763	6.13085	-6.73994	7.4e-09	4.68e-08	9.82586
NFKB1	0.367349	10.9407	6.73596	7.51e-09	4.75e-08	9.81059
ILF2	-0.461433	8.90986	-6.73552	7.53e-09	4.75e-08	9.80893
ZBTB24	-0.565908	6.58683	-6.7308	7.67e-09	4.84e-08	9.79081
RAB11FIP3	-0.963159	6.85594	-6.72954	7.7e-09	4.86e-08	9.78596
HINT1	-0.59913	10.2548	-6.72862	7.73e-09	4.87e-08	9.78244
RNF115	-0.488455	8.57132	-6.72692	7.78e-09	4.9e-08	9.77593
HEMK1	0.766298	4.94812	6.72581	7.82e-09	4.92e-08	9.77167
ATP6V1E1	0.42123	10.5263	6.72566	7.82e-09	4.92e-08	9.7711
VIPR1	-1.17055	6.33217	-6.72367	7.88e-09	4.96e-08	9.76347
TKTL1	-1.09768	5.18288	-6.72031	7.99e-09	5.02e-08	9.75058
RSPH9	0.847288	3.98589	6.71963	8.01e-09	5.03e-08	9.74796
IL5RA	-1.31311	4.6007	-6.71937	8.01e-09	5.03e-08	9.74699
STX12	0.586905	6.90796	6.71807	8.06e-09	5.06e-08	9.742
MAGEH1	-0.773833	5.15393	-6.71677	8.1e-09	5.08e-08	9.737
KCNE3	0.982689	4.21852	6.71675	8.1e-09	5.08e-08	9.73695
MOSPD3	0.983836	5.53147	6.71661	8.1e-09	5.08e-08	9.73638
ZNF408	0.915552	5.20285	6.70513	8.47e-09	5.3e-08	9.6924
RBM15	-0.679941	7.4066	-6.7047	8.48e-09	5.31e-08	9.69075
NAP1L1	-0.82131	8.81768	-6.70437	8.5e-09	5.31e-08	9.68947
RPL23AP7	-0.722464	12.7114	-6.70286	8.55e-09	5.34e-08	9.68369
EIF4A2	-0.629053	11.2471	-6.70052	8.62e-09	5.39e-08	9.67471
NBEAL2	0.832212	8.73397	6.7002	8.63e-09	5.39e-08	9.6735
PRKAB2	-0.941706	5.55921	-6.7001	8.64e-09	5.39e-08	9.6731
ACSL4	0.976105	8.62143	6.69771	8.72e-09	5.44e-08	9.66394
TECPR2	1.45237	4.60847	6.69496	8.81e-09	5.49e-08	9.65341
EAF2	0.832632	5.88046	6.6925	8.9e-09	5.54e-08	9.64397
PKD1P1	-0.8332	4.22746	-6.68982	8.99e-09	5.6e-08	9.6337
FCN1	0.742993	12.3061	6.68743	9.07e-09	5.65e-08	9.62453
GVINP1	-0.87626	10.5603	-6.68728	9.08e-09	5.65e-08	9.62396
LTO1	-0.615629	6.36679	-6.68568	9.14e-09	5.68e-08	9.61785
ALKBH8	-1.05924	4.60456	-6.68434	9.18e-09	5.71e-08	9.61269
PEX13	0.772049	4.8479	6.68247	9.25e-09	5.75e-08	9.60554
ATP5MC2	-0.54562	10.1271	-6.67905	9.37e-09	5.82e-08	9.59242
DNAAF2	-0.934148	4.24247	-6.67793	9.42e-09	5.84e-08	9.58816
RMDN3	-0.767846	7.18502	-6.6765	9.47e-09	5.87e-08	9.58268
BRICD5	-1.10446	4.07228	-6.67539	9.51e-09	5.89e-08	9.57842
CCDC88C	-1.09357	6.65175	-6.6722	9.63e-09	5.96e-08	9.56618
METTL7B	1.97197	4.36642	6.67068	9.68e-09	6e-08	9.56039
JAG1	1.23997	4.42991	6.66786	9.79e-09	6.06e-08	9.54957
RAD17	-0.7409	4.43891	-6.66223	1e-08	6.19e-08	9.52799
UFSP2	-0.660915	6.80919	-6.66065	1.01e-08	6.22e-08	9.52196
RSAD1	-1.08815	4.39081	-6.6603	1.01e-08	6.23e-08	9.52062
HSD3B7	1.377	4.1798	6.65886	1.01e-08	6.26e-08	9.51511
CDH6	0.791708	3.88047	6.65672	1.02e-08	6.31e-08	9.50691
TUBA1A	0.423213	12.1635	6.65621	1.02e-08	6.32e-08	9.50496
DPM2	-1.45842	6.77909	-6.65546	1.03e-08	6.33e-08	9.50208
SDAD1	-0.928459	8.44449	-6.65524	1.03e-08	6.34e-08	9.50122
CYB561D1	-0.466749	8.81359	-6.65373	1.03e-08	6.37e-08	9.49547
RPL23	-0.956271	9.92527	-6.65352	1.04e-08	6.37e-08	9.49465
SRA1	0.660505	6.23897	6.65295	1.04e-08	6.38e-08	9.49247
PDIK1L	-0.982643	5.05006	-6.65054	1.05e-08	6.44e-08	9.48323
RCN2	-0.87589	6.90614	-6.65011	1.05e-08	6.44e-08	9.48159
RIC8B	-0.79821	5.50161	-6.6501	1.05e-08	6.44e-08	9.48155
CR1	2.12755	6.90065	6.65001	1.05e-08	6.44e-08	9.48121
PDGFC	1.60146	5.01143	6.64918	1.05e-08	6.46e-08	9.47803
BST2	1.07037	8.94193	6.64565	1.07e-08	6.54e-08	9.46453
PLXNC1	1.04842	7.68687	6.64554	1.07e-08	6.54e-08	9.46409
NR2C1	-0.802012	5.10732	-6.64542	1.07e-08	6.54e-08	9.46362
DROSHA	-0.593874	6.5829	-6.64369	1.08e-08	6.58e-08	9.45699
WDR61	-0.602784	7.18007	-6.64358	1.08e-08	6.58e-08	9.45661
NOL8	-0.497785	7.70436	-6.64339	1.08e-08	6.58e-08	9.45587
ACSS2	0.762822	8.54745	6.64258	1.08e-08	6.6e-08	9.45277
NPIPB13	-0.746267	11.3064	-6.64237	1.08e-08	6.6e-08	9.45195
VDAC3	-0.367084	10.1433	-6.64202	1.08e-08	6.61e-08	9.45063
ANKRD12	-0.53073	8.46128	-6.6417	1.08e-08	6.61e-08	9.44939
TSPAN18	-1.40177	6.80387	-6.64007	1.09e-08	6.65e-08	9.44314
MTAP	-0.630642	5.83183	-6.6399	1.09e-08	6.65e-08	9.44249
DAP3	-0.387262	8.24971	-6.63557	1.11e-08	6.76e-08	9.42595
NSUN6	-0.780588	4.49041	-6.63194	1.13e-08	6.85e-08	9.41202
NAA80	-1.12788	4.16947	-6.63186	1.13e-08	6.85e-08	9.41172
ZNF689	-0.705135	7.61831	-6.63047	1.13e-08	6.89e-08	9.4064
PRC1	1.14743	5.01061	6.62869	1.14e-08	6.93e-08	9.3996
MAP7	-1.01236	4.75443	-6.628	1.14e-08	6.95e-08	9.39694
TRIB1	1.14123	9.23652	6.62747	1.15e-08	6.96e-08	9.39493
AGO4	0.777036	6.80275	6.62335	1.16e-08	7.07e-08	9.37915
POLR3E	-0.82006	6.12773	-6.62264	1.17e-08	7.08e-08	9.37644
HRK	-1.86153	4.4183	-6.62175	1.17e-08	7.1e-08	9.37304
VWA5A	1.11672	5.3629	6.62153	1.17e-08	7.1e-08	9.3722
SLAIN1	-0.648684	5.41061	-6.62024	1.18e-08	7.14e-08	9.36726
EPRS1	-0.6781	8.53707	-6.61885	1.18e-08	7.17e-08	9.36194
FIG4	1.06379	7.62481	6.61863	1.19e-08	7.17e-08	9.36107
CMC4	-0.564995	6.66189	-6.61418	1.21e-08	7.29e-08	9.34408
SNHG8	-1.34928	6.8138	-6.61223	1.22e-08	7.35e-08	9.33662
NR1D2	-1.03958	4.68481	-6.60883	1.23e-08	7.44e-08	9.32361
MBNL2	-1.14866	6.52746	-6.60779	1.24e-08	7.47e-08	9.3196
GLO1	-0.684529	7.61294	-6.60694	1.24e-08	7.49e-08	9.31638
UXT	-0.405189	9.73377	-6.60655	1.24e-08	7.49e-08	9.31487
GPSM3	0.44754	10.7533	6.60629	1.24e-08	7.5e-08	9.31387
ZNF17	-1.11013	5.1868	-6.60501	1.25e-08	7.53e-08	9.30898
MRPS27	-0.545003	6.80324	-6.60375	1.26e-08	7.56e-08	9.30416
CNOT1	-0.510489	9.5408	-6.60343	1.26e-08	7.57e-08	9.30292
PRPSAP2	-0.66111	7.62721	-6.59947	1.28e-08	7.68e-08	9.28777
AUTS2	-1.3786	6.79224	-6.59898	1.28e-08	7.69e-08	9.28592
PTGDR2	-1.81158	4.33443	-6.59764	1.29e-08	7.73e-08	9.2808
HNRNPUL2	-0.501073	8.30202	-6.5974	1.29e-08	7.73e-08	9.27987
HM13	0.951626	6.25312	6.59675	1.29e-08	7.75e-08	9.27737
RPL23AP87	-1.22194	9.19911	-6.59564	1.3e-08	7.78e-08	9.27315
TPD52L2	0.472345	10.0299	6.59188	1.31e-08	7.89e-08	9.25875
LZTFL1	-0.798027	3.94074	-6.59116	1.32e-08	7.9e-08	9.25602
ARHGDIB	0.359056	13.1422	6.58993	1.32e-08	7.94e-08	9.2513
LAT	-1.10875	7.73199	-6.58863	1.33e-08	7.97e-08	9.24632
H1-2	1.02936	8.51501	6.5863	1.34e-08	8.04e-08	9.23742
PBXIP1	-1.02347	4.6692	-6.58593	1.35e-08	8.05e-08	9.236
SERBP1	-0.536033	7.69245	-6.58446	1.35e-08	8.09e-08	9.2304
MAP3K3	0.744484	7.07598	6.58422	1.35e-08	8.1e-08	9.22946
IL32	-1.20141	9.46482	-6.5838	1.36e-08	8.1e-08	9.22787
PHIP	-0.435322	9.61627	-6.58328	1.36e-08	8.12e-08	9.22589
SPATA7	-0.527561	3.62205	-6.57907	1.38e-08	8.25e-08	9.20978
SAPCD2	1.12548	4.14143	6.57859	1.38e-08	8.26e-08	9.20793
ACTN1	0.636974	10.7831	6.57714	1.39e-08	8.3e-08	9.20238
GPC2	-0.718301	4.13684	-6.57616	1.4e-08	8.32e-08	9.19864
THOC3	-1.08504	4.6816	-6.57598	1.4e-08	8.32e-08	9.19796
UBQLN2	0.570929	9.55496	6.57595	1.4e-08	8.32e-08	9.19783
RPL13AP3	-0.661805	12.3639	-6.57499	1.4e-08	8.35e-08	9.19416
SND1-IT1	-1.13528	6.58093	-6.57475	1.41e-08	8.35e-08	9.19326
DUSP8	-1.02187	5.54751	-6.57446	1.41e-08	8.36e-08	9.19216
EEF1B2	-0.819732	11.1848	-6.57337	1.41e-08	8.39e-08	9.18799
RPL13P5	-0.838294	7.25632	-6.56981	1.43e-08	8.5e-08	9.17437
ANKMY2	-0.843438	5.52061	-6.56494	1.46e-08	8.66e-08	9.15577
FRAT1	0.762471	7.75656	6.56337	1.47e-08	8.71e-08	9.14974
DUS4L	-0.796375	4.23291	-6.56216	1.48e-08	8.75e-08	9.14514
MAPK3	0.602366	8.72858	6.5593	1.49e-08	8.84e-08	9.13419
PLVAP	-1.2712	4.02858	-6.55602	1.51e-08	8.95e-08	9.12166
PSMB2	0.522353	8.52778	6.55496	1.52e-08	8.98e-08	9.11761
MMP8	3.58837	5.20059	6.55444	1.52e-08	8.99e-08	9.11562
IFI35	1.27183	9.01614	6.55355	1.53e-08	9.02e-08	9.11222
RRAS2	-0.941737	4.33623	-6.5534	1.53e-08	9.02e-08	9.11167
LILRA2	0.680975	10.2339	6.55176	1.54e-08	9.07e-08	9.10538
TRIP13	0.896379	3.91147	6.55143	1.54e-08	9.08e-08	9.10412
SEPTIN1	-0.926634	4.87934	-6.55078	1.54e-08	9.1e-08	9.10163
BIVM	-0.857723	4.99901	-6.55015	1.55e-08	9.12e-08	9.09922
TSR1	-0.987342	5.55923	-6.54608	1.57e-08	9.26e-08	9.08369
RPL19	-0.709006	12.2632	-6.53996	1.61e-08	9.47e-08	9.06029
SIVA1	-0.638993	8.60877	-6.53793	1.62e-08	9.54e-08	9.05254
DCUN1D3	1.15974	5.94202	6.53585	1.63e-08	9.62e-08	9.04461
CFAP298	-0.734708	6.78635	-6.53502	1.64e-08	9.64e-08	9.04144
ARHGEF19	-0.803983	3.96177	-6.53487	1.64e-08	9.64e-08	9.04086
CHMP5	0.826429	10.0869	6.53438	1.64e-08	9.66e-08	9.039
CLC	-2.21662	9.6942	-6.53147	1.66e-08	9.76e-08	9.02786
CD3G	-1.40291	7.87284	-6.53107	1.66e-08	9.77e-08	9.02634
MRPL53	0.583217	6.62179	6.53095	1.67e-08	9.77e-08	9.02591
CD27	-1.6853	7.50794	-6.53048	1.67e-08	9.78e-08	9.02409
TMEM19	-1.06377	5.14312	-6.52883	1.68e-08	9.84e-08	9.01781
CNOT7	-0.463743	8.39428	-6.52298	1.72e-08	1.01e-07	8.99546
TLN1	0.527987	9.01466	6.52156	1.73e-08	1.01e-07	8.99005
WASL	-0.436046	6.38165	-6.52033	1.74e-08	1.02e-07	8.98533
MPDU1	0.97363	5.38466	6.51679	1.76e-08	1.03e-07	8.97182
PRNP	-0.706636	9.3922	-6.51612	1.76e-08	1.03e-07	8.96927
LLGL1	-0.723722	6.47309	-6.51574	1.77e-08	1.03e-07	8.96783
SUMF2	-0.898635	8.82196	-6.51316	1.78e-08	1.04e-07	8.95795
SNORA67	-0.920492	6.35227	-6.51212	1.79e-08	1.05e-07	8.95399
POLR1C	-0.88511	6.67408	-6.51188	1.79e-08	1.05e-07	8.95307
GLIPR2	0.574124	11.5066	6.51164	1.79e-08	1.05e-07	8.95217
CAPN1	0.467813	8.16611	6.50281	1.86e-08	1.08e-07	8.91848
KIF15	1.00747	4.42337	6.50245	1.86e-08	1.08e-07	8.91709
ADAM17	0.793878	7.99319	6.50107	1.87e-08	1.09e-07	8.91181
LDLRAP1	-1.05563	6.08969	-6.49982	1.88e-08	1.09e-07	8.90704
USP47	-0.892324	4.96715	-6.49934	1.88e-08	1.09e-07	8.90521
EPSTI1	1.63709	10.2475	6.4992	1.88e-08	1.09e-07	8.90467
S1PR5	-1.76784	7.31818	-6.49556	1.91e-08	1.11e-07	8.8908
MBTPS1	-0.452761	7.94631	-6.494	1.92e-08	1.12e-07	8.88485
CFAP36	-0.857673	4.9878	-6.49013	1.95e-08	1.13e-07	8.87006
PSMB5	0.43764	7.30526	6.48827	1.96e-08	1.14e-07	8.86298
RUNX2	-1.3826	5.68467	-6.48656	1.98e-08	1.15e-07	8.85647
TMEM167A	0.900862	7.68779	6.48487	1.99e-08	1.15e-07	8.85001
CRY2	-0.66033	6.3967	-6.48373	2e-08	1.16e-07	8.84565
GSDMD	0.968741	9.67838	6.48291	2.01e-08	1.16e-07	8.84254
TICAM1	0.651897	6.80368	6.47892	2.04e-08	1.18e-07	8.82731
TSPAN3	-1.10634	5.98227	-6.4749	2.07e-08	1.2e-07	8.81197
NIBAN3	-1.14014	4.97643	-6.4745	2.07e-08	1.2e-07	8.81045
COPG1	0.575544	7.09952	6.47301	2.08e-08	1.2e-07	8.80476
RAD51AP1	0.722533	4.20424	6.47164	2.1e-08	1.21e-07	8.79953
ELOA	0.471201	5.79686	6.4713	2.1e-08	1.21e-07	8.79826
ZNF239	-0.759347	4.24596	-6.47121	2.1e-08	1.21e-07	8.79792
RPS12	-0.515397	13.6341	-6.46955	2.11e-08	1.22e-07	8.79159
DIMT1	-0.64287	7.25528	-6.46771	2.13e-08	1.23e-07	8.78457
PPARG	1.38656	4.02737	6.46757	2.13e-08	1.23e-07	8.78402
[truncated: 5,773 more rows]
