# Supplementary material for: Repositioning linifanib as a potent anti-necroptosis agent for sepsis
Source: Cell Death Discov. 2023 Feb 10;9:57. doi: 10.1038/s41420-023-01351-y (PMC9913023; doi:10.1038/s41420-023-01351-y)
Supplement: Supplementary file 5 — Supplymentary Table5 [file 41420_2023_1351_MOESM5_ESM.xlsx]

## Sheet: Table5
Table 5: DEGs screened from GSE46955.
	logFC	AveExpr	t	P.Value	adj.P.Val	B
FABP4	-7.29966	9.66075	-30.5802	3.47e-14	6.31e-10	21.4155
C20orf160	3.76013	8.01137	25.5913	3.99e-13	3.19e-09	19.6018
NFIL3	1.89468	9.15014	25.0816	5.26e-13	3.19e-09	19.3859
PTGES	4.89793	9.19489	20.5364	7.98e-12	3.1e-08	17.1376
BTG1	2.99093	12.6509	20.165	1.02e-11	3.1e-08	16.9242
SEMA4B	1.84628	8.10283	20.1635	1.02e-11	3.1e-08	16.9233
MRPS6	2.0828	13.0293	19.7511	1.35e-11	3.52e-08	16.6803
TM4SF19	-3.26851	9.50196	-18.3529	3.63e-11	8.27e-08	15.8058
ANXA11	-1.90824	9.83049	-17.41	7.37e-11	1.45e-07	15.1681
FAM20A	2.12502	7.16651	17.3123	7.95e-11	1.45e-07	15.0997
SLC35B1	-1.04379	10.7597	-17.1601	8.94e-11	1.48e-07	14.9921
GJB2	5.1176	10.0808	17.0071	1.01e-10	1.53e-07	14.8828
FNDC3B	2.19908	10.5473	16.7813	1.2e-10	1.69e-07	14.7193
HSD3B7	-2.83868	8.07628	-16.5997	1.39e-10	1.81e-07	14.586
UTS2	-1.45237	7.53935	-16.1519	2e-10	2.43e-07	14.2499
MAPBPIP	-1.35065	10.3601	-15.8016	2.68e-10	2.93e-07	13.9795
CLEC6A	2.94746	8.14133	15.7767	2.74e-10	2.93e-07	13.96
HCK	1.95481	11.5491	15.6435	3.06e-10	3.01e-07	13.8551
PDIA5	-1.1225	7.0187	-15.6142	3.14e-10	3.01e-07	13.832
FAM49A	1.49239	8.18698	15.4299	3.67e-10	3.34e-07	13.6849
EMR1	2.4381	7.65138	15.0891	4.94e-10	4.14e-07	13.4077
WTAP	2.25221	8.95589	15.0723	5.01e-10	4.14e-07	13.3939
LILRA3	3.51475	11.7397	15.0027	5.32e-10	4.15e-07	13.3364
PTPLA	-1.6665	7.26283	-14.9718	5.47e-10	4.15e-07	13.3107
C17orf79	-1.53339	9.41998	-14.8978	5.84e-10	4.25e-07	13.2491
AKR1B1	2.49095	12.123	14.7271	6.8e-10	4.41e-07	13.1057
ADAM15	-2.24777	9.96807	-14.7267	6.8e-10	4.41e-07	13.1053
EARS2	-1.19796	6.82658	-14.712	6.89e-10	4.41e-07	13.0929
ADORA2B	-3.50573	7.81332	-14.6909	7.02e-10	4.41e-07	13.075
FAM38A	-2.05351	9.145	-14.6385	7.36e-10	4.46e-07	13.0305
SAMSN1	2.73451	10.2988	14.3114	9.9e-10	5.81e-07	12.7485
LYN	1.89817	13.0864	14.275	1.02e-09	5.82e-07	12.7168
SHB	-1.38624	6.95642	-14.2159	1.08e-09	5.89e-07	12.665
LRRC33	-1.38795	9.86806	-14.196	1.1e-09	5.89e-07	12.6475
SLC26A11	-2.74913	9.667	-13.9587	1.37e-09	7.14e-07	12.4368
PLAGL2	1.58248	9.05335	13.7144	1.73e-09	8.46e-07	12.2159
JARID2	-1.6016	9.4592	-13.7051	1.74e-09	8.46e-07	12.2073
STAT4	3.17168	8.72923	13.6914	1.77e-09	8.46e-07	12.1948
TM9SF4	1.59733	9.82522	13.6348	1.87e-09	8.7e-07	12.143
CCDC69	1.15484	8.06952	13.5697	1.99e-09	8.97e-07	12.083
SOD2	1.97122	13.8517	13.5517	2.02e-09	8.97e-07	12.0664
LOC646517	3.15141	10.5161	13.3515	2.45e-09	1.06e-06	11.8799
ARID5B	2.35107	10.2171	13.3253	2.52e-09	1.06e-06	11.8553
LAD1	5.47751	9.24343	13.2575	2.69e-09	1.11e-06	11.7914
AIFM1	-0.823255	7.53541	-13.2163	2.8e-09	1.13e-06	11.7524
KIAA0999	1.47787	9.67447	13.1694	2.93e-09	1.16e-06	11.7078
ISOC2	-1.66022	7.7066	-13.1333	3.04e-09	1.18e-06	11.6735
GRAMD1A	3.47435	10.49	13.0907	3.17e-09	1.2e-06	11.6327
SMCR7L	-1.15473	8.69698	-12.8754	3.93e-09	1.46e-06	11.4247
TCF4	2.21609	8.34697	12.7621	4.4e-09	1.6e-06	11.3139
TNNI2	-1.72711	7.02065	-12.5909	5.24e-09	1.87e-06	11.1445
STK17B	1.46307	8.08515	12.5626	5.39e-09	1.87e-06	11.1162
C20orf59	-1.16699	6.66391	-12.5478	5.48e-09	1.87e-06	11.1015
COPS7A	-0.830365	10.7094	-12.5373	5.54e-09	1.87e-06	11.0909
LOC646531	-1.37601	12.6174	-12.4988	5.76e-09	1.91e-06	11.0523
TMEPAI	1.55701	7.13093	12.4443	6.09e-09	1.98e-06	10.9976
MRPL18	-1.2116	9.60223	-12.2108	7.77e-09	2.48e-06	10.76
TKTL1	-2.50535	6.85382	-12.1018	8.72e-09	2.74e-06	10.6476
INDO	6.13491	10.269	12.0725	8.99e-09	2.77e-06	10.6172
ILVBL	-1.13919	8.29606	-12.0449	9.26e-09	2.81e-06	10.5884
CECR5	-1.3301	10.3865	-12.0196	9.51e-09	2.84e-06	10.5622
TMEM147	-1.45189	10.6711	-11.9805	9.92e-09	2.91e-06	10.5213
ZSCAN16	0.867289	7.77807	11.9366	1.04e-08	2.96e-06	10.4753
GPBP1	0.843255	9.37068	11.9353	1.04e-08	2.96e-06	10.4739
KDELR2	-1.12413	9.85678	-11.9221	1.06e-08	2.96e-06	10.4601
PTRH1	-1.8966	8.13639	-11.8397	1.15e-08	3.15e-06	10.3731
ACADVL	-1.79585	12.2684	-11.835	1.16e-08	3.15e-06	10.3682
CLCC1	-0.632037	7.62459	-11.8171	1.18e-08	3.16e-06	10.3493
ZMYM6	1.44056	10.8297	11.7675	1.25e-08	3.26e-06	10.2965
LRFN4	-1.199	7.14739	-11.7314	1.3e-08	3.26e-06	10.2581
GRINA	1.70912	10.7349	11.7231	1.31e-08	3.26e-06	10.2492
C1orf198	-1.05272	6.7267	-11.7159	1.32e-08	3.26e-06	10.2415
TNFAIP6	6.03151	10.8836	11.7066	1.33e-08	3.26e-06	10.2316
NSMAF	1.43824	11.4702	11.7004	1.34e-08	3.26e-06	10.2249
CFB	5.81335	9.74018	11.7003	1.34e-08	3.26e-06	10.2248
ADARB1	1.99707	8.52807	11.5974	1.5e-08	3.6e-06	10.1142
CD55	2.72989	9.95372	11.5662	1.55e-08	3.64e-06	10.0805
SLC29A3	-1.78747	8.37589	-11.5622	1.56e-08	3.64e-06	10.0761
ADAMDEC1	3.3042	10.6259	11.5285	1.62e-08	3.71e-06	10.0396
CDK6	-1.28716	7.70077	-11.5226	1.63e-08	3.71e-06	10.0332
PEMT	-1.72867	8.2011	-11.4706	1.73e-08	3.88e-06	9.97667
NAT5	-1.28371	11.4468	-11.3877	1.89e-08	4.16e-06	9.88593
ST3GAL1	1.99801	11.4682	11.3865	1.9e-08	4.16e-06	9.88466
GGH	2.30601	9.10795	11.3658	1.94e-08	4.2e-06	9.86186
CLEC4D	3.24082	8.1757	11.2781	2.14e-08	4.58e-06	9.76502
SERPINA1	4.8103	12.0457	11.2562	2.19e-08	4.64e-06	9.74069
VRK2	1.81422	8.38366	11.2293	2.26e-08	4.73e-06	9.71089
FAM104B	-1.39591	7.41837	-11.2074	2.32e-08	4.79e-06	9.68642
MTAP	-0.951693	7.3738	-11.1722	2.41e-08	4.93e-06	9.64717
CLEC4E	2.31346	7.62009	11.1339	2.52e-08	5.09e-06	9.60428
MED8	-0.646771	8.79711	-11.0767	2.69e-08	5.33e-06	9.54
GALE	-1.03004	8.15817	-11.0744	2.69e-08	5.33e-06	9.53737
SEMA4A	2.10022	9.4082	11.0274	2.84e-08	5.56e-06	9.48436
TP53I3	-1.58893	7.9207	-11.0191	2.87e-08	5.56e-06	9.4749
SIGLEC10	3.21289	8.55712	11.0045	2.92e-08	5.58e-06	9.45842
MGST2	-2.4109	9.00527	-10.9965	2.95e-08	5.58e-06	9.44928
KIAA0152	-1.85659	9.78385	-10.9787	3.01e-08	5.64e-06	9.42913
ADORA2A	3.45196	9.11153	10.9662	3.05e-08	5.66e-06	9.41494
FLOT2	1.68389	11.4992	10.939	3.15e-08	5.78e-06	9.38397
C12orf10	-1.58379	9.66071	-10.926	3.19e-08	5.78e-06	9.36909
NDE1	0.690707	9.44366	10.9108	3.25e-08	5.78e-06	9.35179
AOAH	2.56445	8.20061	10.9091	3.26e-08	5.78e-06	9.34982
KIF22	-0.833778	7.09164	-10.9057	3.27e-08	5.78e-06	9.34591
ADD3	1.83313	8.73782	10.8934	3.32e-08	5.8e-06	9.33185
COMT	-1.04254	11.4664	-10.8754	3.39e-08	5.87e-06	9.31133
BASP1	1.79981	12.8267	10.8551	3.47e-08	5.93e-06	9.28804
KIAA0179	-0.673609	7.08896	-10.8501	3.49e-08	5.93e-06	9.28226
STOM	1.75184	11.6368	10.8343	3.55e-08	5.98e-06	9.26409
VWF	-2.35966	7.15948	-10.824	3.59e-08	6e-06	9.25227
PILRA	2.08308	11.2501	10.7295	4.01e-08	6.63e-06	9.1431
ADFP	-3.16807	11.9877	-10.7221	4.05e-08	6.63e-06	9.13446
MITF	-1.52884	8.58127	-10.6296	4.51e-08	7.27e-06	9.02677
LOC88523	1.79415	8.53201	10.6282	4.52e-08	7.27e-06	9.02508
SLC1A4	-1.55241	7.80585	-10.6093	4.62e-08	7.37e-06	9.003
NOC2L	-1.20804	7.58751	-10.5918	4.72e-08	7.46e-06	8.98247
TFPI	-1.69953	8.79047	-10.5825	4.77e-08	7.48e-06	8.97152
HPCAL1	-2.56214	11.3106	-10.5225	5.12e-08	7.96e-06	8.90089
ALG9	-0.757965	8.31601	-10.508	5.21e-08	8.03e-06	8.88374
TLR2	1.66568	7.55464	10.474	5.42e-08	8.29e-06	8.84346
RNH1	-1.38907	9.38726	-10.4655	5.48e-08	8.31e-06	8.83341
CAPN2	-1.82614	7.44018	-10.4288	5.72e-08	8.61e-06	8.78982
ENO1	-1.01126	13.7716	-10.3594	6.22e-08	9.28e-06	8.70698
DPYSL2	-1.39332	11.7453	-10.3443	6.33e-08	9.37e-06	8.68898
C9orf6	-0.555161	7.34959	-10.3373	6.39e-08	9.37e-06	8.68049
VNN3	2.73125	7.59858	10.3086	6.61e-08	9.59e-06	8.64611
ACACA	-0.921875	7.44474	-10.3007	6.67e-08	9.59e-06	8.63664
DNAJC18	0.598357	6.50021	10.2982	6.69e-08	9.59e-06	8.63356
CD109	-1.9464	7.10162	-10.2654	6.97e-08	9.87e-06	8.59402
LOC339344	1.19079	9.60368	10.2575	7.03e-08	9.87e-06	8.58448
LOC339123	-1.0343	11.3642	-10.2554	7.05e-08	9.87e-06	8.58203
SLC1A2	1.94997	7.5379	10.2212	7.35e-08	1.01e-05	8.54059
C21orf25	-0.733707	7.50822	-10.2211	7.35e-08	1.01e-05	8.54046
SBEM	4.82518	9.75581	10.2075	7.47e-08	1.01e-05	8.52397
PLSCR1	2.4523	9.80624	10.2045	7.5e-08	1.01e-05	8.52042
SMPDL3A	2.92949	9.19961	10.2031	7.51e-08	1.01e-05	8.51869
CYLD	0.703086	7.2017	10.1519	8e-08	1.07e-05	8.45651
RYBP	1.38472	9.75774	10.1404	8.11e-08	1.08e-05	8.44245
RPS6KA2	-2.65709	8.25669	-10.0979	8.54e-08	1.13e-05	8.39054
LRRC1	0.660072	6.6097	10.091	8.61e-08	1.13e-05	8.38203
SLC7A7	1.62831	12.3337	10.0803	8.73e-08	1.13e-05	8.36893
ZNF295	-0.697797	7.53205	-10.0754	8.78e-08	1.13e-05	8.36301
PIM2	2.36146	8.51994	10.0677	8.86e-08	1.13e-05	8.35356
CORO1A	1.47949	10.4306	10.0661	8.88e-08	1.13e-05	8.35152
HIST1H2BD	2.59195	9.06511	10.0556	9e-08	1.14e-05	8.33862
FTSJ2	-0.65407	7.78343	-10.0425	9.14e-08	1.15e-05	8.3225
IBRDC2	2.10126	9.20428	10.0355	9.22e-08	1.15e-05	8.31396
CCDC90A	-0.917737	8.79167	-10.0196	9.4e-08	1.16e-05	8.29434
C6orf32	2.64151	8.1176	9.98649	9.8e-08	1.2e-05	8.25352
TLN2	-0.628028	6.27575	-9.94057	1.04e-07	1.27e-05	8.19667
HEATR1	-0.868364	8.72839	-9.92947	1.05e-07	1.28e-05	8.1829
FGR	-1.98588	11.1753	-9.86654	1.14e-07	1.36e-05	8.10454
RFTN1	2.2439	11.3785	9.863	1.14e-07	1.36e-05	8.10013
DRAM	1.95777	10.6453	9.86072	1.15e-07	1.36e-05	8.09727
PSCDBP	1.77175	11.0972	9.82926	1.19e-07	1.39e-05	8.05793
DC2	-1.60063	11.2259	-9.82783	1.19e-07	1.39e-05	8.05613
EPAS1	-2.31023	8.50808	-9.82742	1.19e-07	1.39e-05	8.05562
BCAP31	-1.54796	12.1522	-9.81169	1.22e-07	1.41e-05	8.0359
SP4	0.955893	7.29855	9.80447	1.23e-07	1.41e-05	8.02684
LNPEP	0.693549	7.92058	9.79704	1.24e-07	1.41e-05	8.01751
PLD1	1.15385	8.91398	9.79552	1.24e-07	1.41e-05	8.0156
C13orf18	2.23876	7.88378	9.78758	1.26e-07	1.42e-05	8.00563
IBRDC3	1.94506	8.53629	9.7739	1.28e-07	1.43e-05	7.98843
GATAD2A	-0.778208	10.6049	-9.77032	1.28e-07	1.43e-05	7.98392
ADCY3	-2.19384	9.41637	-9.75706	1.3e-07	1.44e-05	7.96722
C10orf125	-1.57805	7.76612	-9.75686	1.3e-07	1.44e-05	7.96697
EXOSC7	-0.826847	8.49691	-9.70714	1.39e-07	1.52e-05	7.90416
UAP1L1	-1.82787	8.31094	-9.69972	1.4e-07	1.53e-05	7.89477
ETS1	2.59591	9.3919	9.69367	1.41e-07	1.53e-05	7.88711
PREP	-0.746276	8.48289	-9.6903	1.42e-07	1.53e-05	7.88283
LIMK2	1.67392	7.41003	9.68329	1.43e-07	1.53e-05	7.87394
PLEKHG3	2.27849	8.73109	9.67508	1.45e-07	1.53e-05	7.86353
LAMP3	4.35389	9.27599	9.67284	1.45e-07	1.53e-05	7.86069
RPP40	-1.56486	7.74466	-9.64901	1.5e-07	1.57e-05	7.83041
STARD5	-0.921063	7.8712	-9.64753	1.5e-07	1.57e-05	7.82852
C9orf95	1.56749	8.31376	9.6364	1.52e-07	1.58e-05	7.81435
RELB	1.31586	8.51773	9.62713	1.54e-07	1.58e-05	7.80254
CD14	3.17498	13.0639	9.62578	1.54e-07	1.58e-05	7.80082
GCLC	-2.29728	8.99253	-9.61942	1.55e-07	1.59e-05	7.79271
LGALS3	-2.06985	12.556	-9.59915	1.59e-07	1.61e-05	7.76684
MT1F	5.24657	11.2542	9.59605	1.6e-07	1.61e-05	7.76287
ARHGAP9	1.62259	10.0224	9.59568	1.6e-07	1.61e-05	7.76241
ME3	-2.26761	6.97714	-9.5921	1.61e-07	1.61e-05	7.75783
TRIM6	0.981478	6.94559	9.58558	1.62e-07	1.61e-05	7.74949
LOC400455	-1.41512	9.62701	-9.51658	1.77e-07	1.75e-05	7.66096
FLJ14668	-1.02378	8.86136	-9.50265	1.8e-07	1.77e-05	7.64303
EPB41L3	1.8903	12.2411	9.49778	1.81e-07	1.77e-05	7.63675
ZBED3	-0.656275	6.58023	-9.48735	1.84e-07	1.78e-05	7.6233
CXCL6	4.08494	8.42231	9.48421	1.85e-07	1.78e-05	7.61924
CSRP2BP	-0.600164	7.97106	-9.48391	1.85e-07	1.78e-05	7.61886
NKG7	2.79998	9.42607	9.47912	1.86e-07	1.78e-05	7.61268
TXNRD1	-1.67371	10.9752	-9.46928	1.88e-07	1.78e-05	7.59996
NDP	4.57122	8.80809	9.46713	1.89e-07	1.78e-05	7.59718
TACC3	0.502246	8.05988	9.46511	1.89e-07	1.78e-05	7.59458
RAB7B	-0.744051	6.39314	-9.45009	1.93e-07	1.8e-05	7.57515
EBI3	5.6118	9.43772	9.44879	1.93e-07	1.8e-05	7.57346
HCP5	1.95189	11.1217	9.44058	1.95e-07	1.81e-05	7.56284
RNF166	-0.68063	7.01798	-9.42336	2e-07	1.84e-05	7.54051
HIST2H2BE	1.40043	8.57245	9.39378	2.07e-07	1.9e-05	7.50209
OCRL	-0.8581	7.56345	-9.38994	2.08e-07	1.9e-05	7.49709
ACOT4	-1.26699	7.0054	-9.38893	2.09e-07	1.9e-05	7.49577
ALG3	-1.31575	9.21846	-9.3715	2.13e-07	1.93e-05	7.47308
FAIM	-2.26397	8.58018	-9.36431	2.15e-07	1.93e-05	7.46371
HIF1A	3.50023	9.20599	9.36201	2.16e-07	1.93e-05	7.4607
KIAA1199	4.3405	8.60943	9.36097	2.16e-07	1.93e-05	7.45935
ETFA	-0.652144	10.7679	-9.35111	2.19e-07	1.94e-05	7.44648
AP3D1	-0.739441	9.11427	-9.34777	2.2e-07	1.94e-05	7.44212
AQP9	2.17017	13.035	9.3415	2.22e-07	1.95e-05	7.43393
PEX10	-0.965284	8.3172	-9.33874	2.23e-07	1.95e-05	7.43032
KLF10	-1.05367	7.2928	-9.33445	2.24e-07	1.95e-05	7.42471
NME4	-1.02748	7.87066	-9.31064	2.31e-07	2e-05	7.39355
TP53INP2	1.20301	7.79419	9.30958	2.31e-07	2e-05	7.39216
PHYH	-1.46269	8.52447	-9.28677	2.38e-07	2.04e-05	7.36225
P4HB	-0.894766	11.389	-9.27947	2.41e-07	2.04e-05	7.35266
DAGLA	-1.66399	7.86183	-9.27363	2.42e-07	2.04e-05	7.34498
CYCS	-0.549273	7.10585	-9.27333	2.43e-07	2.04e-05	7.34459
FLJ31818	1.14945	7.43074	9.27321	2.43e-07	2.04e-05	7.34442
FCER1G	1.3339	13.7304	9.26869	2.44e-07	2.05e-05	7.33848
TRPV2	-1.19047	9.32845	-9.26251	2.46e-07	2.05e-05	7.33036
CD48	1.25119	12.1162	9.24485	2.52e-07	2.09e-05	7.30711
HMOX1	-2.3321	10.5484	-9.23766	2.54e-07	2.1e-05	7.29763
SLC22A5	-0.999972	6.95662	-9.23158	2.56e-07	2.11e-05	7.28961
H2AFJ	1.179	10.2737	9.22758	2.58e-07	2.11e-05	7.28433
ACAA2	-1.44363	9.2546	-9.21055	2.63e-07	2.15e-05	7.26184
HCST	-1.6617	11.9417	-9.19261	2.7e-07	2.19e-05	7.23811
C22orf9	-1.95365	8.25364	-9.16562	2.79e-07	2.26e-05	7.20233
MGC61571	-0.804877	8.40412	-9.15942	2.82e-07	2.27e-05	7.19411
CUL2	-0.52101	9.45255	-9.14713	2.86e-07	2.3e-05	7.17778
NCLN	-1.44614	9.53053	-9.13335	2.92e-07	2.33e-05	7.15945
OTUB2	-0.73659	6.56156	-9.12587	2.94e-07	2.34e-05	7.1495
RAB38	-0.97621	6.98349	-9.1169	2.98e-07	2.36e-05	7.13756
MGC4172	-1.20199	7.23153	-9.1054	3.03e-07	2.38e-05	7.12222
S100A9	3.31869	10.8315	9.09016	3.09e-07	2.42e-05	7.10187
ANKRD13A	0.945718	10.1856	9.07659	3.14e-07	2.46e-05	7.08374
C11orf45	-1.81446	6.97054	-9.07263	3.16e-07	2.46e-05	7.07844
CLN5	0.814026	8.75255	9.05553	3.23e-07	2.5e-05	7.05555
SLC5A3	2.46579	7.99931	9.05431	3.24e-07	2.5e-05	7.05391
PABPC1	-0.70637	12.1391	-9.05039	3.26e-07	2.5e-05	7.04866
PTGIR	0.980947	6.8692	8.99933	3.48e-07	2.66e-05	6.98007
SEL1L	-0.562719	6.79997	-8.99603	3.5e-07	2.66e-05	6.97563
SLC30A1	1.01034	9.66232	8.99012	3.53e-07	2.67e-05	6.96766
ITGB8	2.22981	7.39705	8.97209	3.61e-07	2.73e-05	6.94334
RANBP5	-0.557991	6.79155	-8.94033	3.77e-07	2.84e-05	6.90041
TLR8	2.44972	10.0509	8.93238	3.81e-07	2.85e-05	6.88965
STIP1	-1.54704	9.82748	-8.928	3.83e-07	2.86e-05	6.88372
PDCL3	-1.08209	9.18332	-8.89537	4.01e-07	2.97e-05	6.83945
CAD	-0.746397	7.07722	-8.89305	4.02e-07	2.97e-05	6.83629
RAB6IP1	1.6539	10.777	8.88271	4.08e-07	2.98e-05	6.82223
ICAM3	1.5628	9.15783	8.88198	4.08e-07	2.98e-05	6.82124
CARD9	-1.08493	9.20196	-8.88169	4.08e-07	2.98e-05	6.82085
EIF4A1	-0.647433	14.0312	-8.86454	4.18e-07	3.04e-05	6.79749
FAM58A	-0.961096	8.79762	-8.85309	4.24e-07	3.05e-05	6.78189
SLC2A6	2.87105	11.1573	8.85149	4.25e-07	3.05e-05	6.77971
PBEF1	3.34797	10.8066	8.85116	4.25e-07	3.05e-05	6.77926
C1RL	1.44812	7.1384	8.85053	4.26e-07	3.05e-05	6.7784
POU2F2	1.66712	10.1819	8.84647	4.28e-07	3.05e-05	6.77286
BCAT2	-1.25636	8.00779	-8.841	4.31e-07	3.06e-05	6.7654
MSR1	-1.76086	7.16942	-8.79488	4.59e-07	3.25e-05	6.70229
FANCD2	0.969085	7.22329	8.7892	4.63e-07	3.26e-05	6.6945
DPAGT1	-0.786956	9.73164	-8.77507	4.72e-07	3.31e-05	6.67511
ELMOD2	0.863179	8.11415	8.76725	4.77e-07	3.32e-05	6.66437
POLR2L	-0.850196	7.49978	-8.7671	4.77e-07	3.32e-05	6.66416
UCHL3	-1.07844	8.7218	-8.76588	4.77e-07	3.32e-05	6.66249
PCNX	1.83765	9.79539	8.74344	4.92e-07	3.41e-05	6.63162
TANK	1.26511	10.594	8.73566	4.98e-07	3.43e-05	6.6209
SLC39A8	4.11263	11.0439	8.73218	5e-07	3.43e-05	6.6161
MYO1E	-1.11253	7.20295	-8.72644	5.04e-07	3.44e-05	6.60818
MDM1	1.79929	8.41965	8.72496	5.05e-07	3.44e-05	6.60614
RGC32	-2.38927	12.0496	-8.70438	5.19e-07	3.53e-05	6.57772
PVRL2	1.58821	9.33333	8.69882	5.23e-07	3.54e-05	6.57004
LETM1	-0.839278	7.02965	-8.67347	5.42e-07	3.65e-05	6.53496
UBE1C	0.855216	9.69132	8.67168	5.43e-07	3.65e-05	6.53247
PSTPIP2	2.70712	10.0569	8.65563	5.55e-07	3.7e-05	6.51022
TOMM40	-2.08395	10.5407	-8.65513	5.56e-07	3.7e-05	6.50953
LRRC8C	1.21885	8.44379	8.65331	5.57e-07	3.7e-05	6.507
A4GALT	2.1022	7.53516	8.64814	5.61e-07	3.71e-05	6.49982
PDIA4	-1.03386	10.0303	-8.64311	5.65e-07	3.71e-05	6.49283
SIPA1L2	-1.25647	9.1199	-8.64112	5.66e-07	3.71e-05	6.49006
APEH	-0.790831	9.83897	-8.64033	5.67e-07	3.71e-05	6.48897
RAB1A	-1.19464	9.73081	-8.63262	5.73e-07	3.74e-05	6.47825
C1orf25	0.654065	7.81005	8.62396	5.8e-07	3.77e-05	6.4662
KIAA1797	-0.948427	7.60833	-8.61492	5.87e-07	3.8e-05	6.45362
SCD	-2.06192	9.82687	-8.6074	5.93e-07	3.83e-05	6.44314
RGS12	-1.63936	8.61413	-8.60354	5.96e-07	3.83e-05	6.43776
LARP2	-1.22373	8.12227	-8.60233	5.97e-07	3.83e-05	6.43606
RCC2	-0.75906	11.38	-8.59707	6.02e-07	3.84e-05	6.42874
ARMET	-0.894441	12.0079	-8.59188	6.06e-07	3.86e-05	6.42149
DGCR8	-0.878373	8.07034	-8.58611	6.11e-07	3.87e-05	6.41343
CCR7	4.81195	10.6423	8.56086	6.33e-07	4e-05	6.37813
RAB13	1.1389	10.0095	8.54752	6.45e-07	4.06e-05	6.35945
RAP2A	-2.07314	9.55121	-8.52673	6.63e-07	4.16e-05	6.33029
COMTD1	-0.790393	7.08464	-8.51126	6.78e-07	4.23e-05	6.30857
KIAA1794	0.663568	6.55575	8.50966	6.79e-07	4.23e-05	6.30632
C8orf33	-1.01642	7.87438	-8.49874	6.9e-07	4.28e-05	6.29095
SRPRB	-1.76825	9.55993	-8.49627	6.92e-07	4.28e-05	6.28749
SLC39A4	-0.993624	6.8449	-8.48045	7.08e-07	4.36e-05	6.26519
MRRF	-0.836176	8.60569	-8.46873	7.19e-07	4.42e-05	6.24867
LYRM1	0.891815	9.46691	8.46593	7.22e-07	4.42e-05	6.24472
ALDH3B1	-1.11532	9.69346	-8.46354	7.24e-07	4.42e-05	6.24135
FLII	-0.825435	8.79017	-8.45569	7.32e-07	4.45e-05	6.23026
C1orf163	-1.07006	7.38507	-8.45426	7.34e-07	4.45e-05	6.22824
HIST1H2AC	1.4979	8.85865	8.44784	7.41e-07	4.47e-05	6.21916
NHLRC2	0.50342	7.58269	8.44598	7.42e-07	4.47e-05	6.21654
C22orf16	-1.98752	9.36122	-8.44384	7.45e-07	4.47e-05	6.2135
C20orf27	-1.48388	7.93039	-8.43613	7.53e-07	4.51e-05	6.2026
YPEL2	1.41604	8.10906	8.42147	7.68e-07	4.58e-05	6.18184
C15orf17	-0.393298	8.36597	-8.41919	7.71e-07	4.58e-05	6.17861
CEBPA	-2.72815	9.99047	-8.41303	7.77e-07	4.61e-05	6.16988
TNFRSF21	-2.88368	7.91538	-8.41074	7.8e-07	4.61e-05	6.16663
C7orf24	-1.51295	7.72765	-8.40056	7.91e-07	4.66e-05	6.15219
MAP3K8	1.19202	9.93865	8.39702	7.95e-07	4.67e-05	6.14716
TLE1	0.830951	7.69027	8.38735	8.06e-07	4.68e-05	6.13343
RNMT	-0.584343	8.95685	-8.38705	8.06e-07	4.68e-05	6.133
ABCB6	-1.03446	7.16662	-8.38675	8.07e-07	4.68e-05	6.13257
PLEKHO1	1.019	10.9744	8.38627	8.07e-07	4.68e-05	6.13188
MCOLN2	4.18846	9.49626	8.38352	8.1e-07	4.68e-05	6.12797
SLC19A1	-0.749229	6.84148	-8.36971	8.26e-07	4.76e-05	6.10833
KIAA1706	-2.34503	7.52502	-8.36779	8.29e-07	4.76e-05	6.1056
C14orf173	-1.53887	7.65623	-8.36506	8.32e-07	4.76e-05	6.10172
EIF3S6IP	-0.848617	11.3231	-8.35805	8.4e-07	4.78e-05	6.09172
H2AFY	-1.57511	11.3902	-8.35612	8.42e-07	4.78e-05	6.08897
CD38	4.53583	8.88219	8.35588	8.43e-07	4.78e-05	6.08863
IL10RA	1.52748	10.4385	8.35296	8.46e-07	4.78e-05	6.08448
CCL23	3.83292	8.88502	8.33095	8.73e-07	4.92e-05	6.05307
PDK4	-3.0258	7.88479	-8.3281	8.76e-07	4.92e-05	6.04899
FUT7	1.02259	7.79879	8.32451	8.81e-07	4.92e-05	6.04387
LMNA	-1.99933	11.3091	-8.32253	8.83e-07	4.92e-05	6.04104
HIST1H4H	1.1564	7.84046	8.32229	8.83e-07	4.92e-05	6.04069
CXCL13	1.7702	6.89044	8.31114	8.97e-07	4.96e-05	6.02475
ATP6V0D2	-1.69795	6.90364	-8.3111	8.97e-07	4.96e-05	6.02468
HEY1	1.95474	7.5179	8.30764	9.02e-07	4.97e-05	6.01973
GPR137B	1.26126	10.2843	8.27974	9.38e-07	5.14e-05	5.97976
SASH1	2.10553	8.61263	8.2797	9.38e-07	5.14e-05	5.9797
GNG5	-1.18094	9.57379	-8.27619	9.43e-07	5.15e-05	5.97465
SEC61A1	-0.828199	9.2435	-8.27205	9.49e-07	5.17e-05	5.96872
ZNF175	0.499513	7.42529	8.25971	9.65e-07	5.22e-05	5.95098
CRLF2	1.42382	6.77272	8.25961	9.65e-07	5.22e-05	5.95084
TESC	-0.717036	7.14124	-8.25925	9.66e-07	5.22e-05	5.95032
ECHS1	-1.24513	9.88511	-8.24872	9.8e-07	5.28e-05	5.93518
PDXK	-2.1982	10.6167	-8.2456	9.85e-07	5.28e-05	5.93069
ATP5G1	-1.81535	9.82269	-8.24445	9.86e-07	5.28e-05	5.92903
DDX59	0.649533	8.88217	8.24254	9.89e-07	5.28e-05	5.92628
UBL4A	-1.09593	8.3022	-8.22704	1.01e-06	5.33e-05	5.90396
LOC153222	1.44177	9.00545	8.22695	1.01e-06	5.33e-05	5.90383
PHIP	1.18493	9.15264	8.22438	1.02e-06	5.33e-05	5.90012
ATXN10	-0.42197	6.66088	-8.22281	1.02e-06	5.33e-05	5.89786
FYN	1.12198	8.24123	8.2225	1.02e-06	5.33e-05	5.89742
SPPL2A	0.86062	12.2483	8.22003	1.02e-06	5.33e-05	5.89385
WDR61	-0.840163	9.79821	-8.21959	1.02e-06	5.33e-05	5.89321
MT2A	3.36704	12.5937	8.21741	1.03e-06	5.33e-05	5.89007
RPS6KA5	0.819263	7.54177	8.21719	1.03e-06	5.33e-05	5.88976
PRKCH	1.31814	8.87736	8.20543	1.04e-06	5.41e-05	5.87278
CCNDBP1	0.802776	11.5877	8.20263	1.05e-06	5.41e-05	5.86874
BMP6	-1.04746	8.88515	-8.19693	1.06e-06	5.43e-05	5.86049
LRP10	1.41348	10.8877	8.19664	1.06e-06	5.43e-05	5.86008
EI24	-0.724879	9.62962	-8.18768	1.07e-06	5.47e-05	5.84712
STARD7	-0.783108	12.7586	-8.18651	1.07e-06	5.47e-05	5.84543
IL4I1	1.8899	10.9927	8.18484	1.07e-06	5.47e-05	5.843
ITPA	-1.06358	8.75971	-8.1448	1.14e-06	5.78e-05	5.78497
TES	0.891605	8.2539	8.14126	1.14e-06	5.79e-05	5.77983
FAM100B	1.57255	10.6392	8.12041	1.18e-06	5.95e-05	5.74951
ZCCHC11	0.693828	7.89995	8.11872	1.18e-06	5.95e-05	5.74706
CD9	-3.2917	12.3744	-8.11676	1.18e-06	5.95e-05	5.7442
C20orf169-DBNDD2	1.6086	10.7457	8.09442	1.22e-06	6.13e-05	5.71164
NAB1	1.14731	7.71248	8.08984	1.23e-06	6.13e-05	5.70496
CD63	-0.82153	11.9908	-8.08982	1.23e-06	6.13e-05	5.70493
C16orf24	-1.21434	8.95743	-8.08818	1.23e-06	6.13e-05	5.70254
NELF	-0.752181	7.64313	-8.08371	1.24e-06	6.16e-05	5.69602
KCTD15	-0.637946	6.47494	-8.07988	1.25e-06	6.17e-05	5.69042
C6orf129	-1.23222	8.75649	-8.07717	1.25e-06	6.18e-05	5.68646
CRELD2	-1.80494	9.97954	-8.05476	1.29e-06	6.37e-05	5.65369
SLAMF9	-1.8906	7.4119	-8.0512	1.3e-06	6.38e-05	5.64848
MFSD3	-1.32851	8.16548	-8.04945	1.3e-06	6.38e-05	5.64592
PMM2	-1.22145	8.03726	-8.04664	1.31e-06	6.39e-05	5.64181
SEMA4D	2.89564	10.1487	8.04467	1.31e-06	6.39e-05	5.63891
TIAM1	-1.49042	7.29376	-8.04137	1.32e-06	6.4e-05	5.63408
HEL308	0.492552	7.24383	8.03739	1.33e-06	6.42e-05	5.62825
ARHGAP10	-1.45572	8.81407	-8.01774	1.37e-06	6.59e-05	5.59941
C12orf4	-0.600619	7.80669	-8.01392	1.37e-06	6.61e-05	5.5938
HRH1	0.723017	6.92408	8.0073	1.39e-06	6.66e-05	5.58408
PNKD	1.03216	8.88353	7.99471	1.41e-06	6.76e-05	5.56557
CXCL1	4.65154	11.9751	7.98515	1.43e-06	6.8e-05	5.55148
RDX	1.37385	9.64721	7.98344	1.44e-06	6.8e-05	5.54897
HNRPAB	-0.940811	11.3563	-7.98289	1.44e-06	6.8e-05	5.54815
RUNX3	1.7338	10.5772	7.98075	1.44e-06	6.8e-05	5.545
PDE4D	1.21518	6.61717	7.98044	1.44e-06	6.8e-05	5.54454
ANKRD5	0.515572	6.43068	7.97968	1.44e-06	6.8e-05	5.54342
TBC1D15	0.692036	9.2662	7.97429	1.45e-06	6.84e-05	5.53548
C9orf19	-0.718245	12.9209	-7.96949	1.46e-06	6.87e-05	5.52841
AVPI1	-1.79078	10.3064	-7.96794	1.47e-06	6.87e-05	5.52611
GPR84	2.54576	10.1548	7.96408	1.48e-06	6.89e-05	5.52043
PPARGC1B	-1.19108	6.89618	-7.95902	1.49e-06	6.92e-05	5.51295
TXN2	-0.787678	7.55611	-7.95772	1.49e-06	6.92e-05	5.51103
NFE2L3	1.74453	7.82955	7.94912	1.51e-06	6.97e-05	5.49833
LIPA	-2.98491	11.7538	-7.94745	1.51e-06	6.97e-05	5.49586
SLA	2.52068	9.96558	7.94734	1.51e-06	6.97e-05	5.4957
HIST2H2AC	1.60353	10.7785	7.94409	1.52e-06	6.99e-05	5.4909
DCP1A	0.558586	8.44542	7.93586	1.54e-06	7.05e-05	5.47872
IRAK1	-0.99231	11.2598	-7.93451	1.54e-06	7.05e-05	5.47673
ASPHD2	1.01084	7.67654	7.92951	1.55e-06	7.08e-05	5.46932
CLK3	0.664154	8.80726	7.9206	1.57e-06	7.16e-05	5.45614
HIST2H4A	1.16552	7.83182	7.9173	1.58e-06	7.17e-05	5.45125
PLCB2	-1.03387	7.90334	-7.90576	1.61e-06	7.28e-05	5.43414
KIAA0319	-1.02159	6.70405	-7.8968	1.63e-06	7.34e-05	5.42084
SCYL3	0.784312	7.733	7.89634	1.63e-06	7.34e-05	5.42017
HEBP1	-0.994948	10.2532	-7.88379	1.66e-06	7.45e-05	5.40152
TRAK1	-0.520229	8.13944	-7.88305	1.66e-06	7.45e-05	5.40042
GCH1	2.78347	8.51237	7.86894	1.7e-06	7.59e-05	5.37943
KIAA0664	-1.20393	7.22344	-7.86397	1.71e-06	7.62e-05	5.37204
PHF21A	1.47836	10.2554	7.8564	1.73e-06	7.69e-05	5.36076
BTG3	1.67699	9.99914	7.85074	1.74e-06	7.73e-05	5.35233
PHB	-1.34422	9.29108	-7.84768	1.75e-06	7.75e-05	5.34777
CHST2	1.61396	7.50142	7.84451	1.76e-06	7.77e-05	5.34304
EMP1	-1.69888	12.6306	-7.82591	1.81e-06	7.96e-05	5.31528
CLN6	-0.764426	6.9652	-7.81129	1.85e-06	8.12e-05	5.29342
TUBB3	-1.00105	6.65654	-7.80849	1.85e-06	8.13e-05	5.28924
FLJ38482	-0.878494	7.24503	-7.80235	1.87e-06	8.19e-05	5.28005
OSM	3.09374	8.28427	7.80036	1.88e-06	8.19e-05	5.27707
CHCHD4	-0.958719	8.84783	-7.78903	1.91e-06	8.31e-05	5.26009
TMEM30A	-1.01345	8.48816	-7.78626	1.92e-06	8.32e-05	5.25594
PCBD1	-0.947523	8.41401	-7.77455	1.95e-06	8.43e-05	5.23838
SCARB1	-2.10177	9.53681	-7.7745	1.95e-06	8.43e-05	5.2383
TRIM65	-1.06126	6.93106	-7.77282	1.95e-06	8.43e-05	5.23578
IRAK3	1.24792	9.82071	7.76813	1.97e-06	8.47e-05	5.22874
MME	-1.7202	7.47063	-7.76518	1.98e-06	8.48e-05	5.22432
C2orf7	-1.58342	7.82346	-7.76318	1.98e-06	8.49e-05	5.22131
ABCG2	-0.508499	5.8834	-7.74457	2.04e-06	8.71e-05	5.19333
CD52	-0.96332	6.94731	-7.73805	2.06e-06	8.77e-05	5.18351
CDC14A	0.762261	6.90504	7.72767	2.09e-06	8.86e-05	5.16789
ENTPD1	1.88759	7.78328	7.72737	2.09e-06	8.86e-05	5.16744
FPGS	0.691638	7.10649	7.72618	2.09e-06	8.86e-05	5.16563
AKR1A1	-1.0204	11.5908	-7.72109	2.11e-06	8.91e-05	5.15798
PACSIN2	-0.64064	11.2885	-7.71927	2.12e-06	8.91e-05	5.15522
SEC11A	-0.738446	11.584	-7.71619	2.13e-06	8.93e-05	5.15058
C3orf31	-0.964742	7.78858	-7.70727	2.15e-06	9.03e-05	5.13713
CCL5	3.72395	10.2384	7.6984	2.18e-06	9.13e-05	5.12372
TMEM163	-1.56979	7.23631	-7.68646	2.22e-06	9.27e-05	5.10567
EIF3S9	-1.10545	9.65177	-7.68366	2.23e-06	9.29e-05	5.10144
TBPL1	0.572109	9.07479	7.67901	2.25e-06	9.33e-05	5.09441
SH3BP4	-0.77352	6.79931	-7.67768	2.25e-06	9.33e-05	5.09239
PIGF	-0.768509	8.96095	-7.65448	2.33e-06	9.64e-05	5.05724
FAM109A	-0.96742	6.97183	-7.64808	2.35e-06	9.68e-05	5.04753
CALU	-1.61221	9.01473	-7.64782	2.35e-06	9.68e-05	5.04713
HSPH1	-1.4501	10.7286	-7.64633	2.36e-06	9.68e-05	5.04488
NOD2	1.71224	9.17185	7.64548	2.36e-06	9.68e-05	5.04358
DTX2	1.36142	7.75096	7.64387	2.37e-06	9.68e-05	5.04114
MMP14	1.53082	7.61802	7.61792	2.46e-06	0.000100433	5.0017
NFKB1	1.17123	12.3011	7.61165	2.48e-06	0.000101154	4.99216
TBC1D9B	-0.860284	8.3828	-7.60772	2.5e-06	0.000101386	4.98618
BRP44L	-1.03191	8.59196	-7.60715	2.5e-06	0.000101386	4.98531
PANX2	1.35375	8.16129	7.60186	2.52e-06	0.000101881	4.97725
ALMS1	-0.413124	6.72855	-7.60043	2.53e-06	0.000101881	4.97506
JUN	-0.74847	6.90145	-7.59946	2.53e-06	0.000101881	4.97359
DENND4C	-1.4536	8.98465	-7.59466	2.55e-06	0.000102195	4.96627
NSFL1C	-0.581949	8.35849	-7.59447	2.55e-06	0.000102195	4.96598
DTD1	-0.977254	7.56428	-7.59033	2.57e-06	0.000102606	4.95967
NCL	-0.670131	7.98767	-7.58057	2.6e-06	0.000103894	4.94477
TCIRG1	-0.775511	11.5243	-7.57787	2.61e-06	0.000104043	4.94065
SLC9A9	1.76173	7.59032	7.5767	2.62e-06	0.000104043	4.93887
RASIP1	-0.416109	6.66396	-7.56724	2.66e-06	0.000105284	4.92441
ALDOC	0.995162	8.3638	7.56592	2.66e-06	0.000105284	4.92239
IDH3G	-0.857373	9.51752	-7.5629	2.67e-06	0.000105534	4.91778
MRTO4	-1.82376	7.59197	-7.55316	2.71e-06	0.000106639	4.90287
IL32	1.78462	6.94978	7.55311	2.71e-06	0.000106639	4.9028
KIAA1815	-1.0064	7.72359	-7.54444	2.75e-06	0.000107806	4.88952
ALDH4A1	-0.654486	7.01158	-7.54303	2.75e-06	0.000107806	4.88737
PTPDC1	-0.585226	6.55345	-7.52979	2.81e-06	0.000109679	4.86707
SLC1A5	-1.74227	7.96921	-7.52755	2.82e-06	0.000109679	4.86364
CINP	-0.796997	7.06149	-7.52735	2.82e-06	0.000109679	4.86333
C14orf151	-0.850467	7.02741	-7.52338	2.84e-06	0.000109782	4.85724
CHIC2	0.778921	10.0789	7.52252	2.84e-06	0.000109782	4.85593
SGK	-1.78553	12.8813	-7.52249	2.84e-06	0.000109782	4.85588
C18orf8	0.710698	9.46304	7.5207	2.85e-06	0.000109846	4.85314
ODC1	-2.10866	9.09532	-7.51497	2.87e-06	0.000110567	4.84434
MTFR1	-0.742051	7.40519	-7.51307	2.88e-06	0.000110652	4.84141
FAM45A	0.913559	9.19764	7.50454	2.92e-06	0.000111852	4.82831
DKC1	-0.844613	9.64634	-7.50267	2.93e-06	0.000111932	4.82544
CHI3L2	1.45616	6.89115	7.49937	2.94e-06	0.000112052	4.82036
GBL	-0.550623	8.02025	-7.4992	2.94e-06	0.000112052	4.8201
SLC39A1	0.899836	10.5315	7.49136	2.98e-06	0.000113152	4.80805
KCTD5	-0.992913	10.3832	-7.48824	2.99e-06	0.000113283	4.80324
TEX2	-1.43969	8.69819	-7.48785	2.99e-06	0.000113283	4.80264
C18orf55	-1.19081	8.09934	-7.47946	3.03e-06	0.000114495	4.78972
LOC55565	0.585735	6.54659	7.47546	3.05e-06	0.000114951	4.78357
SFXN1	0.969979	7.39792	7.4691	3.08e-06	0.000115827	4.77375
QDPR	-1.29634	8.87973	-7.46149	3.12e-06	0.000116873	4.76203
MSRA	-0.752037	7.99966	-7.45948	3.13e-06	0.000116873	4.75892
GPR141	0.653243	6.23191	7.4591	3.13e-06	0.000116873	4.75834
TNIP3	2.73791	8.48629	7.45013	3.17e-06	0.000118234	4.74448
ARPC1A	-0.640578	9.96428	-7.44311	3.2e-06	0.000119129	4.73364
EIF4E2	-0.733645	9.83281	-7.44247	3.21e-06	0.000119129	4.73266
DYRK1A	0.817372	10.0226	7.43484	3.25e-06	0.000120276	4.72085
GNG2	0.714366	6.75319	7.42856	3.28e-06	0.000121104	4.71115
THRAP6	0.857204	9.30535	7.42766	3.28e-06	0.000121104	4.70975
ANKRD22	2.29285	7.68453	7.42445	3.3e-06	0.00012145	4.70479
GLRX5	-0.829765	11.5168	-7.41324	3.35e-06	0.000123167	4.68742
COX8A	-0.868429	12.8129	-7.41259	3.36e-06	0.000123167	4.68641
FAM120A	-0.923453	10.1133	-7.41091	3.37e-06	0.000123233	4.68382
IQGAP2	-1.72963	8.88089	-7.39748	3.44e-06	0.000125531	4.66299
HSP90AA1	-0.882422	11.7225	-7.3908	3.47e-06	0.000126564	4.65262
HNMT	1.83315	10.6627	7.38821	3.48e-06	0.000126813	4.64859
PARVB	-1.12861	8.8321	-7.38517	3.5e-06	0.000127148	4.64387
BXDC1	-1.60456	9.62428	-7.3798	3.53e-06	0.000127941	4.63553
PDPN	3.24464	8.42646	7.37378	3.56e-06	0.000128735	4.62618
KCNK6	-0.808531	8.59769	-7.3728	3.57e-06	0.000128735	4.62466
RAB3IP	0.777709	8.09513	7.37185	3.57e-06	0.000128735	4.62318
MRPS9	-0.936712	8.10147	-7.36909	3.59e-06	0.000129024	4.61889
LOH11CR2A	-3.06643	8.54143	-7.36404	3.62e-06	0.00012977	4.61102
COQ7	-0.397295	6.72393	-7.35656	3.66e-06	0.000130578	4.59939
LILRB1	2.25341	9.38795	7.35655	3.66e-06	0.000130578	4.59938
P2RX1	-0.800473	7.21405	-7.35613	3.66e-06	0.000130578	4.59871
PTK2	0.873067	7.66588	7.35348	3.67e-06	0.000130852	4.59459
PTPN1	1.07401	11.4289	7.34508	3.72e-06	0.000132289	4.58149
ATP5G2	-0.91593	13.0047	-7.34226	3.74e-06	0.000132603	4.5771
NUBP2	-0.535709	7.0239	-7.33453	3.78e-06	0.000133923	4.56505
PSMA7	-0.868321	10.9028	-7.3277	3.82e-06	0.00013479	4.55439
ZDHHC13	0.617914	7.3238	7.3276	3.82e-06	0.00013479	4.55423
IMPA1	1.22593	8.63402	7.32568	3.83e-06	0.00013479	4.55124
EDG1	2.00314	7.78302	7.32528	3.84e-06	0.00013479	4.55061
CPM	1.12407	7.48927	7.31935	3.87e-06	0.000135762	4.54134
CD300LB	-1.12344	6.78504	-7.31335	3.91e-06	0.000136756	4.53197
ITGA1	0.452096	6.08974	7.31117	3.92e-06	0.000136951	4.52856
TBC1D9	2.41534	10.2557	7.30538	3.96e-06	0.00013791	4.51951
LSG1	-0.734767	7.1429	-7.2983	4e-06	0.000138691	4.50844
LMNB2	-0.938142	8.44369	-7.2983	4e-06	0.000138691	4.50843
ALG14	-0.81689	7.14539	-7.2976	4e-06	0.000138691	4.50734
SLC27A3	-1.50877	11.0013	-7.29675	4.01e-06	0.000138691	4.50601
PDE4B	2.22748	7.04563	7.28938	4.05e-06	0.000140008	4.49447
DSE	1.90065	10.7107	7.28762	4.07e-06	0.000140122	4.49171
FLJ22662	-1.91807	10.3501	-7.27943	4.12e-06	0.000141175	4.47888
LOC729049	-2.24102	9.77485	-7.27822	4.13e-06	0.000141175	4.47697
COX10	-0.655869	7.0266	-7.2782	4.13e-06	0.000141175	4.47694
TGFA	1.33941	7.10116	7.27787	4.13e-06	0.000141175	4.47643
TMED2	-0.846556	10.9384	-7.26682	4.2e-06	0.000142922	4.4591
KIAA1370	0.836745	7.52632	7.26645	4.2e-06	0.000142922	4.45852
CLEC12A	-2.06278	9.80292	-7.26625	4.2e-06	0.000142922	4.4582
B4GALT1	0.933547	8.53379	7.26431	4.21e-06	0.000143084	4.45515
FARSA	-0.955302	8.07876	-7.26269	4.23e-06	0.000143144	4.45261
WDR12	-1.23793	8.20928	-7.26014	4.24e-06	0.000143144	4.4486
UCHL1	-1.71113	7.12629	-7.25906	4.25e-06	0.000143144	4.4469
ADAM19	3.27008	8.21708	7.25864	4.25e-06	0.000143144	4.44624
GOLGA3	-1.10115	9.48737	-7.25802	4.26e-06	0.000143144	4.44527
NPAT	0.515262	7.75499	7.25214	4.29e-06	0.000143948	4.43603
SNAPC2	-1.12575	8.57429	-7.25161	4.3e-06	0.000143948	4.4352
MELK	0.495041	6.46167	7.25081	4.3e-06	0.000143948	4.43395
HBB	5.98203	9.3848	7.24774	4.32e-06	0.000144368	4.42912
EPS8	-1.07663	6.56371	-7.24629	4.33e-06	0.000144426	4.42685
TUBB2C	-0.870366	10.8838	-7.2418	4.36e-06	0.000145167	4.41978
SNRPN	1.46585	8.16489	7.23887	4.38e-06	0.000145561	4.41517
GNA15	1.30457	11.1906	7.23143	4.43e-06	0.000146903	4.40346
UPF3A	-0.60356	8.12797	-7.23058	4.44e-06	0.000146903	4.40213
MRPL20	-0.871982	9.96134	-7.22832	4.46e-06	0.00014715	4.39857
IL2RB	2.79343	8.55815	7.22182	4.5e-06	0.00014837	4.38833
SFXN3	-1.12296	9.75776	-7.21585	4.54e-06	0.000149478	4.37892
CHERP	-0.475648	7.12294	-7.21298	4.56e-06	0.000149873	4.3744
CDC42SE2	1.18245	7.94821	7.21058	4.58e-06	0.000150162	4.37061
GNPNAT1	-0.97748	6.73692	-7.20158	4.64e-06	0.000151999	4.35641
SLC5A6	-1.12912	8.26509	-7.19731	4.68e-06	0.000152724	4.34967
DNAJB11	-0.829362	11.1969	-7.19588	4.69e-06	0.000152724	4.34741
POLDIP2	-0.516183	7.68472	-7.19345	4.7e-06	0.000152724	4.34358
SND1	-1.0864	11.371	-7.19142	4.72e-06	0.000152724	4.34036
P4HA1	1.45676	9.44456	7.19105	4.72e-06	0.000152724	4.33978
SERTAD2	-0.75508	9.28879	-7.19085	4.72e-06	0.000152724	4.33947
SOCS3	1.49097	7.8845	7.19045	4.73e-06	0.000152724	4.33884
PDIA6	-1.15532	9.05555	-7.18655	4.75e-06	0.00015338	4.33267
NCF1	2.65064	9.98248	7.18442	4.77e-06	0.000153615	4.32931
FBXL6	-1.0728	7.44964	-7.18144	4.79e-06	0.000154057	4.32459
YPEL5	0.910104	9.9697	7.17883	4.81e-06	0.00015441	4.32046
WDR18	-1.48764	10.0252	-7.17706	4.82e-06	0.000154564	4.31765
BTN2A1	0.89953	9.21451	7.17294	4.86e-06	0.000155284	4.31114
GYPC	1.8809	9.43402	7.16344	4.93e-06	0.00015732	4.2961
ECH1	-0.909021	10.8621	-7.15869	4.96e-06	0.000157934	4.28858
MYO1G	2.23584	10.3161	7.15869	4.96e-06	0.000157934	4.28857
ID3	1.87431	8.97718	7.14574	5.07e-06	0.000160871	4.26805
SLC23A2	-1.55278	8.07383	-7.14041	5.11e-06	0.000161932	4.25959
WBP2	0.530206	13.1141	7.13151	5.18e-06	0.000163911	4.24546
TUBA1B	-0.563997	14.4301	-7.12462	5.24e-06	0.000165396	4.23451
MRPS15	-0.991498	9.60021	-7.1164	5.3e-06	0.000167242	4.22145
MT1A	3.47681	11.9924	7.10898	5.36e-06	0.0001689	4.20965
RBM23	0.729016	10.789	7.10498	5.4e-06	0.000169667	4.20329
FUT8	1.2886	7.30557	7.10155	5.43e-06	0.000170286	4.19782
SLC39A3	-0.684702	8.19792	-7.0978	5.46e-06	0.000170993	4.19185
TNFRSF8	1.38321	7.53031	7.09586	5.48e-06	0.000171202	4.18876
C18orf45	-0.76831	6.72887	-7.09483	5.49e-06	0.000171202	4.18711
GK	1.35181	10.9224	7.08715	5.55e-06	0.000172976	4.17488
BCL3	0.941655	8.00395	7.08081	5.61e-06	0.000174406	4.16476
HDHD3	0.638997	7.37126	7.07966	5.62e-06	0.000174422	4.16292
SCAMP4	-0.369477	6.90219	-7.07216	5.68e-06	0.000176184	4.15096
TMEM29	-0.967523	7.46841	-7.06916	5.71e-06	0.000176716	4.14616
IFRD2	-1.26704	7.47408	-7.06648	5.73e-06	0.000177159	4.14189
PSMD7	-0.509683	10.5469	-7.06237	5.77e-06	0.000178002	4.13533
CHMP4A	-0.750565	8.92818	-7.05485	5.84e-06	0.000179814	4.1233
BCAR3	-1.40018	8.0443	-7.05065	5.88e-06	0.000180226	4.11659
HIVEP2	0.575021	7.01802	7.05063	5.88e-06	0.000180226	4.11656
PXMP4	-0.500998	6.57528	-7.05017	5.88e-06	0.000180226	4.11581
ALDH3A2	-1.5588	9.62074	-7.04817	5.9e-06	0.000180254	4.11262
NDUFS3	-0.884247	10.9148	-7.04701	5.91e-06	0.000180254	4.11076
S100A12	2.49605	8.01345	7.04686	5.91e-06	0.000180254	4.11053
MAT2A	-0.992956	11.7103	-7.04227	5.96e-06	0.000181257	4.10318
GPR132	1.38854	7.67321	7.0383	5.99e-06	0.000182089	4.09682
MYNN	0.627778	8.10462	7.0361	6.01e-06	0.000182339	4.09329
CCDC124	-0.610391	7.11344	-7.03531	6.02e-06	0.000182339	4.09203
NANS	-0.746813	9.42509	-7.02954	6.08e-06	0.000183694	4.0828
AGPS	-0.546323	8.41349	-7.01679	6.2e-06	0.000186872	4.06235
FAM113B	2.6956	8.2977	7.01655	6.2e-06	0.000186872	4.06197
WDR36	-0.521164	7.70682	-7.00952	6.27e-06	0.000188644	4.05068
ZNF700	0.74627	6.99196	7.00543	6.31e-06	0.00018955	4.04412
RSBN1L	0.628683	8.00316	7.00191	6.35e-06	0.000190292	4.03846
C14orf156	-0.921609	12.1494	-6.99769	6.39e-06	0.000191248	4.03169
IRF4	1.02608	7.0603	6.99663	6.4e-06	0.000191253	4.02999
HAK	0.646005	6.47973	6.99197	6.45e-06	0.000192352	4.02249
COL6A1	-0.829284	6.5112	-6.98099	6.56e-06	0.000195397	4.00483
ANGPTL4	-0.863044	6.37728	-6.97663	6.61e-06	0.000196175	3.99781
SORT1	-2.06732	8.5312	-6.97641	6.61e-06	0.000196175	3.99745
PLEKHA5	0.797074	6.67868	6.97429	6.63e-06	0.000196499	3.99405
SLC11A1	1.2809	11.6409	6.97331	6.64e-06	0.000196499	3.99246
CCDC21	-0.807937	7.87476	-6.97046	6.67e-06	0.000197067	3.98787
RYR1	-0.501399	6.63793	-6.96525	6.73e-06	0.000198377	3.97947
LYPLA3	-1.48935	8.0598	-6.95985	6.78e-06	0.000199756	3.97077
YIF1A	-1.17606	9.6644	-6.95491	6.84e-06	0.000200999	3.96281
ACAT1	-0.561896	9.03942	-6.93905	7.01e-06	0.000205785	3.93721
PDXP	-0.960704	8.93555	-6.93456	7.06e-06	0.000206922	3.92996
CLN8	-1.45238	7.32854	-6.93252	7.08e-06	0.000207259	3.92667
ARNT2	2.45479	7.503	6.93032	7.11e-06	0.000207651	3.92311
SMARCC1	-0.72733	9.20937	-6.92007	7.23e-06	0.000210719	3.90654
SNRPF	-0.981745	10.4592	-6.91852	7.24e-06	0.000210902	3.90403
ANKRD10	0.785735	8.10847	6.90868	7.36e-06	0.000213884	3.88811
DUSP23	-1.33454	9.94324	-6.90525	7.4e-06	0.000214713	3.88254
PAQR4	-1.46945	8.23334	-6.8999	7.46e-06	0.000216202	3.87388
MN1	1.19613	7.05473	6.89527	7.52e-06	0.000217456	3.86638
KIAA1737	-0.969302	8.01698	-6.89158	7.56e-06	0.000218391	3.86039
TRMT1	-1.05875	9.00186	-6.88589	7.63e-06	0.000220032	3.85115
ASCC3L1	-0.557742	7.11728	-6.88455	7.65e-06	0.000220151	3.84899
MTCH2	-0.46843	6.94487	-6.87751	7.73e-06	0.000222216	3.83755
KL	1.58602	6.96095	6.87622	7.75e-06	0.000222216	3.83546
KIAA0240	0.874001	8.98988	6.87573	7.75e-06	0.000222216	3.83466
C12orf48	0.661012	6.73356	6.87136	7.81e-06	0.000223392	3.82757
IL2RA	2.75525	7.68608	6.87045	7.82e-06	0.000223392	3.82609
SIRT1	0.758864	8.38202	6.86832	7.85e-06	0.0002238	3.82263
PES1	-0.947394	8.0031	-6.86475	7.89e-06	0.000224166	3.81684
NCOA1	0.510027	9.05125	6.86467	7.89e-06	0.000224166	3.81669
RHOC	-1.25555	9.75066	-6.86431	7.9e-06	0.000224166	3.81612
ZNF689	0.755357	9.26151	6.86338	7.91e-06	0.000224166	3.8146
DENND3	1.08712	7.09902	6.86064	7.94e-06	0.000224797	3.81015
UROS	-1.01116	9.78844	-6.85962	7.96e-06	0.000224797	3.80849
HSF2BP	-0.512883	6.69022	-6.85779	7.98e-06	0.000224797	3.80552
HES6	-0.869482	7.60701	-6.85773	7.98e-06	0.000224797	3.80542
YTHDC1	0.622874	10.3474	6.85205	8.05e-06	0.000226495	3.79618
FXC1	-0.424894	7.89149	-6.8481	8.1e-06	0.00022758	3.78974
CENPN	-0.799168	7.80742	-6.8469	8.12e-06	0.000227663	3.7878
C18orf22	-0.864212	7.15368	-6.84477	8.15e-06	0.000228085	3.78432
ZNF706	-0.855254	7.42669	-6.84219	8.18e-06	0.000228085	3.78013
SLIC1	1.41423	7.16069	6.84176	8.19e-06	0.000228085	3.77941
GPD1L	-1.07064	7.9224	-6.84138	8.19e-06	0.000228085	3.7788
TXK	0.612746	6.53454	6.84095	8.2e-06	0.000228085	3.7781
NFKBIZ	2.06231	9.66418	6.83905	8.22e-06	0.000228429	3.775
DHX33	-0.812434	7.91292	-6.83787	8.24e-06	0.000228511	3.77309
HSP90AB1	-1.32578	11.3333	-6.83414	8.29e-06	0.000229532	3.767
DUSP16	0.651399	6.81517	6.82992	8.34e-06	0.000230733	3.76013
ARG2	1.86839	7.26334	6.82713	8.38e-06	0.000231415	3.75558
GLUD1	-0.76406	10.7192	-6.82295	8.44e-06	0.000232619	3.74875
ST8SIA4	1.14796	7.66662	6.81994	8.48e-06	0.00023297	3.74385
DECR2	-0.950182	7.1848	-6.81961	8.48e-06	0.00023297	3.74331
MGAT4B	-0.893213	8.58369	-6.81872	8.49e-06	0.00023297	3.74186
GNB1L	-0.809224	7.36332	-6.81651	8.52e-06	0.00023297	3.73825
CLPTM1L	-0.665124	10.1803	-6.81637	8.53e-06	0.00023297	3.73803
CENPL	0.462252	6.98563	6.81611	8.53e-06	0.00023297	3.73759
MYLIP	1.42855	8.74236	6.81457	8.55e-06	0.00023297	3.73509
PROSC	-0.58056	10.486	-6.81449	8.55e-06	0.00023297	3.73495
MIPEP	-0.740427	7.1581	-6.813	8.57e-06	0.000233176	3.73252
GNPDA1	-1.22272	11.2134	-6.80864	8.63e-06	0.000234463	3.7254
ACBD6	-0.735507	7.30069	-6.80066	8.74e-06	0.000237131	3.71236
ERH	-0.743704	11.1048	-6.79372	8.84e-06	0.000239431	3.70101
VKORC1L1	-0.692804	7.65249	-6.79236	8.86e-06	0.000239595	3.6988
CXCL16	1.37317	12.7197	6.79131	8.88e-06	0.000239647	3.69706
SLC25A3	-0.711542	12.2399	-6.78591	8.95e-06	0.000241377	3.68823
CCDC43	-0.731249	8.19763	-6.77401	9.13e-06	0.000245674	3.66875
GFRA2	-1.06516	6.7959	-6.77304	9.14e-06	0.000245696	3.66715
ADA	2.18349	11.2412	6.76604	9.24e-06	0.00024811	3.6557
ALDH2	2.46862	9.73151	6.75765	9.37e-06	0.000251116	3.64193
PRKD2	1.57342	9.20427	6.756	9.4e-06	0.000251415	3.63922
MIER1	0.665612	8.46843	6.75351	9.43e-06	0.000252054	3.63513
S100Z	-0.404589	6.1999	-6.74907	9.5e-06	0.00025349	3.62785
DDOST	-0.639975	11.3628	-6.74793	9.52e-06	0.000253587	3.62597
CDC40	0.521724	9.24103	6.73019	9.79e-06	0.000260569	3.59682
C9orf72	1.03138	8.64977	6.72913	9.81e-06	0.000260632	3.59508
EPDR1	-0.560628	6.74723	-6.72533	9.87e-06	0.000261744	3.58883
PSMB6	-0.698747	11.2959	-6.72469	9.88e-06	0.000261744	3.58778
LOC387820	0.618514	11.7554	6.723	9.91e-06	0.000262033	3.585
IL18R1	0.918244	6.65715	6.72221	9.92e-06	0.000262033	3.58369
MRPS5	-0.884573	9.04889	-6.70994	1.01e-05	0.000266893	3.5635
HBA1	5.64528	9.46805	6.70789	1.02e-05	0.000267051	3.56013
CA2	-1.99436	9.6031	-6.70779	1.02e-05	0.000267051	3.55995
ADPGK	0.864923	10.3391	6.70396	1.02e-05	0.000268323	3.55364
RNF7	-0.475578	11.4227	-6.69741	1.03e-05	0.000270791	3.54284
EIF1B	1.01016	10.7984	6.69454	1.04e-05	0.00027166	3.53811
MRPS7	-0.807554	9.49279	-6.69283	1.04e-05	0.000271702	3.53529
ENPP4	0.870772	7.49473	6.69267	1.04e-05	0.000271702	3.53503
BAG3	-1.00917	8.82636	-6.68784	1.05e-05	0.000273442	3.52706
TRAF3IP2	1.96542	9.56694	6.68599	1.05e-05	0.000273507	3.52401
FAM89A	-0.823028	7.14663	-6.68593	1.05e-05	0.000273507	3.52391
MAP4K4	-0.638842	7.32612	-6.6785	1.06e-05	0.000276426	3.51164
ATP5G3	-0.596622	6.79997	-6.67673	1.07e-05	0.000276635	3.50871
MGC19604	-1.33926	7.79118	-6.67628	1.07e-05	0.000276635	3.50797
JTV1	-1.26468	10.3475	-6.67427	1.07e-05	0.000276695	3.50465
PIK3CG	0.89866	7.5748	6.67418	1.07e-05	0.000276695	3.5045
PBX3	-1.28534	8.90311	-6.67352	1.07e-05	0.000276695	3.50341
CDC42BPB	-0.611436	7.17227	-6.67237	1.08e-05	0.00027682	3.50151
MCEE	-0.566237	8.55829	-6.66979	1.08e-05	0.000277588	3.49725
MYBPH	0.826954	7.08044	6.66664	1.09e-05	0.000278619	3.49203
MRPL23	-0.942229	10.4322	-6.66064	1.1e-05	0.00028095	3.48211
RNF180	-0.455826	6.77628	-6.6597	1.1e-05	0.000280984	3.48055
ME1	-1.54872	8.11201	-6.6524	1.11e-05	0.000283935	3.46848
SLC25A37	2.24881	8.90071	6.64746	1.12e-05	0.000285824	3.46029
PCMTD1	0.735688	8.84003	6.64321	1.13e-05	0.000287402	3.45325
HSPC171	-0.85932	9.75654	-6.63997	1.13e-05	0.000288518	3.44788
ARMC6	-0.559442	7.13472	-6.63702	1.14e-05	0.000288874	3.443
RBM28	-0.51979	7.33439	-6.63696	1.14e-05	0.000288874	3.44291
NENF	-0.870731	7.65408	-6.63648	1.14e-05	0.000288874	3.44211
KIF1C	-0.496293	6.77006	-6.63578	1.14e-05	0.000288874	3.44094
GPI	-0.919164	10.306	-6.6309	1.15e-05	0.000290773	3.43285
ST14	-1.64216	7.11763	-6.62994	1.15e-05	0.000290826	3.43125
MAP1LC3A	1.60676	7.24695	6.62802	1.16e-05	0.00029133	3.42808
LRPPRC	-0.886232	7.5698	-6.62121	1.17e-05	0.000293954	3.41677
MAPK13	-1.66954	10.2095	-6.62082	1.17e-05	0.000293954	3.41613
IER5L	-1.40902	7.5147	-6.61831	1.17e-05	0.000294751	3.41196
PON2	-0.814402	7.09219	-6.61552	1.18e-05	0.000295686	3.40733
WDR4	-1.31588	8.60177	-6.61397	1.18e-05	0.000295976	3.40476
CD36	-3.53801	10.5643	-6.61323	1.18e-05	0.000295976	3.40353
CANX	-1.271	10.466	-6.60941	1.19e-05	0.000297417	3.39718
PTGER2	1.45362	9.23738	6.60444	1.2e-05	0.000299197	3.38891
SDF2L1	-1.28856	11.4382	-6.60408	1.2e-05	0.000299197	3.38831
PPP1R16B	2.15127	7.4615	6.59244	1.22e-05	0.000304518	3.36896
TNIP1	2.3229	10.721	6.59028	1.23e-05	0.000305175	3.36537
FLJ20718	-0.88965	9.28689	-6.58846	1.23e-05	0.000305527	3.36234
PFAS	-1.07733	7.31684	-6.58791	1.23e-05	0.000305527	3.36142
STS-1	-1.79435	8.73908	-6.58481	1.24e-05	0.000306662	3.35626
PFKFB3	2.16903	9.18262	6.57163	1.27e-05	0.000312918	3.3343
VNN2	3.88176	9.6801	6.56502	1.28e-05	0.000315812	3.32329
CSNK2B	-1.00257	11.2137	-6.56435	1.28e-05	0.000315812	3.32216
DNAJA5	-0.411288	6.719	-6.56	1.29e-05	0.00031764	3.31491
TRPC5	-0.354411	6.51354	-6.5589	1.29e-05	0.000317781	3.31308
SYT17	0.981415	6.8113	6.55698	1.3e-05	0.000318354	3.30987
CD82	2.46918	10.1687	6.55535	1.3e-05	0.000318776	3.30715
PDGFRB	1.25575	6.86398	6.55387	1.3e-05	0.00031895	3.30469
NT5DC3	-0.546747	6.80001	-6.55337	1.31e-05	0.00031895	3.30385
SEC13	-0.772374	8.98404	-6.54953	1.31e-05	0.000320536	3.29743
PSIP1	1.28789	7.78311	6.54524	1.32e-05	0.000322171	3.29026
CDK4	-0.883779	9.71399	-6.54479	1.32e-05	0.000322171	3.28952
ATP1B1	-1.28207	7.32409	-6.54317	1.33e-05	0.000322599	3.28681
MORF4L2	-0.605763	9.45333	-6.54217	1.33e-05	0.000322695	3.28514
THEM2	-1.35945	10.4266	-6.53645	1.34e-05	0.000325304	3.27558
TOMM20	-0.81431	10.498	-6.52938	1.36e-05	0.000328666	3.26375
EIF2S2	-0.566516	6.99644	-6.52693	1.36e-05	0.000329554	3.25965
MT1G	5.29577	10.6762	6.52369	1.37e-05	0.000330872	3.25423
HSPA5	-1.07217	9.30676	-6.52107	1.38e-05	0.000331565	3.24985
COQ10A	0.716884	7.2283	6.5208	1.38e-05	0.000331565	3.2494
ZFP3	-0.321595	6.90362	-6.51753	1.38e-05	0.000332659	3.24392
C8orf61	-1.39071	6.98351	-6.51649	1.39e-05	0.000332659	3.24217
UQCRB	-1.07467	9.51077	-6.51639	1.39e-05	0.000332659	3.24201
S100A8	2.67281	13.3294	6.51386	1.39e-05	0.000333498	3.23777
TALDO1	-0.636713	14.015	-6.51325	1.39e-05	0.000333498	3.23676
SRFBP1	-0.555735	6.93225	-6.51215	1.4e-05	0.000333666	3.23491
DUS1L	-0.746064	7.4436	-6.50994	1.4e-05	0.00033444	3.23121
PIGV	0.563474	8.16106	6.50524	1.41e-05	0.000336594	3.22333
IDH3A	-1.02209	7.8925	-6.50352	1.42e-05	0.000337109	3.22045
PUS7	-1.18191	7.66443	-6.50035	1.42e-05	0.000338428	3.21513
RAB22A	-1.10689	8.69442	-6.49722	1.43e-05	0.000339732	3.20989
ZNF777	-0.541022	7.09698	-6.49087	1.45e-05	0.000342861	3.19922
DNAJC3	0.99351	8.42851	6.48876	1.45e-05	0.000343603	3.19569
MYO9B	-0.962994	9.97971	-6.48474	1.46e-05	0.000344783	3.18894
GNA12	0.887992	7.11572	6.4845	1.46e-05	0.000344783	3.18854
SPAG9	-0.884854	8.89509	-6.48432	1.46e-05	0.000344783	3.18823
ST3GAL2	0.645402	8.48252	6.47709	1.48e-05	0.000348464	3.17609
URM1	-0.70312	10.3347	-6.47573	1.48e-05	0.000348794	3.17381
SGPP1	0.530431	9.53179	6.47387	1.49e-05	0.000349418	3.17067
WDR41	-0.860087	7.9888	-6.47154	1.49e-05	0.000350311	3.16676
RDH11	1.11077	10.3468	6.46657	1.51e-05	0.000352738	3.15841
CHCHD7	0.455716	8.11076	6.46523	1.51e-05	0.000353065	3.15616
SURF4	-0.913146	10.3025	-6.46201	1.52e-05	0.000354494	3.15073
RPS27L	-0.731036	12.7445	-6.46034	1.52e-05	0.00035472	3.14792
FBXW9	-0.575144	6.84436	-6.45951	1.52e-05	0.00035472	3.14653
TARBP2	-0.838468	7.8212	-6.45929	1.52e-05	0.00035472	3.14616
PLOD3	-0.794961	7.08676	-6.45779	1.53e-05	0.00035515	3.14363
GPR35	-0.822166	7.78484	-6.45603	1.53e-05	0.000355728	3.14067
SDHC	-0.955088	9.76981	-6.44734	1.55e-05	0.000360413	3.12604
LASP1	-0.691879	13.5818	-6.44446	1.56e-05	0.000361244	3.12118
KRCC1	1.19388	9.36208	6.44441	1.56e-05	0.000361244	3.1211
ATP5F1	-0.847392	11.6329	-6.44003	1.57e-05	0.00036341	3.11371
CIAO1	-0.797451	8.40459	-6.43769	1.58e-05	0.000364355	3.10978
POLR3B	-0.765564	7.53659	-6.4303	1.6e-05	0.000367974	3.09731
FAM60A	1.7237	9.86914	6.42979	1.6e-05	0.000367974	3.09646
AMPD3	1.03048	7.62474	6.42943	1.6e-05	0.000367974	3.09584
CDKN2D	1.66703	8.2919	6.42802	1.61e-05	0.000368366	3.09347
ZNF417	-0.564416	6.74668	-6.4251	1.61e-05	0.000369439	3.08853
MGC11257	-1.38683	10.5425	-6.42474	1.61e-05	0.000369439	3.08794
RCCD1	-0.395849	6.65726	-6.42325	1.62e-05	0.000369887	3.08542
PLCL2	0.834946	8.40936	6.41835	1.63e-05	0.000372434	3.07715
PTPN2	1.38691	8.34445	6.41688	1.64e-05	0.000372874	3.07467
ACP2	1.47705	9.63291	6.41571	1.64e-05	0.000373135	3.07268
ZNF589	-0.791305	7.21762	-6.41477	1.64e-05	0.000373249	3.07109
KTN1	0.492622	7.16957	6.40236	1.68e-05	0.000380535	3.05012
DDX41	-0.84773	8.98162	-6.39806	1.69e-05	0.000382783	3.04285
SKIL	0.958974	6.82672	6.38961	1.71e-05	0.000387707	3.02855
AARSD1	-1.14634	7.73677	-6.3859	1.72e-05	0.000389616	3.02228
PPA1	2.353	11.4559	6.3832	1.73e-05	0.000390885	3.0177
EPB41L1	-0.437664	6.53601	-6.37882	1.74e-05	0.000392834	3.01029
PLAC8	3.56462	8.5742	6.37871	1.74e-05	0.000392834	3.0101
LILRA2	1.70393	10.7368	6.37795	1.74e-05	0.000392846	3.00881
ELF2	0.640206	8.54963	6.37371	1.76e-05	0.000394963	3.00163
MORC3	0.990321	7.7701	6.37323	1.76e-05	0.000394963	3.00082
BBS2	0.849281	8.36266	6.3647	1.78e-05	0.000399925	2.98635
PNPO	-0.932155	9.69008	-6.36425	1.78e-05	0.000399925	2.98558
E2F6	-0.898058	9.02238	-6.3602	1.8e-05	0.000402132	2.97872
NARG1	-0.77706	7.06595	-6.35736	1.81e-05	0.000403542	2.9739
PF4V1	0.398394	6.12591	6.34766	1.83e-05	0.000409618	2.95742
PPP1R2	0.550996	9.07751	6.34686	1.84e-05	0.000409663	2.95606
SETDB2	-1.23023	9.85719	-6.34579	1.84e-05	0.00040989	2.95424
FREQ	-1.33706	7.51508	-6.34474	1.84e-05	0.000410103	2.95247
SOCS2	0.763005	6.53179	6.3435	1.85e-05	0.000410454	2.95035
SELM	1.59451	7.25153	6.33976	1.86e-05	0.000412519	2.944
HSPE1	-1.56293	11.4742	-6.33444	1.88e-05	0.000415685	2.93496
CHMP5	0.870616	10.1772	6.3321	1.88e-05	0.000416807	2.93097
HIST1H1C	1.68379	9.98459	6.33104	1.89e-05	0.000417035	2.92918
C1orf71	0.796736	9.02546	6.32985	1.89e-05	0.000417358	2.92715
BCKDK	-0.741843	11.437	-6.32404	1.91e-05	0.000420914	2.91727
ZHX2	1.13179	7.53033	6.31939	1.92e-05	0.000423687	2.90934
CDC42EP2	1.39968	7.50868	6.31776	1.93e-05	0.000424328	2.90657
SLC38A6	-1.62058	9.90203	-6.31575	1.93e-05	0.00042474	2.90315
THRA	-0.981335	6.68629	-6.31573	1.93e-05	0.00042474	2.90312
NY-REN-7	-0.615371	6.95712	-6.31447	1.94e-05	0.000425125	2.90097
NOL6	-1.02919	9.33553	-6.30994	1.95e-05	0.000427415	2.89326
FAH	-1.42587	8.36559	-6.30916	1.96e-05	0.000427415	2.89192
MAOA	2.36058	8.3555	6.3091	1.96e-05	0.000427415	2.89182
SEH1L	-0.715557	7.58143	-6.30243	1.98e-05	0.000431658	2.88045
MRPL35	-0.617739	7.98016	-6.30176	1.98e-05	0.000431658	2.87931
TIMM22	-0.727303	8.75446	-6.2999	1.99e-05	0.000432482	2.87614
ZUBR1	-0.772406	9.83471	-6.29336	2.01e-05	0.000436417	2.86499
DRG2	-0.72071	7.66064	-6.29307	2.01e-05	0.000436417	2.86448
TXNDC14	-0.802596	10.3532	-6.28965	2.02e-05	0.000438397	2.85865
HSPA9	-0.791105	11.0125	-6.28342	2.04e-05	0.00044247	2.84801
C9orf164	0.831172	6.77964	6.27931	2.06e-05	0.000444994	2.841
ITK	2.9816	8.27873	6.27355	2.08e-05	0.00044878	2.83116
PIK3AP1	2.22064	10.3469	6.27241	2.08e-05	0.000449108	2.82921
BTBD6	-0.327793	7.61389	-6.2667	2.1e-05	0.000452895	2.81944
SH3BP5	-0.791264	6.47859	-6.26395	2.11e-05	0.000454429	2.81473
RICTOR	0.916454	9.26011	6.26327	2.11e-05	0.000454429	2.81358
FAM127A	-0.676364	9.01034	-6.2535	2.15e-05	0.000461399	2.79687
DOLPP1	-0.560856	7.95882	-6.25138	2.16e-05	0.000462506	2.79322
GPSM3	1.0439	10.9632	6.25047	2.16e-05	0.000462665	2.79167
STK4	0.700109	11.5725	6.2472	2.17e-05	0.000464671	2.78606
KLF11	-1.09989	7.35605	-6.24461	2.18e-05	0.000465952	2.78163
CSTB	-1.0543	14.2029	-6.24411	2.18e-05	0.000465952	2.78078
MR1	1.22344	9.44933	6.2429	2.19e-05	0.000465952	2.7787
FOXN2	1.08504	10.4207	6.24245	2.19e-05	0.000465952	2.77793
ZNF281	0.984571	9.57139	6.24207	2.19e-05	0.000465952	2.77728
SH3KBP1	1.19352	10.9986	6.24003	2.2e-05	0.000467009	2.77378
NCAPD3	-0.353311	6.75375	-6.22623	2.25e-05	0.000477419	2.75012
RFNG	-0.71415	9.10377	-6.22346	2.26e-05	0.00047909	2.74538
KIAA0495	0.541656	7.63198	6.22217	2.26e-05	0.000479579	2.74315
CDGAP	-1.01906	7.80604	-6.21955	2.27e-05	0.000481138	2.73866
LRIG1	0.569383	6.42042	6.21134	2.31e-05	0.000487273	2.72456
GAS2L3	-0.840435	6.92187	-6.20773	2.32e-05	0.000489656	2.71835
MVK	-0.421105	6.78093	-6.20707	2.32e-05	0.000489656	2.71722
CDK2	0.804752	8.28586	6.20298	2.34e-05	0.000492477	2.71019
EDIL3	0.515105	6.30206	6.20123	2.35e-05	0.000493357	2.70719
PET112L	-0.741639	8.26946	-6.19427	2.37e-05	0.000498156	2.69522
EIF3S1	-0.659116	7.88383	-6.19378	2.37e-05	0.000498156	2.69437
AHCYL1	-0.728187	10.5803	-6.19345	2.38e-05	0.000498156	2.6938
C15orf21	2.12916	7.78505	6.19226	2.38e-05	0.000498581	2.69176
MST4	1.70311	9.63389	6.19098	2.39e-05	0.000498922	2.68955
POP7	-0.5935	7.81962	-6.18983	2.39e-05	0.000498922	2.68757
C19orf42	-0.43124	8.83089	-6.18981	2.39e-05	0.000498922	2.68755
C2orf42	0.454524	8.64156	6.18758	2.4e-05	0.000500233	2.6837
FOXRED2	-0.445108	6.39276	-6.18552	2.41e-05	0.000501013	2.68016
ZBTB17	1.87325	9.8716	6.18433	2.41e-05	0.000501013	2.6781
GDF15	-1.77053	7.65395	-6.1841	2.41e-05	0.000501013	2.67772
RAB2B	0.746124	10.0806	6.18395	2.41e-05	0.000501013	2.67746
MIZF	0.599697	8.425	6.1807	2.43e-05	0.000503202	2.67185
FAHD1	-1.01176	8.5513	-6.17755	2.44e-05	0.000505314	2.66643
HPRT1	-0.480224	8.70889	-6.1741	2.46e-05	0.000507687	2.66049
UST	-0.745603	6.58627	-6.17136	2.47e-05	0.000509469	2.65576
TAF7	0.638755	8.92451	6.16661	2.49e-05	0.000512894	2.64758
ZNF439	0.691171	6.5967	6.16606	2.49e-05	0.000512894	2.64663
PRKAR2A	-0.676911	7.21859	-6.15922	2.52e-05	0.000517917	2.63484
ILDR1	0.506916	6.27496	6.1584	2.52e-05	0.000517917	2.63342
CFDP1	-0.914533	8.33876	-6.1576	2.52e-05	0.000517917	2.63204
BCL9L	0.855908	6.96476	6.157	2.53e-05	0.000517917	2.63101
STX11	1.10162	10.4501	6.15696	2.53e-05	0.000517917	2.63094
CENTB1	1.29412	7.76415	6.15548	2.53e-05	0.000518084	2.62839
MARCKS	1.74025	12.9736	6.15544	2.53e-05	0.000518084	2.62832
FLOT1	0.983981	10.3215	6.15153	2.55e-05	0.000520949	2.62156
SLC16A7	0.31292	6.19307	6.14843	2.56e-05	0.000523102	2.61621
ITGAV	1.5678	9.33212	6.143	2.59e-05	0.000527342	2.60684
SLC24A3	0.606131	6.77504	6.14175	2.59e-05	0.000527875	2.60467
SUSD3	1.33379	7.62719	6.14046	2.6e-05	0.000528438	2.60245
LMBR1	0.425496	8.04354	6.12874	2.65e-05	0.000538447	2.58219
PRDM8	0.920509	6.6966	6.12595	2.66e-05	0.000540404	2.57735
MKRN1	0.679706	11.2379	6.12386	2.67e-05	0.000541714	2.57375
MRPL37	-0.929813	10.2389	-6.12281	2.68e-05	0.00054208	2.57193
HD	-0.741606	7.25764	-6.11643	2.71e-05	0.000547381	2.56088
KIAA0922	0.784098	6.90585	6.11464	2.72e-05	0.000548439	2.55778
ACP5	-2.96279	11.0776	-6.10991	2.74e-05	0.000552251	2.54959
HHLA3	0.35497	6.21602	6.10844	2.74e-05	0.000553021	2.54704
SERPINB8	0.471736	8.81542	6.10709	2.75e-05	0.000553675	2.54471
BHLHB3	1.65392	7.85876	6.10544	2.76e-05	0.000554616	2.54185
NSDHL	-0.591059	9.03224	-6.10318	2.77e-05	0.000556136	2.53794
RAB40B	-0.479763	6.45809	-6.10031	2.78e-05	0.000558245	2.53295
F11R	1.08083	8.50621	6.09883	2.79e-05	0.000559039	2.53038
CXorf26	-0.694242	10.2327	-6.08899	2.84e-05	0.00056785	2.51333
GIMAP4	2.86461	10.501	6.08618	2.85e-05	0.000569947	2.50845
ABCB8	-0.400238	6.55685	-6.08526	2.85e-05	0.000570218	2.50685
TRIP6	-0.801108	9.1669	-6.08438	2.86e-05	0.000570444	2.50532
THAP10	0.394226	6.68854	6.0815	2.87e-05	0.000572626	2.50032
TIMM44	-0.844068	7.40205	-6.07421	2.91e-05	0.000578924	2.48766
SCRN1	-0.632532	7.71973	-6.07379	2.91e-05	0.000578924	2.48694
CD80	2.68383	8.2217	6.06564	2.95e-05	0.000586392	2.47277
YARS	-0.914575	10.5731	-6.05731	2.99e-05	0.000593946	2.45828
SLC35A5	0.58002	10.4759	6.05686	3e-05	0.000593946	2.4575
DEF6	1.17829	8.25179	6.05517	3e-05	0.00059501	2.45457
DKFZp686O24166	-1.02345	7.5731	-6.05116	3.03e-05	0.000598096	2.44758
ATP5A1	-0.52533	12.5674	-6.05087	3.03e-05	0.000598096	2.44708
EIF2B1	-0.633428	8.92678	-6.04936	3.03e-05	0.000598987	2.44446
TTF2	-0.575846	7.87698	-6.04828	3.04e-05	0.000599445	2.44257
IGF2BP2	-0.959956	7.70015	-6.04526	3.06e-05	0.0006019	2.43731
FASTKD2	-0.390085	6.85919	-6.04033	3.08e-05	0.000606334	2.42872
ST3GAL5	-1.75734	9.52677	-6.03809	3.09e-05	0.000607786	2.42482
FCER1A	2.23744	7.30008	6.03761	3.1e-05	0.000607786	2.42399
NLN	-1.06254	6.95757	-6.03646	3.1e-05	0.000607786	2.42199
RASGRP1	2.06678	7.5617	6.0364	3.1e-05	0.000607786	2.42189
KIAA0143	-0.513287	11.0239	-6.03398	3.12e-05	0.000609658	2.41766
PTPRCAP	2.52435	8.17828	6.03062	3.13e-05	0.000612511	2.41181
MRPL15	-1.16245	10.6912	-6.0264	3.16e-05	0.000616287	2.40445
MAP3K5	0.969141	8.44413	6.02383	3.17e-05	0.000618345	2.39996
WDR54	0.9382	8.55714	6.02064	3.19e-05	0.000621062	2.3944
C15orf48	1.90562	13.5073	6.01704	3.21e-05	0.000624235	2.38812
CCL19	4.04752	8.42528	6.01538	3.22e-05	0.000625347	2.38522
LILRA5	0.945258	6.71139	6.0147	3.22e-05	0.000625406	2.38403
EXOSC5	-1.40049	7.94246	-6.01357	3.23e-05	0.000625951	2.38206
CXCR3	2.08733	7.61495	6.00701	3.26e-05	0.000632346	2.37061
MYH11	3.04413	7.98172	6.00436	3.28e-05	0.00063455	2.36598
HMBS	-1.19305	8.44743	-6.00287	3.29e-05	0.000635495	2.36338
ATP8B2	1.10123	7.33508	6.0007	3.3e-05	0.000637186	2.35959
TPM3	-0.447377	14.0939	-5.98947	3.36e-05	0.000648904	2.33994
LOC130074	-0.85458	7.61093	-5.98679	3.38e-05	0.00064945	2.33527
PLCXD1	-0.936144	7.2391	-5.98663	3.38e-05	0.00064945	2.33498
TUBD1	0.883644	7.4617	5.98642	3.38e-05	0.00064945	2.33462
DNTTIP1	0.554696	9.58877	5.98624	3.38e-05	0.00064945	2.3343
SMAD4	0.542115	9.50994	5.98585	3.38e-05	0.00064945	2.33363
LAGE3	-1.24382	10.1121	-5.98528	3.39e-05	0.00064945	2.33262
CCL20	3.79543	9.01213	5.97704	3.44e-05	0.000658011	2.31821
IKIP	-0.70592	7.33141	-5.97542	3.44e-05	0.000658485	2.31536
AFG3L2	-0.842384	8.13655	-5.9754	3.44e-05	0.000658485	2.31533
OSGEP	-0.740862	8.41715	-5.9747	3.45e-05	0.000658584	2.31411
RPS7	-1.49301	8.00429	-5.97119	3.47e-05	0.000661878	2.30795
DOPEY2	-1.16011	7.27378	-5.9687	3.48e-05	0.000664024	2.30359
VDAC3	-0.658204	11.7578	-5.96734	3.49e-05	0.000664878	2.30121
MPZL1	0.742159	8.68241	5.95905	3.54e-05	0.000673723	2.28668
ERGIC1	-0.878331	10.5032	-5.95473	3.57e-05	0.000678036	2.27912
CD247	3.1533	9.50575	5.95308	3.58e-05	0.000679258	2.27622
SPOCK2	2.90894	9.44088	5.95066	3.59e-05	0.000681389	2.27196
EBI2	1.6398	10.8484	5.94996	3.6e-05	0.000681493	2.27075
SUPT16H	-0.654876	9.67487	-5.94539	3.63e-05	0.000686168	2.26272
MDH2	-0.721394	11.2068	-5.94194	3.65e-05	0.000689544	2.25666
IARS	-1.38551	8.50927	-5.93768	3.68e-05	0.0006939	2.24919
BAIAP2	-1.14117	7.49885	-5.93556	3.69e-05	0.000695723	2.24546
EHBP1	0.366399	7.63568	5.93381	3.7e-05	0.000696639	2.24239
C2	1.65048	7.28155	5.9336	3.7e-05	0.000696639	2.24201
CFLAR	1.07418	11.1386	5.93216	3.71e-05	0.00069709	2.23949
DGKB	-0.57831	7.47691	-5.93196	3.71e-05	0.00069709	2.23913
SPIN1	-0.953129	10.5671	-5.93083	3.72e-05	0.00069709	2.23715
LYAR	-0.587193	8.80901	-5.93017	3.72e-05	0.00069709	2.23598
GEMIN5	-0.383787	6.90814	-5.92949	3.73e-05	0.00069709	2.2348
STRA13	-0.964258	9.70528	-5.92942	3.73e-05	0.00069709	2.23467
NUBPL	-0.561666	6.87577	-5.92904	3.73e-05	0.00069709	2.234
JPH2	-0.695162	7.31859	-5.91698	3.81e-05	0.00071057	2.21281
AHCY	-0.931734	9.72023	-5.9165	3.81e-05	0.00071057	2.21195
KRT10	-0.995075	9.53129	-5.91616	3.82e-05	0.00071057	2.21135
PLEKHA4	0.270366	6.2186	5.9152	3.82e-05	0.000711016	2.20967
EVC	-0.408817	6.42306	-5.90658	3.88e-05	0.000720773	2.1945
WDR55	-0.496247	8.31373	-5.90613	3.88e-05	0.000720773	2.1937
PAK1IP1	-1.03571	9.03557	-5.90417	3.89e-05	0.000721798	2.19026
VAMP3	-0.56673	10.3732	-5.90413	3.9e-05	0.000721798	2.19018
GPR18	1.45169	6.74712	5.90282	3.9e-05	0.000722699	2.18787
MBP	-1.46154	11.2044	-5.90202	3.91e-05	0.000722965	2.18646
RPS6KA4	-0.940628	8.17765	-5.89913	3.93e-05	0.000725849	2.18137
PHC1	-0.424935	6.99411	-5.89664	3.95e-05	0.000728234	2.17699
C11orf57	-0.536998	7.85691	-5.89602	3.95e-05	0.000728285	2.17589
TSPYL1	0.679252	9.07533	5.89393	3.96e-05	0.000730171	2.17222
NDUFB6	-0.924265	9.88242	-5.89304	3.97e-05	0.000730567	2.17064
CLIC3	2.12842	7.2468	5.88899	4e-05	0.000734954	2.16351
RGS2	1.00206	8.1345	5.88779	4.01e-05	0.00073574	2.16139
KLHL25	-0.440244	6.84062	-5.88482	4.03e-05	0.00073879	2.15615
CAMSAP1	-0.654244	8.23912	-5.88194	4.05e-05	0.000741717	2.15107
SAE1	-0.634709	11.3222	-5.88137	4.05e-05	0.000741717	2.15007
RAPGEF6	0.664194	8.10212	5.87964	4.06e-05	0.00074319	2.14702
GIMAP1	1.53871	7.98389	5.87807	4.07e-05	0.000744471	2.14424
CEP135	1.67514	9.39401	5.87465	4.1e-05	0.000748146	2.1382
ASF1B	0.660594	6.77187	5.87328	4.11e-05	0.000749175	2.13578
AGK	1.48074	8.7683	5.87154	4.12e-05	0.000750175	2.13272
MYST3	0.953469	9.65234	5.87092	4.13e-05	0.000750175	2.13163
SH3BGRL3	-1.5416	12.3043	-5.87077	4.13e-05	0.000750175	2.13137
NANOS1	-0.375973	6.45406	-5.86899	4.14e-05	0.000751741	2.12822
TTLL12	-1.01212	8.54002	-5.86488	4.17e-05	0.000756367	2.12096
SESN1	-0.491143	7.43819	-5.86341	4.18e-05	0.000757539	2.11836
CEP192	0.699196	8.39665	5.86007	4.2e-05	0.000761184	2.11246
IDS	0.735096	10.0032	5.8593	4.21e-05	0.000761448	2.11109
GPR56	1.69095	7.28541	5.85835	4.22e-05	0.000761944	2.10942
NFE2L2	0.841382	10.9547	5.84935	4.28e-05	0.000773167	2.09351
SLC12A7	-0.518421	7.01893	-5.84152	4.34e-05	0.000782969	2.07967
C21orf59	-0.636438	8.61504	-5.83996	4.35e-05	0.000784328	2.07689
STAM2	0.767894	7.38438	5.83644	4.38e-05	0.000788357	2.07066
DHRS9	-3.50327	10.172	-5.83416	4.4e-05	0.000790705	2.06662
EPRS	-0.845766	10.2452	-5.82998	4.43e-05	0.000794925	2.05923
COASY	-0.591247	10.3486	-5.82949	4.43e-05	0.000794925	2.05836
OPA1	-0.350541	7.37189	-5.82939	4.43e-05	0.000794925	2.05819
ABTB1	1.14006	9.60694	5.82818	4.44e-05	0.000795815	2.05604
KCNJ4	-0.598755	6.73496	-5.82543	4.46e-05	0.000798847	2.05117
CLTA	-0.499208	10.3553	-5.82265	4.49e-05	0.000801264	2.04624
HSPA8	-0.959297	12.9237	-5.82251	4.49e-05	0.000801264	2.04599
LOC732160	-1.12548	9.00856	-5.822	4.49e-05	0.000801264	2.04509
DHX35	-0.491326	7.18732	-5.82117	4.5e-05	0.000801638	2.04361
PRIM1	0.707512	7.22844	5.82007	4.51e-05	0.000801923	2.04167
IL1B	4.7041	11.5811	5.81984	4.51e-05	0.000801923	2.04126
STXBP5	0.689283	8.0136	5.81804	4.52e-05	0.000803188	2.03807
KIAA0409	-0.736103	8.79208	-5.81745	4.53e-05	0.000803188	2.03702
C1orf93	-1.22548	7.81441	-5.81725	4.53e-05	0.000803188	2.03667
HIST1H2BJ	0.745783	6.89162	5.81627	4.54e-05	0.000803773	2.03494
WDR77	-0.347248	6.19658	-5.81487	4.55e-05	0.00080495	2.03245
KCNH6	-0.314485	6.44035	-5.81256	4.57e-05	0.000807415	2.02835
GRHPR	-0.81675	8.11755	-5.80575	4.62e-05	0.000815537	2.01627
PFKP	-1.45072	9.06327	-5.8057	4.62e-05	0.000815537	2.01617
UNC13B	-0.656782	6.90318	-5.80309	4.64e-05	0.000818455	2.01155
ITGA11	-0.456049	6.10475	-5.80132	4.66e-05	0.000820185	2.00841
NRIP3	-1.01349	10.1325	-5.79683	4.69e-05	0.00082583	2.00044
USP33	0.849971	7.86437	5.79597	4.7e-05	0.000826277	1.9989
DLEU7	1.11471	6.68464	5.79056	4.74e-05	0.000833299	1.9893
ARMCX2	0.812821	7.09371	5.78983	4.75e-05	0.00083355	1.98801
SELL	2.33142	7.91817	5.78509	4.79e-05	0.000839662	1.97958
UBQLN2	0.845539	10.3508	5.78146	4.82e-05	0.000843042	1.97313
C20orf11	-0.762802	9.05203	-5.78145	4.82e-05	0.000843042	1.97311
CHST13	-2.73833	8.19628	-5.78114	4.82e-05	0.000843042	1.97255
PSMD2	-0.672984	10.2649	-5.77869	4.84e-05	0.000845835	1.9682
NLRC5	1.11579	7.33887	5.77676	4.86e-05	0.000847871	1.96478
KCNJ2	1.48287	7.49898	5.77533	4.87e-05	0.000848951	1.96223
P2RY10	1.69974	7.46117	5.77494	4.88e-05	0.000848951	1.96153
ZNF683	1.69674	7.73248	5.77412	4.88e-05	0.000849227	1.96008
RENBP	-1.19654	10.4075	-5.77366	4.89e-05	0.000849227	1.95925
SLC16A5	-1.79405	8.17288	-5.76206	4.99e-05	0.00086578	1.93861
NME1	-2.23516	10.3234	-5.75885	5.01e-05	0.000868568	1.9329
RBM41	0.583679	6.91994	5.75877	5.01e-05	0.000868568	1.93276
CUL4A	-0.99739	9.56599	-5.75859	5.02e-05	0.000868568	1.93243
DISP1	-0.438869	6.88747	-5.7538	5.06e-05	0.000875045	1.92389
SLBP	-0.448365	8.5483	-5.75246	5.07e-05	0.00087612	1.92152
FCHSD2	0.786398	9.09588	5.75198	5.07e-05	0.00087612	1.92065
TRIM73	-0.562579	7.08871	-5.75147	5.08e-05	0.00087612	1.91974
TSTA3	-0.591316	7.23303	-5.74949	5.1e-05	0.00087832	1.91622
AVPR2	-0.539952	6.76192	-5.74277	5.16e-05	0.000887153	1.90423
DNPEP	-0.915035	7.83392	-5.74269	5.16e-05	0.000887153	1.9041
SLC41A2	1.59195	8.38861	5.74166	5.17e-05	0.000887919	1.90226
GZMA	2.14983	8.03326	5.7383	5.2e-05	0.000892323	1.89626
CRISPLD2	1.77692	7.75026	5.73535	5.22e-05	0.000896095	1.891
RHBDF1	-0.931199	6.72969	-5.73138	5.26e-05	0.000901192	1.88392
SNX25	0.452367	6.43821	5.73104	5.26e-05	0.000901192	1.88331
PFDN6	-1.05924	8.95298	-5.72986	5.28e-05	0.000902201	1.88121
PFDN2	-0.457984	7.80627	-5.72736	5.3e-05	0.00090532	1.87674
BCL6	1.19384	10.9619	5.72514	5.32e-05	0.00090742	1.87278
GORASP2	-0.456229	9.09996	-5.72496	5.32e-05	0.00090742	1.87246
FBP1	-2.02677	10.3159	-5.72158	5.35e-05	0.000911974	1.86641
GPR175	-0.825091	8.80021	-5.7187	5.38e-05	0.000915724	1.86128
CRIPT	-0.625073	8.84923	-5.71779	5.39e-05	0.000916337	1.85964
ADCK1	-0.467218	7.07377	-5.7168	5.4e-05	0.000917064	1.85789
CDK2AP2	-0.956985	8.3648	-5.71563	5.41e-05	0.000917596	1.85579
TBK1	0.970646	10.2805	5.71532	5.41e-05	0.000917596	1.85524
NCOR2	-0.990447	8.56011	-5.71488	5.42e-05	0.000917596	1.85445
KLF5	0.266498	6.02439	5.71295	5.43e-05	0.000919845	1.851
CD2	2.56173	8.61785	5.7118	5.45e-05	0.000920857	1.84894
CFI	-0.505615	7.29413	-5.71114	5.45e-05	0.000921064	1.84776
MGAT1	-0.994093	12.18	-5.70289	5.53e-05	0.000933635	1.83301
MT1M	4.78349	8.9089	5.70212	5.54e-05	0.000934034	1.83163
PAG1	1.41136	7.47311	5.69823	5.58e-05	0.000939563	1.82468
TMEM173	0.597129	7.37113	5.69477	5.61e-05	0.000944422	1.81848
SPATA20	-1.19562	8.21101	-5.69247	5.63e-05	0.000946795	1.81437
LACE1	-0.327096	6.64736	-5.69194	5.64e-05	0.000946795	1.81342
CEACAM3	1.09814	6.51461	5.69176	5.64e-05	0.000946795	1.8131
HADHA	-1.02831	8.45575	-5.69093	5.65e-05	0.000947178	1.8116
FBXO8	0.637726	8.80015	5.69048	5.65e-05	0.000947178	1.81081
SOX30	-0.491705	7.10724	-5.68831	5.67e-05	0.000949923	1.80693
SDC2	-2.30312	8.79809	-5.68716	5.69e-05	0.000950974	1.80486
MICALL2	-0.462984	6.46004	-5.68472	5.71e-05	0.000954189	1.80049
SPIRE1	-1.679	9.23717	-5.68238	5.73e-05	0.000957247	1.7963
SORBS3	-1.22257	7.16599	-5.68186	5.74e-05	0.000957251	1.79536
ARL1	-0.870792	8.50408	-5.67924	5.77e-05	0.00096078	1.79068
STX2	-0.72223	8.27743	-5.67789	5.78e-05	0.000962185	1.78826
KRT75	-0.688221	6.99243	-5.67552	5.8e-05	0.000965324	1.78401
FOXG1B	-0.614213	7.06706	-5.66987	5.86e-05	0.000974091	1.77387
TRAM2	-0.724061	7.34838	-5.66752	5.89e-05	0.000977237	1.76966
VCAN	3.51554	9.81553	5.66693	5.89e-05	0.00097735	1.76861
RSL1D1	-0.988587	9.65521	-5.66579	5.9e-05	0.000977447	1.76657
RIN2	1.24479	10.7276	5.66541	5.91e-05	0.000977447	1.76588
LIN7B	-0.638049	6.76486	-5.66533	5.91e-05	0.000977447	1.76573
MST150	-0.614487	7.94628	-5.66299	5.93e-05	0.000980584	1.76154
WNT5A	1.85451	6.84979	5.66081	5.96e-05	0.000982764	1.75763
AHSA1	-0.831348	9.92985	-5.6607	5.96e-05	0.000982764	1.75743
ANKRD57	-1.2836	8.91776	-5.65577	6.01e-05	0.000990452	1.74857
APOL3	2.70886	9.30272	5.65504	6.02e-05	0.000990781	1.74726
LYSMD2	1.735	10.931	5.65455	6.02e-05	0.000990781	1.74639
GBA	0.851548	10.0448	5.65108	6.06e-05	0.000995967	1.74016
COX6A1	-0.739186	11.025	-5.65007	6.07e-05	0.000996837	1.73835
FOXRED1	-0.516821	8.31666	-5.64599	6.11e-05	0.00100255	1.73102
METT5D1	-0.426897	7.08278	-5.64581	6.12e-05	0.00100255	1.73069
LOC134145	-0.772311	7.11281	-5.6423	6.15e-05	0.00100648	1.72439
SRD5A1	-0.527616	6.87178	-5.64207	6.16e-05	0.00100648	1.72397
STAMBP	0.411771	9.66079	5.64206	6.16e-05	0.00100648	1.72395
LOC342897	0.596164	6.61195	5.64135	6.16e-05	0.00100684	1.72268
C1orf144	0.658313	10.5288	5.6399	6.18e-05	0.0010085	1.72008
VAT1	-2.14431	9.64264	-5.63378	6.25e-05	0.00101855	1.70908
C22orf29	-0.509857	6.73036	-5.63195	6.27e-05	0.00102027	1.70579
RFX5	1.23599	9.52892	5.63106	6.28e-05	0.00102027	1.70418
LEF1	1.91246	7.50136	5.6309	6.28e-05	0.00102027	1.70389
DDIT4	2.09778	9.42207	5.6308	6.28e-05	0.00102027	1.70372
SHQ1	-0.457352	7.28231	-5.62889	6.3e-05	0.00102281	1.70028
ASPHD1	-1.06903	6.55935	-5.62719	6.32e-05	0.00102449	1.69722
SLC9A3R1	0.741632	9.27703	5.62695	6.32e-05	0.00102449	1.69679
SBNO2	0.73675	8.07958	5.62509	6.34e-05	0.0010264	1.69345
MAP2K2	-0.473545	7.38918	-5.62489	6.35e-05	0.0010264	1.69309
HSPC111	-1.40141	8.40596	-5.62205	6.38e-05	0.00103064	1.68797
AAAS	-0.485987	6.79206	-5.62036	6.4e-05	0.00103281	1.68493
TSFM	0.733899	9.86335	5.61795	6.42e-05	0.00103629	1.6806
ZNF134	-0.298591	7.05153	-5.61728	6.43e-05	0.00103661	1.67938
CP110	0.866134	8.33219	5.61584	6.45e-05	0.00103834	1.67679
CYBASC3	0.650617	10.7674	5.61473	6.46e-05	0.00103945	1.6748
KPNA5	0.662443	6.56789	5.61279	6.48e-05	0.00104003	1.67131
PTGER4	2.45498	10.0119	5.61255	6.49e-05	0.00104003	1.67086
SLU7	0.416183	8.69113	5.6125	6.49e-05	0.00104003	1.67078
ANTXR2	1.02701	9.53986	5.61242	6.49e-05	0.00104003	1.67064
PEX13	0.365267	7.44278	5.61153	6.5e-05	0.00104057	1.66903
NPSR1	-0.460548	6.75186	-5.61113	6.5e-05	0.00104057	1.66831
KLF2	1.46297	10.1159	5.60989	6.52e-05	0.00104123	1.66607
MRPL40	-0.772128	9.34464	-5.60978	6.52e-05	0.00104123	1.66588
USF2	-1.16707	9.78997	-5.60852	6.53e-05	0.00104264	1.66361
C3orf34	0.736529	7.11876	5.60704	6.55e-05	0.00104444	1.66096
ARHGEF10L	0.525594	7.19696	5.60367	6.59e-05	0.00104978	1.65487
HMG20B	-0.529614	6.72262	-5.60287	6.6e-05	0.00105035	1.65343
ISCA1	-0.37502	7.35579	-5.59722	6.66e-05	0.00105997	1.64325
GMPPB	-0.845104	7.67712	-5.59633	6.67e-05	0.00106072	1.64164
ATAD2	0.768316	6.82499	5.59519	6.69e-05	0.00106194	1.63959
CD33	-1.0715	9.2074	-5.59095	6.74e-05	0.0010686	1.63194
PPHLN1	0.483398	9.00662	5.59068	6.74e-05	0.0010686	1.63145
FECH	-1.08385	7.28106	-5.58469	6.81e-05	0.00107905	1.62065
CHKA	-0.826806	8.50229	-5.58417	6.82e-05	0.00107912	1.6197
TNFRSF9	1.29785	7.3725	5.58334	6.83e-05	0.00107976	1.61821
HAPLN4	-0.562351	6.36081	-5.58186	6.85e-05	0.00108165	1.61555
ARNTL	0.543162	7.99797	5.5805	6.86e-05	0.00108334	1.61308
PERLD1	-0.628188	7.88113	-5.57549	6.93e-05	0.0010914	1.60403
EIF2S1	-0.600261	7.59013	-5.57534	6.93e-05	0.0010914	1.60376
LOC203547	-0.731672	9.45745	-5.57252	6.96e-05	0.00109592	1.59867
CLRN1	-0.572037	7.42699	-5.57163	6.97e-05	0.0010967	1.59707
HTATSF1	-0.393859	8.09009	-5.57034	6.99e-05	0.00109826	1.59474
MAD1L1	-0.838874	8.45019	-5.56327	7.08e-05	0.00111118	1.58196
ARHGAP22	-0.632586	6.81885	-5.55999	7.12e-05	0.00111669	1.57604
CEP164	-0.576298	7.36407	-5.55849	7.14e-05	0.00111681	1.57333
HLA-E	0.978992	13.4398	5.55821	7.14e-05	0.00111681	1.57281
MFGE8	0.557077	7.13752	5.5582	7.14e-05	0.00111681	1.5728
TM2D3	0.639454	10.049	5.558	7.14e-05	0.00111681	1.57243
COQ3	-0.931811	7.34228	-5.55647	7.16e-05	0.00111829	1.56966
TSSC1	-0.500072	8.30712	-5.55611	7.17e-05	0.00111829	1.56901
PPIB	-0.466107	12.0547	-5.5558	7.17e-05	0.00111829	1.56846
PRF1	2.17462	7.94445	5.55347	7.2e-05	0.00112198	1.56423
VPS29	-0.329633	11.8506	-5.55277	7.21e-05	0.00112241	1.56297
SFXN4	-1.25934	8.38244	-5.55141	7.23e-05	0.00112415	1.56052
C3	1.53437	9.3503	5.55055	7.24e-05	0.00112492	1.55896
SNX8	-0.911695	8.99949	-5.54497	7.31e-05	0.00113517	1.54886
GCC1	0.522055	9.27156	5.54238	7.34e-05	0.00113943	1.54417
RPS21	-1.28768	9.96465	-5.54096	7.36e-05	0.00114133	1.5416
VARS	-1.39376	8.76622	-5.53518	7.44e-05	0.00115216	1.53113
RCSD1	1.39321	7.75984	5.53398	7.46e-05	0.00115364	1.52895
ANKRD40	-0.401971	8.07012	-5.53295	7.47e-05	0.00115476	1.5271
MYL6B	0.876897	9.2756	5.53074	7.5e-05	0.00115833	1.52309
EFHC2	0.754538	6.55527	5.52248	7.61e-05	0.00117449	1.50813
ITPR2	1.26688	7.51158	5.52162	7.62e-05	0.0011753	1.50656
ZC3H12A	1.45653	8.88233	5.52039	7.64e-05	0.00117689	1.50432
USP48	0.507403	7.32773	5.51856	7.66e-05	0.00117972	1.50101
PPP2CA	0.427878	11.9504	5.51744	7.68e-05	0.00118103	1.49898
ZNF767	-0.335819	6.79467	-5.51699	7.68e-05	0.00118103	1.49816
ZNF394	0.443099	7.63553	5.51646	7.69e-05	0.00118114	1.49721
RNASEH1	-0.974682	8.63025	-5.51327	7.74e-05	0.00118688	1.49141
C1orf19	-0.757054	8.3133	-5.51096	7.77e-05	0.00119076	1.48723
FNTB	-0.620763	7.10832	-5.5104	7.78e-05	0.00119095	1.48621
OKL38	-1.82557	9.66789	-5.50862	7.8e-05	0.00119334	1.48298
TTC25	0.237932	6.12072	5.50833	7.8e-05	0.00119334	1.48246
MRPS12	-1.07622	8.55754	-5.50762	7.81e-05	0.00119386	1.48116
CDCA4	-0.474196	7.87763	-5.50445	7.86e-05	0.00119962	1.47541
OR2T35	-0.543769	7.3901	-5.5036	7.87e-05	0.00120044	1.47386
CEACAM1	0.886116	6.38435	5.50024	7.92e-05	0.00120663	1.46777
GIMAP8	1.82973	9.10214	5.49821	7.95e-05	0.00121001	1.46407
SOX13	-0.892744	6.85205	-5.49746	7.96e-05	0.00121043	1.46272
NFKBIA	1.2011	13.9493	5.49674	7.97e-05	0.00121043	1.46141
RSAD1	-0.572477	7.41909	-5.49661	7.97e-05	0.00121043	1.46117
HIST1H3D	0.541993	6.76458	5.49413	8e-05	0.00121408	1.45666
PSMD8	-0.929876	10.0812	-5.49399	8.01e-05	0.00121408	1.45641
RDH10	-0.841701	7.05547	-5.49331	8.02e-05	0.00121454	1.45517
SLAIN1	1.07973	6.77218	5.49267	8.03e-05	0.00121491	1.45401
PHF3	0.644001	8.13116	5.4893	8.07e-05	0.00122122	1.4479
TPM1	-0.563256	7.46641	-5.48693	8.11e-05	0.00122538	1.44359
EIF5	-0.67563	10.277	-5.48583	8.12e-05	0.00122677	1.44159
RPE	-0.704822	8.2522	-5.48515	8.13e-05	0.00122712	1.44035
KYNU	0.87306	13.6388	5.48475	8.14e-05	0.00122712	1.43961
SLC31A1	-1.20917	9.4388	-5.48178	8.18e-05	0.00123165	1.43422
LOC348262	-1.06112	8.53798	-5.48175	8.18e-05	0.00123165	1.43417
EIF3S2	-0.753124	11.1266	-5.47872	8.23e-05	0.00123732	1.42866
DOK2	-1.55506	8.57598	-5.47787	8.24e-05	0.00123818	1.42711
SLC2A8	-1.64784	8.76324	-5.47735	8.25e-05	0.0012383	1.42617
SLC12A8	-0.962754	7.49766	-5.47589	8.27e-05	0.00124052	1.42351
NELL2	1.58422	7.09339	5.47465	8.29e-05	0.00124224	1.42126
IER3	2.7356	13.0412	5.47311	8.31e-05	0.00124465	1.41845
XAB1	-0.619477	9.5138	-5.47243	8.32e-05	0.00124513	1.41722
CDK9	0.584508	9.36223	5.47147	8.33e-05	0.00124626	1.41546
SDSL	-1.36169	9.24158	-5.47057	8.35e-05	0.00124635	1.41383
MAPK6	-1.03048	10.1823	-5.47051	8.35e-05	0.00124635	1.41371
CDH9	-0.80428	7.44685	-5.46864	8.38e-05	0.00124772	1.41031
PDCD11	-0.971232	8.10675	-5.46859	8.38e-05	0.00124772	1.41022
NCKAP1	0.476479	6.55923	5.46852	8.38e-05	0.00124772	1.4101
C20orf117	-0.857776	7.51079	-5.46376	8.45e-05	0.00125736	1.40143
PLEKHG4	-0.40675	6.64863	-5.45801	8.54e-05	0.00126933	1.39096
MOSPD2	-0.51276	7.87402	-5.45671	8.56e-05	0.001271	1.38859
ACOT11	-1.28333	7.23289	-5.45636	8.56e-05	0.001271	1.38795
2022-03-07	0.751318	10.4713	5.45414	8.6e-05	0.00127501	1.38392
NLF2	1.48904	7.16356	5.45265	8.62e-05	0.00127739	1.38119
CCDC100	0.504075	6.61354	5.45069	8.65e-05	0.00128083	1.37763
HSPA1B	-1.15734	10.5878	-5.44478	8.74e-05	0.0012934	1.36686
C12orf26	0.404174	7.86678	5.4435	8.76e-05	0.00129532	1.36452
APRIN	0.47368	7.94854	5.44294	8.77e-05	0.00129557	1.3635
LARP1	-0.441027	11.2748	-5.44032	8.81e-05	0.00130061	1.35872
TSR1	-0.735486	7.36381	-5.43883	8.84e-05	0.00130304	1.356
NCOA4	0.753021	13.6388	5.43753	8.86e-05	0.00130417	1.35363
ZNF263	-0.500883	9.03512	-5.43744	8.86e-05	0.00130417	1.35347
C18orf21	0.489306	8.68991	5.43558	8.89e-05	0.00130746	1.35008
SLC35E3	0.846123	9.87761	5.43382	8.92e-05	0.00131041	1.34686
FLJ33790	-0.489208	6.26509	-5.43343	8.92e-05	0.00131041	1.34614
PRDX1	-0.604341	14.3867	-5.43179	8.95e-05	0.0013132	1.34316
SLC31A2	0.780095	12.0497	5.43129	8.96e-05	0.00131332	1.34225
TOR1AIP1	0.769814	9.75563	5.42654	9.03e-05	0.0013235	1.33357
ENTHD1	-0.721543	6.69066	-5.42504	9.06e-05	0.00132599	1.33084
RSC1A1	-0.715536	7.24088	-5.42201	9.11e-05	0.00133215	1.3253
DNAJC15	-0.913156	7.8873	-5.42135	9.12e-05	0.00133266	1.32409
SPCS1	-0.409071	11.6155	-5.41959	9.15e-05	0.0013358	1.32089
PPP2R5A	-0.971974	8.68024	-5.41577	9.21e-05	0.00134319	1.31391
EXOSC1	-0.480547	7.57762	-5.41562	9.21e-05	0.00134319	1.31363
FLVCR	-0.350876	8.00292	-5.41493	9.22e-05	0.0013438	1.31236
NINJ2	1.51147	8.72933	5.41368	9.24e-05	0.0013448	1.31009
SNRPC	-0.378336	9.07168	-5.41362	9.25e-05	0.0013448	1.30997
DARS2	-0.44351	8.05661	-5.41143	9.28e-05	0.00134902	1.30598
PDCD5	-0.948693	9.18431	-5.41047	9.3e-05	0.00135026	1.30423
CXorf42	-0.177469	6.4494	-5.40974	9.31e-05	0.00135096	1.30288
FLJ16478	0.442457	6.3688	5.40852	9.33e-05	0.00135285	1.30065
MPND	-1.00336	9.36971	-5.40677	9.36e-05	0.00135569	1.29745
EEF2K	-0.805649	8.27279	-5.4061	9.37e-05	0.00135569	1.29623
ARHGEF3	1.81269	9.80548	5.40602	9.37e-05	0.00135569	1.29609
RHOG	0.754698	12.1314	5.40415	9.4e-05	0.00135918	1.29267
ZNF679	0.685762	6.49379	5.40365	9.41e-05	0.00135931	1.29176
CPT1A	-0.779079	7.29413	-5.40198	9.44e-05	0.00136232	1.2887
FSCN1	2.89914	10.1264	5.39853	9.5e-05	0.00136951	1.28239
RCE1	-0.576767	8.71318	-5.39817	9.51e-05	0.00136951	1.28173
HYLS1	0.595458	7.18745	5.39756	9.52e-05	0.00136994	1.28061
PPP1R12A	1.10296	8.38759	5.39707	9.52e-05	0.00137005	1.27972
INSIG2	1.31274	8.61371	5.39468	9.57e-05	0.00137486	1.27535
G6PD	-1.23949	9.69737	-5.39329	9.59e-05	0.00137689	1.2728
SDHB	-0.599276	11.6249	-5.39296	9.59e-05	0.00137689	1.27219
MRAS	-0.975639	7.58177	-5.39255	9.6e-05	0.00137689	1.27144
QPCT	2.2384	10.5056	5.38688	9.7e-05	0.00138992	1.26106
NICN1	0.571327	8.9215	5.38599	9.72e-05	0.00139103	1.25944
GCET2	-0.579342	6.83199	-5.38542	9.73e-05	0.00139137	1.25839
LAMB1	0.552954	6.19367	5.38405	9.75e-05	0.00139371	1.25589
EP400	-0.436319	8.21024	-5.38273	9.77e-05	0.00139569	1.25347
BCAT1	-1.39468	9.95426	-5.38239	9.78e-05	0.00139569	1.25284
ZNF567	0.315321	6.29443	5.38142	9.8e-05	0.00139605	1.25107
ANKRD26	0.316422	6.42356	5.38138	9.8e-05	0.00139605	1.25099
MYCL1	-0.658765	7.31977	-5.38054	9.81e-05	0.00139706	1.24945
RAB27A	1.35166	7.68552	5.37822	9.85e-05	0.00140181	1.2452
SLC38A2	1.49532	11.012	5.3773	9.87e-05	0.00140276	1.24351
HSDL2	-0.552356	7.52623	-5.37697	9.87e-05	0.00140276	1.24292
AHRR	-0.316455	6.18852	-5.37613	9.89e-05	0.00140379	1.24138
MTF1	1.19544	9.9412	5.37562	9.9e-05	0.00140401	1.24044
ACYP1	-0.598476	8.07943	-5.37277	9.95e-05	0.00141013	1.23521
SFXN5	-0.497782	6.93655	-5.36558	0.000100796	0.00142631	1.22205
CIRH1A	-1.04468	8.97394	-5.36557	0.000100799	0.00142631	1.22202
SH2D1B	0.972418	6.47137	5.36372	0.000101136	0.00142997	1.21862
FZD9	0.339086	6.24006	5.36314	0.000101241	0.00143035	1.21757
SERPINB9	0.733721	6.52294	5.36236	0.000101384	0.00143125	1.21614
PIR	-0.954878	9.45408	-5.35948	0.000101912	0.0014374	1.21085
CST7	1.4941	8.05961	5.35903	0.000101995	0.0014374	1.21002
OXER1	-0.426311	6.43601	-5.35869	0.000102057	0.0014374	1.20941
ADCY9	-0.763093	6.8651	-5.35721	0.00010233	0.00144014	1.20668
GPX4	-0.774203	12.773	-5.35471	0.000102792	0.00144552	1.2021
DPM3	-1.29311	9.31459	-5.35295	0.000103119	0.001449	1.19887
SDF4	-0.556732	10.3392	-5.34818	0.000104011	0.0014604	1.19011
GBP5	3.20222	9.01056	5.34576	0.000104466	0.00146514	1.18567
LOC731786	1.37561	8.71576	5.34521	0.00010457	0.00146514	1.18466
WDR7	-0.479598	7.37259	-5.34472	0.000104661	0.00146514	1.18377
CTSL2	-0.667677	6.54876	-5.34467	0.00010467	0.00146514	1.18368
MAP3K4	1.7429	9.66158	5.34083	0.000105399	0.00147421	1.17662
RHOH	0.630685	6.34517	5.33773	0.00010599	0.00148134	1.17093
GMPPA	-0.850728	9.19696	-5.337	0.000106131	0.00148166	1.16958
BBX	0.636015	8.78378	5.33676	0.000106176	0.00148166	1.16915
ZCCHC9	-0.495923	9.44973	-5.33562	0.000106396	0.0014836	1.16704
ARHGAP17	-0.712541	10.8723	-5.33315	0.000106872	0.00148909	1.1625
GIMAP7	2.5749	9.33641	5.3324	0.000107016	0.00148996	1.16113
ATM	1.15252	8.74901	5.33131	0.000107228	0.00149076	1.15912
HAGHL	-0.895277	6.774	-5.33126	0.000107238	0.00149076	1.15903
IL7R	2.66132	9.54522	5.32896	0.000107684	0.00149583	1.1548
LOC349196	-0.719503	8.09408	-5.32675	0.000108115	0.00150066	1.15075
UBXD6	-0.59764	6.89839	-5.32504	0.000108449	0.00150416	1.1476
ATF3	-2.16411	11.1256	-5.32413	0.000108629	0.0015055	1.14592
SRXN1	-1.52849	10.8611	-5.3234	0.000108771	0.00150632	1.14459
NUDT15	-0.477909	8.06638	-5.32025	0.000109393	0.00151378	1.13879
LTB4DH	-1.24076	9.19561	-5.31983	0.000109476	0.00151378	1.13801
ADNP	0.699148	8.34386	5.31603	0.000110231	0.00152307	1.13102
HTR7	0.600325	6.58197	5.31424	0.000110589	0.00152684	1.12773
RAP2B	-0.429812	6.50094	-5.31354	0.000110729	0.00152762	1.12644
WFS1	-0.973527	7.26165	-5.31292	0.000110852	0.00152816	1.12532
FBXW7	0.646934	7.87531	5.31116	0.000111205	0.00153187	1.12208
ATP6V1C1	-1.0232	8.69174	-5.30835	0.000111774	0.00153854	1.11689
C7orf29	0.204921	6.29382	5.30236	0.000112991	0.00155412	1.10587
WAS	0.877852	12.1173	5.30102	0.000113265	0.00155549	1.1034
AIP	0.616205	9.97942	5.30084	0.000113302	0.00155549	1.10308
ERO1LB	0.424423	6.46764	5.30035	0.000113403	0.00155549	1.10217
SLC39A7	-0.547111	8.08932	-5.30021	0.000113433	0.00155549	1.1019
LDHA	0.749508	12.6523	5.29793	0.000113901	0.00156074	1.09771
GUSB	-0.475358	9.64625	-5.29578	0.000114347	0.00156566	1.09374
C12orf45	-0.935806	7.57944	-5.29477	0.000114556	0.00156735	1.09188
PRDX2	1.23907	7.51627	5.29138	0.000115263	0.00157583	1.08563
INTS6	0.804019	8.83929	5.28908	0.000115743	0.00158121	1.0814
SPCS2	-0.500516	11.9589	-5.28829	0.000115909	0.0015823	1.07994
CPA3	1.31006	6.71197	5.28719	0.000116141	0.00158427	1.07791
NUDT5	-0.540017	10.1783	-5.28384	0.000116847	0.00159271	1.07174
POP1	-0.458435	7.05728	-5.28308	0.000117008	0.00159371	1.07034
RP13-15M17.2	-0.621134	6.50765	-5.27907	0.000117864	0.00160416	1.06293
WDR65	-0.435559	6.77593	-5.27783	0.000118128	0.00160656	1.06066
PPARG	-2.33832	8.71374	-5.27659	0.000118395	0.00160899	1.05836
ATP5I	-0.736693	12.3251	-5.27535	0.000118662	0.00161141	1.05607
INDOL1	2.28674	7.72517	5.27381	0.000118994	0.00161471	1.05323
AGRP	-0.696798	6.34721	-5.27327	0.000119109	0.00161507	1.05224
COG7	-0.459554	6.82761	-5.27206	0.000119372	0.00161706	1.05
SLC39A10	-0.506198	6.77688	-5.27177	0.000119434	0.00161706	1.04948
ITGB3	-0.532105	7.18451	-5.27023	0.000119769	0.0016204	1.04663
XKR6	-0.35995	7.03626	-5.26507	0.000120897	0.00163444	1.03709
NDUFA9	-0.660437	9.99863	-5.26385	0.000121163	0.00163654	1.03486
PPP1R14B	-1.18915	11.4128	-5.26354	0.000121232	0.00163654	1.03428
PPP4R2	1.13008	8.02799	5.25871	0.000122301	0.00164974	1.02535
MGC42105	0.778486	6.37609	5.25505	0.000123116	0.00165872	1.0186
LMBRD1	1.00169	10.4555	5.2549	0.000123149	0.00165872	1.01832
CLK1	0.631464	10.2535	5.25446	0.000123249	0.00165872	1.0175
HEATR5B	-0.434414	7.49719	-5.25409	0.000123331	0.00165872	1.01683
CASP7	0.681076	8.10186	5.25301	0.000123573	0.00166076	1.01483
GLYCTK	-0.441387	6.75058	-5.25138	0.000123939	0.00166445	1.01182
PELI1	1.45302	8.48713	5.24641	0.000125065	0.00167832	1.00263
EIF4G1	-0.961196	9.51077	-5.24569	0.000125228	0.00167907	1.0013
PRKDC	-0.696535	8.25324	-5.24507	0.000125369	0.00167907	1.00015
METAP1	-0.598089	9.51715	-5.24495	0.000125397	0.00167907	0.999928
MT1X	3.41225	11.463	5.24391	0.000125635	0.00168101	0.998005
CORO2A	-0.719056	7.63675	-5.24225	0.000126015	0.00168474	0.994932
HIST1H2BK	0.514472	13.0858	5.24188	0.000126099	0.00168474	0.994257
MTMR14	-0.397067	10.8653	-5.23893	0.000126779	0.00169172	0.988785
DIMT1L	-1.09497	9.31962	-5.2388	0.000126807	0.00169172	0.988559
YPEL3	1.11475	8.99556	5.23713	0.000127195	0.00169565	0.985457
POLRMT	-0.659747	8.19425	-5.23545	0.000127582	0.00169957	0.982363
EBNA1BP2	-1.10402	10.2583	-5.23408	0.000127902	0.00170231	0.979815
TTYH3	-1.23738	9.53885	-5.23376	0.000127975	0.00170231	0.979236
MGC3731	-0.837426	10.2116	-5.23059	0.000128717	0.00171093	0.973358
RAB3IL1	-1.64071	7.35462	-5.22655	0.000129667	0.0017223	0.965884
IFI16	1.34658	10.1066	5.22492	0.000130053	0.00172617	0.96286
DIRC2	1.52166	9.60179	5.22434	0.00013019	0.00172673	0.961788
C14orf102	0.552871	9.06001	5.22296	0.000130518	0.00172981	0.959233
ADAMTSL4	-0.359758	6.69718	-5.22187	0.000130776	0.00173197	0.957226
SIPA1L1	1.18659	9.2669	5.22	0.000131224	0.00173664	0.953749
ABHD12	-1.26401	8.58314	-5.21937	0.000131375	0.00173737	0.952582
PRC1	0.34751	6.73476	5.21879	0.000131512	0.00173793	0.951516
PPM1F	-0.816337	8.97346	-5.21773	0.000131768	0.00174004	0.949544
DOPEY1	0.373402	6.64606	5.2171	0.000131919	0.00174078	0.948377
GARS	-0.660112	10.9159	-5.2162	0.000132134	0.00174235	0.946723
MORC2	-0.621222	8.8487	-5.21262	0.000133	0.0017525	0.940078
USP51	-0.560524	7.15142	-5.20972	0.000133705	0.00176051	0.93471
RAB24	1.05085	9.77512	5.20719	0.000134322	0.00176673	0.930022
PCK2	-0.651197	9.51292	-5.20699	0.000134371	0.00176673	0.929652
FIGNL1	1.05699	6.99857	5.20568	0.000134694	0.00176969	0.927217
ARID4B	0.724493	6.95368	5.20388	0.000135135	0.00177421	0.923891
COX5A	-0.783028	12.1069	-5.20301	0.000135351	0.00177559	0.922264
MFN2	-0.889545	8.20729	-5.20267	0.000135435	0.00177559	0.921634
C10orf10	0.404723	6.51562	5.20174	0.000135663	0.0017773	0.919924
SNX17	-0.627981	10.64	-5.19984	0.000136135	0.00178055	0.916396
CDC37	-0.756311	12.82	-5.19967	0.000136178	0.00178055	0.916077
DDX19A	-0.616729	7.60942	-5.19956	0.000136205	0.00178055	0.915873
TSPAN17	-0.572857	10.7231	-5.19903	0.000136337	0.001781	0.914887
C6orf66	-1.18153	7.81886	-5.1962	0.000137044	0.00178894	0.909634
GIMAP5	2.04394	9.30476	5.19349	0.000137723	0.00179652	0.904606
DISC1	0.553266	6.48075	5.19264	0.000137935	0.001798	0.903041
C21orf129	-0.458661	7.05087	-5.19149	0.000138225	0.00180048	0.90091
UPB1	2.37378	7.70226	5.18983	0.000138646	0.00180468	0.897814
TBC1D2	-0.939081	10.9304	-5.18816	0.000139069	0.00180687	0.89472
DGKA	0.74105	7.76485	5.18801	0.000139106	0.00180687	0.894451
CCDC47	-0.488869	7.69125	-5.18799	0.000139112	0.00180687	0.894403
PVRIG	0.927107	6.51729	5.18742	0.000139257	0.00180747	0.893343
ARL4A	1.27064	8.46028	5.18629	0.000139546	0.00180992	0.891242
CCT6B	-0.25977	6.7274	-5.18381	0.000140177	0.0018168	0.886656
DDX31	-0.721432	7.01059	-5.17749	0.000141807	0.00183521	0.874905
ING2	-1.05617	7.93946	-5.17746	0.000141814	0.00183521	0.87485
LOC286187	-0.621029	7.00907	-5.17713	0.000141899	0.00183521	0.87424
NOV	-0.822903	6.35438	-5.17419	0.000142665	0.0018438	0.868773
S100A16	-0.398864	6.44688	-5.17197	0.000143243	0.00184996	0.864658
WDR5	-0.581918	7.58255	-5.17085	0.000143536	0.00185243	0.862581
ALKBH2	-0.752104	7.15369	-5.16766	0.000144377	0.00186197	0.856642
NOLA2	-1.38839	9.09636	-5.16691	0.000144575	0.0018632	0.855252
STAMBPL1	1.23144	7.31207	5.1661	0.000144789	0.00186464	0.853746
ZMYND15	1.35059	9.29617	5.16376	0.000145411	0.00187133	0.849389
PTDSS1	-0.897265	10.2498	-5.1607	0.000146226	0.00188048	0.84371
ERGIC3	-0.355255	7.70551	-5.15916	0.000146638	0.00188445	0.840851
FILIP1L	0.915626	6.92016	5.15505	0.000147745	0.00189599	0.833206
LARS2	-0.528084	7.246	-5.1549	0.000147786	0.00189599	0.832925
FAM35A	-0.648914	7.8389	-5.15467	0.000147849	0.00189599	0.832495
MAST2	-0.376365	6.95089	-5.15135	0.000148749	0.00190619	0.826322
TSHZ2	0.817365	6.34389	5.15029	0.00014904	0.00190857	0.82434
ACN9	-0.758959	7.23997	-5.14881	0.000149443	0.00191209	0.821593
CCDC6	-0.547806	9.37358	-5.14817	0.000149619	0.00191209	0.820398
ANKRA2	0.491396	7.64307	5.14813	0.00014963	0.00191209	0.820325
RRP9	-0.951476	7.43929	-5.1445	0.000150627	0.00192227	0.813576
SRGN	0.605214	14.0475	5.14446	0.000150638	0.00192227	0.8135
C6orf145	-0.407783	6.91493	-5.14349	0.000150908	0.00192437	0.811682
C9orf140	-0.694286	6.47357	-5.14249	0.000151184	0.00192609	0.809827
RNF138	-0.635289	7.63175	-5.14211	0.00015129	0.00192609	0.809113
FAM107B	1.01731	10.6396	5.14185	0.000151361	0.00192609	0.808638
NDST2	0.405337	7.21192	5.14109	0.000151572	0.00192625	0.807222
MAK10	-0.308237	7.18344	-5.14104	0.000151585	0.00192625	0.807131
OGFRL1	0.82488	8.2773	5.13922	0.000152091	0.00192839	0.803744
ACVRL1	0.944816	7.10357	5.13905	0.000152139	0.00192839	0.803425
DPP7	-0.856283	8.50897	-5.13903	0.000152146	0.00192839	0.803378
SEC61G	-0.691211	12.8652	-5.13891	0.000152177	0.00192839	0.80317
DBI	-0.712216	13.0483	-5.13015	0.000154641	0.00195749	0.786848
ERCC2	-0.692159	6.90054	-5.12998	0.000154688	0.00195749	0.786538
TMEM70	-0.767049	7.77878	-5.12863	0.000155074	0.00196035	0.784006
TPK1	-0.419628	8.65389	-5.12843	0.00015513	0.00196035	0.783637
PHF12	0.50619	6.95576	5.12586	0.000155862	0.00196702	0.778856
TEX261	-0.617948	9.60215	-5.12549	0.000155969	0.00196702	0.77816
MADD	0.4967	8.4258	5.12544	0.000155982	0.00196702	0.778073
NLRP3	1.50691	9.37833	5.12259	0.000156801	0.00197598	0.772753
ANKRD16	-0.557345	6.8128	-5.1212	0.000157202	0.00197966	0.770158
SLAMF1	2.2691	7.42847	5.11903	0.000157827	0.00198558	0.766128
SLC35E1	-0.587992	8.9538	-5.11881	0.00015789	0.00198558	0.765718
FCER2	-2.10302	8.06769	-5.11843	0.000158002	0.00198561	0.765001
THOC2	-0.41022	8.30763	-5.11774	0.000158203	0.00198676	0.76371
TMEM126A	-0.861324	10.441	-5.11656	0.000158546	0.00198859	0.761509
FLJ35220	-0.283518	6.43419	-5.11648	0.000158567	0.00198859	0.761372
C6orf105	1.40815	7.97523	5.11493	0.000159019	0.00199288	0.758481
NAV1	0.913609	7.5696	5.11378	0.000159357	0.00199575	0.756324
NOL14	-0.845193	7.83054	-5.11274	0.000159662	0.00199819	0.754381
CD300A	-1.48312	7.90005	-5.11069	0.000160262	0.00200432	0.75057
C5orf15	0.935371	10.9199	5.11008	0.000160441	0.00200518	0.749435
FLJ10241	-0.471958	9.55305	-5.10962	0.000160578	0.00200552	0.748567
TMEM16K	-0.743035	7.24093	-5.10872	0.000160844	0.00200746	0.746884
TBCE	-0.510431	9.23328	-5.10815	0.000161013	0.00200818	0.745818
CCDC41	-0.560664	6.64228	-5.10778	0.000161123	0.00200818	0.745128
STAB2	-0.391502	6.56051	-5.10356	0.000162374	0.00202239	0.737269
SHC1	-0.544911	10.0932	-5.10226	0.000162765	0.00202587	0.734826
PHF17	-0.541999	7.96867	-5.10161	0.000162957	0.00202688	0.733627
CWF19L2	0.606629	8.36514	5.09997	0.000163448	0.0020314	0.730566
ZKSCAN3	-0.292407	7.03295	-5.09966	0.000163543	0.0020314	0.729976
STEAP3	1.63302	8.18761	5.09858	0.000163868	0.00203404	0.72796
TCEAL8	0.625985	8.34659	5.09768	0.00016414	0.00203603	0.726277
TSPAN32	-0.935084	7.71396	-5.09641	0.000164524	0.0020394	0.723905
KLF12	0.834354	6.49664	5.09527	0.000164866	0.00204225	0.721792
LIG3	-0.626696	7.23517	-5.09438	0.000165138	0.00204422	0.72012
C3AR1	1.91123	9.53474	5.09127	0.000166083	0.00205454	0.714318
TRIM47	-1.07563	7.10508	-5.08884	0.000166827	0.00206233	0.709782
C14orf43	-0.38163	8.61309	-5.08841	0.00016696	0.00206257	0.708972
DDX49	-0.380644	6.87431	-5.08743	0.000167262	0.00206302	0.707133
LOC440993	-0.752679	7.25662	-5.08741	0.000167267	0.00206302	0.707106
EDG6	0.875069	8.01071	5.08719	0.000167336	0.00206302	0.706686
OPTN	1.10014	8.59105	5.08607	0.000167681	0.00206587	0.704591
TMEM161A	-0.334912	6.41116	-5.08364	0.00016843	0.00207274	0.700062
WSB1	1.20493	9.16375	5.08325	0.000168553	0.00207274	0.699323
RAB3B	-0.284624	6.39407	-5.08316	0.00016858	0.00207274	0.699161
MRPL24	-1.52581	9.64674	-5.08113	0.00016921	0.00207908	0.695369
CMIP	1.00357	10.7274	5.07947	0.000169729	0.00208404	0.692262
LRRC42	-0.331272	8.41805	-5.07874	0.000169958	0.00208427	0.690892
PTS	-0.531521	7.60837	-5.07868	0.000169976	0.00208427	0.69078
TAZ	-0.529454	7.16344	-5.07568	0.000170916	0.00209395	0.685182
CXCR4	1.64607	12.4962	5.07543	0.000170996	0.00209395	0.684706
HSPC049	-1.07271	7.806	-5.0748	0.000171192	0.00209494	0.683541
C5orf29	1.68803	8.08663	5.0715	0.000172236	0.0021063	0.677368
TM7SF3	-0.627871	8.08333	-5.0672	0.000173605	0.00212161	0.669325
MYO9A	-0.518634	7.35383	-5.06558	0.000174126	0.00212656	0.666279
SLAMF7	2.08808	10.565	5.06467	0.000174416	0.00212867	0.664587
ARL6IP5	0.953009	12.3286	5.06243	0.000175137	0.00213604	0.660399
IL12A	0.515386	6.34259	5.06013	0.000175883	0.0021437	0.656081
NDRG4	-0.621445	6.41929	-5.05816	0.00017652	0.00215003	0.652407
DNAJB14	0.806014	8.58071	5.05753	0.000176726	0.00215008	0.651226
DLST	-0.577197	8.26569	-5.05742	0.000176761	0.00215008	0.651025
KCNMB1	0.850419	7.15876	5.05501	0.000177548	0.00215821	0.646509
BTBD11	1.29752	8.09903	5.05419	0.000177816	0.00215896	0.644978
HEATR2	-0.71516	8.99887	-5.0541	0.000177847	0.00215896	0.644801
COMMD9	-0.773365	9.72507	-5.05264	0.000178325	0.00216332	0.642075
TETRAN	-0.751255	11.6713	-5.04985	0.000179247	0.00217306	0.636837
DIABLO	-0.42584	9.09136	-5.04933	0.000179417	0.00217367	0.635876
PLP1	-0.630369	7.28493	-5.04889	0.000179563	0.00217399	0.635049
IL7	0.484828	6.53289	5.0481	0.000179825	0.00217571	0.63357
DOC1	0.857425	6.92494	5.04693	0.000180214	0.00217897	0.631374
C9orf86	-0.552586	7.98153	-5.04507	0.000180835	0.00218478	0.627881
H2AFV	0.564356	6.61709	5.04477	0.000180934	0.00218478	0.627322
MNAT1	-0.679669	7.21548	-5.04438	0.000181063	0.00218489	0.626598
IRX1	-0.475862	8.18173	-5.04061	0.000182327	0.0021981	0.619531
CYFIP1	-1.4432	10.2169	-5.04039	0.0001824	0.0021981	0.61913
KIAA1729	0.443664	8.11631	5.03837	0.000183083	0.00220447	0.61533
UTX	0.581725	7.93897	5.03786	0.000183254	0.00220447	0.614381
MRPL21	-0.926101	10.0921	-5.03775	0.000183292	0.00220447	0.614174
RET	-0.553328	6.31744	-5.03709	0.000183514	0.00220568	0.612944
CD7	1.64073	7.35509	5.03546	0.000184069	0.00220951	0.609877
RDH13	-0.86126	6.8754	-5.03509	0.000184196	0.00220951	0.609178
TNIK	1.22344	7.56339	5.03508	0.000184197	0.00220951	0.609172
FAM46C	1.69468	7.52303	5.03421	0.000184494	0.00221112	0.607535
AXUD1	1.46356	9.98253	5.03368	0.000184673	0.00221112	0.606547
DMRTC1	-0.633142	7.29768	-5.03362	0.000184695	0.00221112	0.606428
CD19	2.77914	7.97333	5.03321	0.000184833	0.00221131	0.60567
CASP8AP2	0.358083	7.55439	5.03195	0.000185264	0.00221321	0.603305
ZNF583	-0.537779	7.65345	-5.03185	0.000185298	0.00221321	0.603119
SATB1	0.487253	6.52539	5.03168	0.000185357	0.00221321	0.602796
IGJ	1.94757	7.28601	5.02845	0.000186467	0.00222501	0.59673
RAD21	0.973097	8.69536	5.0266	0.000187106	0.00223117	0.593259
ENOPH1	-0.607018	8.59215	-5.02572	0.00018741	0.00223334	0.591607
CMKLR1	1.29706	7.62994	5.02446	0.000187845	0.00223706	0.589252
CBX4	0.382523	8.34738	5.02392	0.000188031	0.00223781	0.588247
DOCK8	0.967264	9.10724	5.01944	0.000189596	0.00225496	0.57983
SETD8	-0.50634	7.0573	-5.0183	0.000189994	0.00225722	0.577702
KIF2A	0.562973	7.65139	5.01819	0.000190034	0.00225722	0.577487
IL4R	0.739831	11.5522	5.01777	0.000190181	0.00225749	0.576701
LOC729466	-0.406009	13.4713	-5.01512	0.000191117	0.00226711	0.571719
TBCCD1	-0.372187	6.9832	-5.01233	0.000192103	0.00227733	0.566494
USP46	-0.280979	6.47343	-5.01103	0.000192565	0.00228132	0.564054
TRAP1	-1.01659	7.82207	-5.00719	0.000193939	0.0022961	0.556835
C16orf30	0.978072	6.73852	5.00595	0.000194383	0.00229986	0.554514
AXIN2	0.555232	6.27046	5.0055	0.000194545	0.00230028	0.553668
2022-03-03	0.982922	7.24231	5.00501	0.00019472	0.00230086	0.552754
RFESD	-0.281769	6.31629	-5.00417	0.000195025	0.00230118	0.551163
TXLNA	-0.635054	10.7206	-5.00406	0.000195064	0.00230118	0.550961
ROGDI	-0.502692	6.60595	-5.00369	0.000195196	0.00230118	0.550276
ZYX	-0.623746	11.5868	-5.00344	0.000195289	0.00230118	0.549788
NDUFS5	-0.938472	11.6548	-5.00319	0.00019538	0.00230118	0.54932
SLC19A2	-0.64055	7.77479	-5.00176	0.000195896	0.00230576	0.546642
GFI1	0.546086	6.39561	5.00077	0.000196256	0.00230851	0.544777
PPFIBP2	0.863635	9.27298	4.99848	0.000197089	0.00231682	0.540473
EIF3S12	-0.875309	11.3348	-4.9953	0.000198252	0.00232898	0.534504
ST8SIA1	0.534187	6.09078	4.99443	0.000198572	0.00232902	0.532861
NDUFA6	-0.509964	9.44835	-4.99439	0.000198587	0.00232902	0.532785
ATP6AP2	-1.13709	12.6649	-4.99424	0.000198639	0.00232902	0.532519
GPC2	0.625948	6.58188	4.99329	0.000198991	0.00233164	0.530725
ZNF592	-0.282146	6.57201	-4.99265	0.000199226	0.0023329	0.529523
ACAD9	-0.62117	8.74849	-4.9914	0.000199687	0.00233679	0.527176
SPRR3	0.227593	6.04848	4.99064	0.000199967	0.00233856	0.525754
KBTBD11	-0.676547	7.44627	-4.98952	0.000200384	0.00234193	0.52364
CCDC103	0.592554	6.92206	4.98916	0.000200516	0.00234197	0.522971
PARP10	1.7175	9.67616	4.98836	0.000200814	0.00234394	0.521466
HIST1H2BC	0.743274	7.04488	4.9872	0.000201247	0.00234668	0.519278
BLR1	2.0293	7.41623	4.98704	0.000201306	0.00234668	0.51898
NPR1	-0.289317	6.63028	-4.98432	0.000202322	0.00235574	0.513871
SETD4	-0.424862	7.04725	-4.98421	0.000202365	0.00235574	0.513656
P2RY8	1.53456	7.89398	4.98392	0.000202472	0.00235574	0.513118
PPIL3	-0.535159	10.318	-4.98335	0.000202686	0.00235673	0.512042
TMEM63A	-0.561163	7.61319	-4.98222	0.000203114	0.00236019	0.509905
WDR46	-0.808316	7.76943	-4.97852	0.000204508	0.00237488	0.502959
ECOP	0.968251	9.26659	4.97771	0.000204816	0.00237626	0.50143
COX4NB	-0.459415	7.60249	-4.97752	0.000204888	0.00237626	0.501074
BMS1L	-0.708502	9.63343	-4.97524	0.000205755	0.00238479	0.496788
SLC44A2	1.35741	8.9107	4.97417	0.000206166	0.00238804	0.494761
EIF4G2	-0.72982	12.2442	-4.97324	0.00020652	0.00239062	0.493018
SLC24A6	-0.868825	10.6817	-4.97209	0.000206963	0.00239394	0.490847
RSPRY1	0.285136	9.62635	4.9716	0.000207147	0.00239394	0.489941
ACTR5	-0.493809	7.60043	-4.97146	0.000207202	0.00239394	0.489673
UBAP1	0.620942	9.51374	4.97053	0.000207562	0.00239658	0.48791
TMEM106C	0.76488	8.10294	4.96991	0.0002078	0.0023978	0.486748
CD79A	3.21663	8.55471	4.96865	0.000208286	0.00240188	0.484378
C4orf33	0.848912	7.9995	4.96824	0.000208443	0.00240218	0.483611
LONRF1	-0.852189	7.51515	-4.96445	0.000209913	0.00241758	0.47648
PSG11	0.943646	6.58138	4.96303	0.000210467	0.00242243	0.473804
TBL1X	0.925357	9.23076	4.96103	0.00021125	0.00242991	0.470033
ANXA5	-0.922203	13.5572	-4.9583	0.000212324	0.00244072	0.464885
SERPINB1	0.933505	10.5863	4.95738	0.000212685	0.00244288	0.463162
C20orf30	-0.488688	12.2333	-4.95701	0.00021283	0.00244288	0.462467
SP140	1.40981	7.60441	4.9568	0.000212915	0.00244288	0.462065
COX5B	-0.601328	12.5458	-4.95634	0.000213095	0.00244328	0.461204
SMARCA4	-0.41874	10.1727	-4.95597	0.000213243	0.00244328	0.460503
USP13	0.780827	6.88441	4.95569	0.000213352	0.00244328	0.459981
GCN1L1	-0.618161	9.2496	-4.95396	0.000214039	0.00244961	0.456718
FLNA	-1.06657	9.16276	-4.9525	0.000214621	0.00245472	0.453964
ZBTB20	0.604381	6.82989	4.95089	0.000215262	0.0024605	0.450938
PARK7	-0.743025	11.9493	-4.94835	0.000216282	0.00247061	0.446137
SUFU	-0.716704	7.4152	-4.94364	0.000218183	0.00249076	0.437258
C8orf55	-1.06479	8.95536	-4.93882	0.000220143	0.00251016	0.428179
NSL1	0.729248	10.2177	4.93878	0.000220158	0.00251016	0.428112
HIST1H2AL	-0.646618	7.33338	-4.93797	0.000220491	0.00251238	0.426579
CYGB	-0.51372	6.57983	-4.93554	0.000221489	0.00252218	0.421991
SAC	-0.583879	7.53804	-4.93362	0.000222282	0.00252962	0.418368
C7orf28A	0.329812	8.52837	4.93185	0.000223013	0.00253635	0.415035
C3orf38	0.531456	7.91249	4.93032	0.000223648	0.00254199	0.412148
POLR2E	-0.728608	9.81775	-4.9296	0.000223947	0.0025438	0.410791
CYC1	-0.847569	10.8037	-4.92861	0.000224362	0.00254692	0.408916
KIAA0100	-0.47573	9.41447	-4.92774	0.000224724	0.00254944	0.407278
SRM	-1.30388	8.03234	-4.92592	0.000225487	0.00255651	0.403837
SLC7A8	-1.22522	7.4568	-4.92523	0.000225776	0.00255818	0.40254
PWWP2	-0.983757	7.66822	-4.9237	0.000226418	0.00256205	0.399656
KCNE1L	-0.394778	6.81411	-4.92346	0.000226519	0.00256205	0.399206
CCDC64	1.64645	7.42739	4.92341	0.000226539	0.00256205	0.399114
PRR16	1.03021	7.11243	4.92149	0.00022735	0.00256809	0.395489
CBR1	-0.942651	7.40335	-4.92138	0.000227399	0.00256809	0.395268
HLA-F	1.45264	10.9086	4.92083	0.000227632	0.00256809	0.394229
PDHX	0.659795	8.62801	4.92081	0.000227638	0.00256809	0.394203
FOXO3A	0.909426	10.8232	4.91819	0.000228751	0.00257789	0.389253
BLOC1S2	-0.304397	6.78931	-4.91787	0.000228888	0.00257789	0.388649
BCL11B	1.72921	7.70846	4.91777	0.000228932	0.00257789	0.388453
CH25H	1.30541	6.89727	4.91729	0.000229134	0.00257857	0.387557
CYB5D1	-0.370653	6.9162	-4.91511	0.000230069	0.00258649	0.383426
SETMAR	-0.701621	7.71179	-4.91498	0.000230122	0.00258649	0.383191
PPP1R12C	-0.466499	7.98767	-4.91457	0.000230299	0.00258688	0.382412
ZNF442	-0.376451	6.36044	-4.91261	0.000231142	0.00259475	0.378704
TMEM165	0.918003	8.9472	4.91226	0.000231291	0.00259482	0.378051
MARCKSL1	1.54364	9.59332	4.91124	0.000231728	0.00259813	0.376132
MLSTD2	-0.433747	6.77058	-4.91063	0.000231992	0.00259949	0.374976
TRIM39	0.359895	8.29399	4.90929	0.000232574	0.0026044	0.372435
SMARCD3	0.90463	7.69944	4.90757	0.000233318	0.00261112	0.369196
RASAL2	-0.647301	6.89529	-4.90692	0.000233602	0.00261269	0.367961
IARS2	-0.617599	9.67991	-4.90444	0.000234684	0.00262319	0.363271
RAB11FIP5	0.633933	6.61576	4.90371	0.000235002	0.00262512	0.361899
TXLNB	0.600712	6.7785	4.89874	0.000237186	0.0026479	0.352512
RLF	0.441933	7.7709	4.8972	0.000237868	0.00265388	0.3496
ADSL	-0.616023	10.4821	-4.89334	0.000239585	0.00266883	0.342303
KIAA1754	1.10289	9.89778	4.89286	0.0002398	0.00266883	0.341393
EIF2B3	-1.01082	8.27938	-4.89282	0.000239819	0.00266883	0.34131
HIST2H2AA3	1.71479	11.1746	4.89281	0.000239825	0.00266883	0.341286
HLA-DOA	1.35888	7.01191	4.89255	0.000239941	0.00266883	0.340794
CHCHD6	-0.590572	6.48207	-4.89165	0.00024034	0.00267164	0.339109
LOC201175	-0.944156	6.93923	-4.88938	0.00024136	0.00268133	0.334813
LTB	1.73942	7.86317	4.88742	0.000242244	0.00268951	0.331104
S100A13	-1.16765	6.87796	-4.88665	0.000242593	0.00269175	0.329643
C1orf122	1.09818	10.1164	4.88299	0.000244254	0.00270792	0.322721
RRP15	-1.24166	7.89733	-4.88277	0.000244356	0.00270792	0.322298
PRKAB2	-0.280214	7.08217	-4.88246	0.000244497	0.00270792	0.321712
SFRS15	-0.472807	8.54186	-4.88055	0.00024537	0.00271446	0.318097
FAM8A1	0.960613	8.74273	4.88051	0.000245386	0.00271446	0.318031
LOC401720	-0.376287	6.68236	-4.87829	0.000246404	0.00272407	0.313829
KCNK3	-0.538067	7.34537	-4.8779	0.000246583	0.00272439	0.313093
IGBP1	0.704625	8.92117	4.87657	0.000247196	0.00272833	0.310576
MS4A7	2.21963	12.0302	4.87623	0.000247354	0.00272833	0.309926
GIMAP2	0.941122	8.17128	4.87615	0.00024739	0.00272833	0.30978
SH2D2A	1.66903	7.43025	4.87379	0.000248482	0.00273682	0.305312
PAQR8	-0.651266	7.27438	-4.87352	0.000248609	0.00273682	0.304794
BRMS1L	0.347812	6.98342	4.87352	0.00024861	0.00273682	0.304788
PIGK	0.70345	8.08351	4.87155	0.000249522	0.00274519	0.301075
C12orf47	-0.772998	9.56311	-4.87096	0.000249801	0.00274598	0.29994
L3MBTL3	0.508536	7.46824	4.87075	0.000249895	0.00274598	0.299557
ABI2	0.399862	7.38858	4.86803	0.000251169	0.00275831	0.294399
SYT3	-0.335	6.50443	-4.8659	0.00025217	0.00276737	0.290365
HIC2	-0.603431	7.82852	-4.86563	0.000252298	0.00276737	0.289852
TXNL4B	-0.531236	6.90696	-4.86366	0.000253225	0.00277587	0.28613
CASP5	0.766137	6.68368	4.86255	0.000253751	0.00277996	0.284027
ZADH2	-1.31627	8.03497	-4.85789	0.000255969	0.00280257	0.275198
CAMK1	-1.39551	8.97319	-4.85652	0.000256626	0.00280807	0.272598
TBC1D16	0.453117	7.42253	4.85559	0.000257072	0.00281126	0.270837
HOXC13	-0.670244	7.37568	-4.8531	0.000258271	0.00282267	0.26612
CDC2L5	0.33842	8.21001	4.84888	0.000260315	0.00284331	0.258122
USP7	-0.629709	8.26559	-4.84718	0.000261145	0.0028495	0.254893
PHF15	1.60382	8.35185	4.84708	0.000261195	0.0028495	0.254701
COTL1	-0.743826	9.07831	-4.84573	0.000261854	0.00285498	0.252143
STARD10	0.989998	8.20798	4.84466	0.000262376	0.00285896	0.250123
PSMD1	-0.822078	10.265	-4.84308	0.000263153	0.0028657	0.247127
PRKAA1	0.622196	7.52958	4.84242	0.00026348	0.00286756	0.245865
ELP4	-0.481675	7.37049	-4.84149	0.000263938	0.00287082	0.244106
C11orf52	-0.516811	7.18789	-4.83963	0.00026486	0.00287913	0.240568
ARHGAP21	-0.570506	9.00354	-4.83897	0.000265183	0.00288092	0.239332
TMEM154	0.801112	6.72393	4.83616	0.000266584	0.00289441	0.23399
DYNLT3	0.916497	9.34593	4.83303	0.000268151	0.00290969	0.228045
PIK3CD	0.683189	8.37083	4.83151	0.000268911	0.00291619	0.225177
IKZF5	0.502525	7.4802	4.82998	0.000269683	0.00292283	0.222268
MARVELD1	-0.768605	8.30456	-4.82746	0.000270961	0.00293493	0.217475
MRPS35	-0.828458	8.66439	-4.82704	0.00027117	0.00293545	0.216691
PPME1	-0.493926	7.69389	-4.82664	0.000271376	0.00293593	0.215921
HSD17B12	-0.776767	9.42913	-4.82598	0.000271709	0.00293779	0.214677
TMEM71	1.39448	8.21833	4.82259	0.000273442	0.00295413	0.208232
SH3RF1	-0.495723	6.57584	-4.82238	0.000273546	0.00295413	0.207847
SLC25A5	-0.559267	13.1435	-4.82185	0.000273821	0.00295534	0.20683
LOC728014	1.68636	7.40423	4.8194	0.000275077	0.00296715	0.202188
C1QTNF1	0.810961	6.37745	4.81774	0.000275935	0.00297464	0.199029
OCIAD2	2.08626	8.59456	4.81735	0.000276136	0.00297504	0.198292
LOC340843	-1.01136	6.7788	-4.81698	0.000276331	0.00297539	0.197574
GFOD1	-0.677942	7.53344	-4.81611	0.00027678	0.00297845	0.19593
MCPH1	0.381183	6.93679	4.8156	0.000277045	0.00297955	0.194959
LARS	-0.873158	9.13224	-4.81437	0.000277683	0.00298464	0.192627
DPM2	-0.729363	7.84963	-4.81293	0.000278433	0.00299093	0.189893
MAN2C1	-0.720601	9.16659	-4.81115	0.000279363	0.00299916	0.186511
BOLA3	-1.22202	9.5828	-4.81082	0.000279539	0.00299927	0.185874
OSBPL3	-0.345663	6.31011	-4.80934	0.000280312	0.0030058	0.183072
C19orf56	-0.763116	11.1347	-4.80849	0.000280761	0.00300788	0.18145
ESF1	-0.868191	8.27437	-4.80834	0.000280837	0.00300788	0.181175
NLRX1	-0.616744	7.5073	-4.80708	0.000281503	0.00301153	0.178773
CRB2	-0.572838	7.4185	-4.80707	0.000281509	0.00301153	0.178753
CARD6	0.68148	7.69031	4.80574	0.00028221	0.00301726	0.17623
ANKRD37	0.428787	7.46426	4.80306	0.000283634	0.00302915	0.171127
TMEM81	-0.208181	6.45747	-4.80302	0.000283655	0.00302915	0.171052
C8orf48	-0.548874	7.03906	-4.80263	0.000283859	0.00302956	0.170322
GPR114	0.784399	6.45869	4.80162	0.000284401	0.00303241	0.168391
HAPLN3	1.4233	6.76689	4.8015	0.000284461	0.00303241	0.168178
ASB1	-0.86654	8.17102	-4.79951	0.000285526	0.00304199	0.164388
FAM76B	0.538637	7.52866	4.79864	0.000285991	0.00304514	0.162738
SP2	0.330126	8.17822	4.79833	0.000286157	0.00304514	0.162151
PXMP3	0.606934	9.14261	4.79637	0.000287215	0.00304979	0.158409
KCNV2	-0.625656	7.11736	-4.7963	0.000287252	0.00304979	0.158279
CAMKK2	-0.968656	7.93891	-4.79615	0.000287331	0.00304979	0.158
CBX7	0.813452	7.71472	4.79592	0.000287455	0.00304979	0.157563
TRAT1	1.20271	6.89198	4.79543	0.000287722	0.00304979	0.156619
ZNF498	-0.257377	6.69325	-4.79519	0.000287851	0.00304979	0.156168
BNIP1	-0.397114	6.98179	-4.79504	0.000287928	0.00304979	0.155894
XYLB	-0.472849	6.20689	-4.79475	0.000288085	0.00304979	0.155341
STK40	-0.31958	6.5431	-4.79472	0.000288102	0.00304979	0.155282
PSMB2	-0.746699	11.0838	-4.79394	0.000288525	0.00305249	0.153797
C19orf28	-0.858961	9.30429	-4.7934	0.000288817	0.00305362	0.152771
BYSL	-1.00949	7.44093	-4.79293	0.000289074	0.00305362	0.151866
U2AF1	-0.736462	9.65535	-4.79281	0.000289135	0.00305362	0.151653
ABCD3	-0.481144	7.05915	-4.79238	0.000289371	0.00305434	0.150826
TEX14	-0.297299	5.97094	-4.79192	0.000289622	0.00305522	0.149947
EIF5B	-0.69725	7.95938	-4.79145	0.000289878	0.00305615	0.149051
IRAK2	1.69486	10.0263	4.78941	0.000290986	0.0030644	0.145187
GZMK	2.21171	8.04232	4.78939	0.000290998	0.0030644	0.145144
TATDN1	-0.886921	7.81024	-4.78822	0.000291638	0.00306937	0.142916
TRIM43	-0.482641	7.34561	-4.78478	0.00029353	0.00308749	0.136363
MRPS18B	-0.59614	7.52114	-4.78347	0.000294253	0.00309331	0.133868
ANXA3	0.556941	6.17082	4.78186	0.000295143	0.00310088	0.130806
OR8G5	-0.968787	6.54829	-4.78108	0.000295572	0.00310359	0.129334
TSEN54	-0.348414	6.86873	-4.78058	0.000295852	0.00310474	0.128374
INTS8	0.680731	8.34171	4.77577	0.000298536	0.0031311	0.119219
HIVEP1	0.613823	8.02752	4.77482	0.000299069	0.00313488	0.117412
GRASP	0.348427	6.1919	4.77353	0.000299794	0.00314067	0.114959
LONP1	-0.855872	8.95065	-4.77034	0.000301596	0.00315694	0.108885
PEX1	0.352534	7.06789	4.77017	0.000301694	0.00315694	0.108554
KIAA0329	-0.606727	8.18213	-4.76985	0.000301872	0.003157	0.107955
SUMF1	-0.687155	8.74895	-4.76681	0.000303604	0.00317328	0.102158
DSC2	1.45294	8.64832	4.76363	0.000305423	0.00318773	0.096104
COPG2	-0.52175	6.63117	-4.76357	0.000305457	0.00318773	0.0959926
SEPN1	-0.989174	9.01966	-4.76348	0.000305512	0.00318773	0.0958098
CBX5	-0.583347	7.66943	-4.76257	0.000306035	0.00319136	0.0940738
CD28	0.449491	6.11391	4.76015	0.000307428	0.00320405	0.0894728
VSIG9	-0.519968	7.1799	-4.75631	0.000309657	0.00322543	0.082152
CSTA	0.864602	7.44882	4.75256	0.000311847	0.00324638	0.0750097
ACO1	0.899376	10.3716	4.7506	0.000313002	0.00325655	0.0712632
CASP9	0.522918	8.05337	4.74869	0.000314124	0.00326635	0.0676358
ZIK1	0.429511	6.79242	4.7472	0.00031501	0.00327369	0.0647838
KIAA1840	0.786302	9.92623	4.74537	0.000316096	0.00328311	0.0612948
ZNRF2	1.00422	7.27911	4.74389	0.000316978	0.00328854	0.0584725
CNNM4	-0.299239	6.73234	-4.74388	0.000316981	0.00328854	0.0584625
AQP12A	0.477528	6.53422	4.74286	0.000317592	0.00329212	0.0565104
KLHL6	-0.88546	8.80588	-4.7427	0.000317687	0.00329212	0.0562065
ERLIN2	-0.637712	8.09676	-4.74102	0.000318695	0.00330067	0.0529991
STK3	0.500669	8.67657	4.73887	0.000319983	0.00331125	0.0489107
SPRR1A	-0.490405	7.54973	-4.73858	0.000320162	0.00331125	0.0483458
TMEM39A	-0.475804	7.91806	-4.73841	0.000320262	0.00331125	0.0480279
TRIM9	-0.428896	7.26986	-4.73736	0.000320897	0.00331447	0.0460223
NDUFB2	-0.908298	12.1504	-4.73729	0.000320938	0.00331447	0.0458922
PRPF19	-0.887837	9.45087	-4.73663	0.000321336	0.00331671	0.0446355
SCIN	-1.60403	6.69458	-4.73384	0.000323034	0.00333189	0.0392968
CD1E	-0.218923	6.27474	-4.73361	0.000323173	0.00333189	0.0388592
CALN1	-0.633564	7.68057	-4.73172	0.000324322	0.00334184	0.0352625
INTS5	-0.380621	7.74222	-4.72916	0.000325893	0.00335612	0.0303692
CARD11	1.58642	7.36782	4.72685	0.00032731	0.00336881	0.0259719
AFAP1L2	0.281687	6.02476	4.72209	0.00033026	0.00339536	0.0168816
C20orf43	-0.41261	11.8529	-4.72209	0.000330263	0.00339536	0.0168736
C9orf75	-0.359778	6.70389	-4.72122	0.000330805	0.00339902	0.0152111
CD8A	2.30635	8.1656	4.72088	0.000331013	0.00339924	0.0145743
ACPL2	0.374924	6.4229	4.71913	0.00033211	0.00340857	0.0112239
RASGRF1	-0.247192	6.30315	-4.71821	0.000332685	0.00341255	0.00947023
MET	1.3859	8.05589	4.71749	0.000333136	0.00341515	0.00809708
FLJ16331	-0.21043	6.19672	-4.71721	0.000333314	0.00341515	0.0075579
CALCRL	0.456547	6.31033	4.71686	0.000333536	0.0034155	0.0068835
ZNF473	-0.391956	6.47477	-4.71634	0.00033386	0.0034169	0.00589801
DMRT1	-0.601565	7.61349	-4.71572	0.00033425	0.00341897	0.0047144
TMEM50A	0.552287	8.48246	4.71504	0.000334678	0.00342143	0.0034194
DCXR	-1.05989	9.0349	-4.71432	0.000335136	0.00342418	0.00203458
SNX10	1.55847	12.8426	4.7137	0.000335525	0.00342494	0.00085806
GALNT2	-0.257334	6.36318	-4.71335	0.000335746	0.00342494	0.000190629
UGDH	-0.712709	8.27669	-4.71331	0.000335775	0.00342494	0.000103865
PPM1G	-0.450902	8.33647	-4.7127	0.000336161	0.00342543	-0.00105802
APPL1	-0.352569	8.16985	-4.71264	0.0003362	0.00342543	-0.00117583
NINJ1	0.742809	12.9027	4.7114	0.000336983	0.0034315	-0.00353421
NR3C1	0.526138	7.5133	4.71047	0.000337578	0.00343563	-0.0053192
SNHG3-RCC1	-1.42092	7.80646	-4.70914	0.000338426	0.00344233	-0.00786069
MICAL1	-0.989523	8.59598	-4.70827	0.00033898	0.00344604	-0.0095175
LOC441228	-0.491344	8.4343	-4.70792	0.000339202	0.00344638	-0.0101821
BIRC2	0.660815	7.58711	4.70751	0.000339466	0.00344713	-0.0109695
MRPS25	-0.520559	7.3954	-4.70571	0.000340622	0.00345695	-0.014415
FNBP1L	0.325822	6.47958	4.70475	0.00034124	0.00346129	-0.0162512
MCL1	1.65013	9.24318	4.70327	0.000342191	0.00346798	-0.0190697
DMXL2	1.7053	8.97372	4.70296	0.000342394	0.00346798	-0.0196687
SFMBT1	-0.248771	6.93087	-4.70284	0.000342472	0.00346798	-0.0199014
TMEM115	0.566094	10.0344	4.70135	0.000343436	0.00347365	-0.0227487
AMZ1	-0.401508	6.28639	-4.70121	0.000343523	0.00347365	-0.0230038
STK32C	-0.912821	6.77896	-4.70109	0.000343605	0.00347365	-0.0232458
PSPC1	0.429462	8.24347	4.70051	0.00034398	0.00347552	-0.024352
VGF	-0.375798	6.01285	-4.69853	0.000345265	0.00348656	-0.0281276
ISCU	0.458645	9.62341	4.69617	0.000346808	0.0035002	-0.0326444
RUNX2	0.981282	7.31522	4.69307	0.000348843	0.00351781	-0.0385709
BIRC3	1.65703	9.94702	4.69293	0.000348939	0.00351781	-0.0388493
RAB7L1	0.879797	9.65985	4.69209	0.00034949	0.00352141	-0.0404463
LOC728778	-0.580828	9.10218	-4.69061	0.000350471	0.00352788	-0.0432845
ARID4A	0.663963	8.07644	4.69053	0.000350519	0.00352788	-0.043425
CARS2	-0.582246	7.31619	-4.68862	0.00035179	0.00353871	-0.0470912
TMEM170	0.578789	8.54344	4.68782	0.000352322	0.0035421	-0.0486191
PIK3R2	-0.728642	9.87816	-4.68727	0.000352687	0.00354381	-0.0496689
URP2	-0.631672	10.1811	-4.68653	0.000353181	0.00354681	-0.0510856
C21orf7	1.54741	10.0516	4.6859	0.0003536	0.00354907	-0.0522887
ZCCHC14	-1.10378	8.26956	-4.6839	0.000354937	0.00356052	-0.0561095
DDX5	0.728514	12.4696	4.68302	0.000355529	0.0035632	-0.0577974
PARP2	-0.332852	6.73012	-4.68292	0.000355596	0.0035632	-0.0579883
C1S	1.22884	7.03997	4.68133	0.000356664	0.00357194	-0.0610258
CCL8	3.99388	12.2455	4.68044	0.000357269	0.00357566	-0.0627416
SPINT2	1.30982	9.5328	4.6802	0.000357429	0.00357566	-0.0631945
EML1	-0.677515	7.55503	-4.67736	0.000359353	0.00359152	-0.0686313
ABLIM1	2.10681	8.47504	4.67701	0.000359593	0.00359152	-0.0693076
TDRD6	-0.435395	6.87563	-4.67699	0.000359606	0.00359152	-0.069344
OTUD7B	-0.472923	7.39244	-4.67644	0.00035998	0.00359329	-0.0703983
RASAL1	-0.799292	6.82447	-4.6752	0.000360825	0.00359974	-0.0727717
HAMP	-2.28834	8.60681	-4.67443	0.000361349	0.003603	-0.0742414
CD84	-1.53973	9.18528	-4.67101	0.000363689	0.00362434	-0.0807776
MYLK2	-0.292777	6.70417	-4.66959	0.000364671	0.00363214	-0.083508
C21orf34	-0.391996	6.43128	-4.66702	0.000366448	0.00364784	-0.0884303
MGC14327	-0.237397	6.53376	-4.66645	0.000366838	0.00364973	-0.0895083
ZNF189	0.499545	7.88184	4.66615	0.000367051	0.00364985	-0.0900942
PLEKHG1	0.403543	6.28918	4.66408	0.000368487	0.00366148	-0.0940483
CLIC4	1.08998	7.23391	4.66389	0.000368623	0.00366148	-0.0944232
GBP2	2.14339	10.7779	4.66337	0.000368987	0.00366287	-0.0954222
DUS2L	-0.727165	8.39108	-4.66311	0.000369165	0.00366287	-0.095911
DDX10	-0.953032	8.1266	-4.66266	0.000369481	0.003664	-0.0967761
SOCS1	2.03189	7.36373	4.66236	0.000369687	0.00366405	-0.0973403
CD6	2.18718	8.49593	4.66207	0.000369893	0.0036641	-0.0979057
EIF4EBP1	-0.575901	6.76068	-4.65944	0.000371737	0.0036798	-0.10294
GPT2	-0.484075	6.6335	-4.65904	0.000372016	0.0036798	-0.1037
SNRPA	-0.565649	8.65654	-4.65895	0.000372085	0.0036798	-0.103888
TSC2	-0.438157	7.31905	-4.65773	0.000372942	0.00368628	-0.106218
SIP1	-0.50578	7.67354	-4.65539	0.000374599	0.00370063	-0.110704
SKAP1	1.57506	7.27422	4.6551	0.000374804	0.00370066	-0.11126
C16orf5	-0.316745	6.34841	-4.65455	0.000375191	0.00370247	-0.112304
P2RX5	0.276391	6.12282	4.65236	0.000376755	0.00371507	-0.116516
NYD-SP21	1.47778	8.62708	4.65164	0.000377267	0.00371507	-0.117889
C4orf20	-0.35535	8.50411	-4.65134	0.000377482	0.00371507	-0.118467
CENPC1	0.448325	7.20281	4.65108	0.000377666	0.00371507	-0.118961
PPP3CC	1.21027	9.03895	4.65096	0.00037775	0.00371507	-0.119186
C1orf61	0.523625	6.19036	4.65094	0.000377767	0.00371507	-0.119232
ZAP70	0.972993	6.68487	4.65076	0.000377898	0.00371507	-0.119582
GSR	-0.953142	9.43191	-4.65042	0.00037814	0.00371545	-0.12023
KARS	-0.645316	8.97876	-4.64985	0.000378547	0.00371744	-0.121319
TSPAN14	0.974105	8.8571	4.64906	0.000379116	0.00372103	-0.122841
GIMAP6	2.20425	8.44102	4.64838	0.000379598	0.00372374	-0.124127
RAD17	-0.69586	7.75074	-4.64751	0.000380229	0.00372763	-0.125807
DCTD	-0.512798	9.52068	-4.64726	0.000380404	0.00372763	-0.126273
TNFAIP8L3	-0.545233	6.34482	-4.64642	0.000381013	0.00373074	-0.127894
ATAD4	-0.289163	6.52042	-4.64626	0.000381131	0.00373074	-0.128206
ZNF792	0.778527	6.72667	4.64593	0.000381363	0.003731	-0.128824
FLJ20254	-0.504267	8.00403	-4.64489	0.000382119	0.00373639	-0.130829
C8orf58	-0.344254	6.6804	-4.64272	0.00038369	0.00374974	-0.134982
RASGRP2	0.973927	7.15513	4.64186	0.00038432	0.00375387	-0.136641
ZNF692	-0.403001	6.68012	-4.6402	0.000385524	0.00376281	-0.139809
VCPIP1	0.530799	8.05581	4.64003	0.000385648	0.00376281	-0.140135
CSF2RB	0.691689	6.99029	4.63826	0.000386943	0.00377342	-0.143528
NEU4	-0.450912	6.57437	-4.63704	0.000387843	0.00378017	-0.145879
THOC7	-0.443011	10.6832	-4.63654	0.000388211	0.00378173	-0.146839
HTRA4	-0.328877	6.38035	-4.63528	0.000389136	0.00378872	-0.14925
SNCB	-0.663561	7.31022	-4.6338	0.000390228	0.00379731	-0.152085
SVIL	-1.18716	8.08476	-4.63336	0.000390559	0.00379851	-0.152944
NUDC	-0.555908	9.60122	-4.63224	0.000391382	0.00380448	-0.155075
JMJD1A	0.716584	7.71027	4.63178	0.000391728	0.00380561	-0.155968
NUP188	-0.808871	7.89074	-4.63128	0.000392101	0.00380561	-0.156932
C10orf132	-0.381137	6.09996	-4.63094	0.000392352	0.00380561	-0.15758
SRPX	-0.414539	6.12739	-4.63074	0.000392497	0.00380561	-0.157954
STAG2	0.572519	9.30804	4.63068	0.000392544	0.00380561	-0.158076
CD8B1	0.649095	6.14668	4.62957	0.000393374	0.00381162	-0.160213
OR2B2	-0.392581	6.75167	-4.62876	0.000393975	0.00381511	-0.161759
FXYD5	-0.758061	11.4837	-4.62852	0.000394153	0.00381511	-0.162216
CDCA5	0.634916	6.73685	4.62735	0.000395027	0.00382039	-0.164458
MAPRE3	0.488739	6.84411	4.62707	0.000395239	0.00382039	-0.165001
GPNMB	-2.16564	12.3507	-4.62695	0.000395329	0.00382039	-0.165231
EYA3	-0.430204	6.62556	-4.62498	0.000396809	0.00383266	-0.169013
PTGES2	-0.443206	7.51502	-4.62156	0.000399392	0.00385557	-0.175581
HIBCH	-0.59284	7.89033	-4.62006	0.00040053	0.0038645	-0.17846
ARHGDIA	-0.714948	10.8291	-4.61918	0.000401197	0.00386889	-0.180145
NAB2	-0.369247	6.64745	-4.61846	0.000401748	0.00387214	-0.181532
POLR2D	-0.508079	8.26564	-4.61756	0.000402429	0.00387665	-0.183247
KBTBD2	0.555205	10.0908	4.61693	0.000402913	0.00387926	-0.184464
FCRL6	-0.547652	7.57474	-4.61541	0.00040408	0.00388844	-0.187391
ORC3L	0.634684	7.78533	4.61485	0.000404504	0.00389047	-0.188453
SERAC1	-0.367565	6.76321	-4.61428	0.000404943	0.00389263	-0.18955
WEE1	0.301425	5.99436	4.61361	0.000405459	0.00389553	-0.190839
PYHIN1	1.30592	6.89812	4.61211	0.000406611	0.00390454	-0.193711
DDX18	-0.408127	9.88426	-4.61104	0.000407441	0.00391044	-0.195774
CLEC4A	1.53412	10.278	4.61049	0.000407865	0.00391245	-0.196827
TPD52L3	-0.374248	7.38912	-4.60821	0.000409636	0.00392737	-0.201211
LGALS3BP	1.73661	7.84292	4.60586	0.000411463	0.00394281	-0.205716
C2orf30	0.598595	9.32461	4.60406	0.000412873	0.00395424	-0.209176
ASB13	-0.664629	7.28996	-4.60338	0.000413409	0.00395636	-0.21049
NCK1	1.07206	8.89855	4.60318	0.000413566	0.00395636	-0.210875
C17orf70	-0.91269	9.44434	-4.60295	0.000413747	0.00395636	-0.211317
PI4KII	-0.856509	8.66817	-4.6022	0.000414332	0.00395987	-0.212746
IL21R	0.963971	7.13698	4.60183	0.00041463	0.00396064	-0.213475
TCEB1	-1.03117	8.7845	-4.60097	0.000415308	0.00396504	-0.215127
GCAT	0.708231	6.5259	4.59968	0.000416321	0.00397262	-0.217593
FBXL20	0.751562	8.12821	4.59825	0.000417455	0.00398136	-0.220345
FAM26A	-0.269089	5.92335	-4.59769	0.000417901	0.00398352	-0.221426
C20orf46	0.266912	6.09815	4.59607	0.00041919	0.00399372	-0.224542
DIAPH2	0.682856	8.19881	4.59523	0.00041986	0.003998	-0.226157
FBXO21	0.439269	8.89985	4.59398	0.000420855	0.00400539	-0.228553
PPAP2B	-1.11154	8.35363	-4.58887	0.000424961	0.00404235	-0.238377
ZHX1	-0.530384	8.87707	-4.58736	0.000426181	0.00405006	-0.241276
CDC2	0.540617	6.23473	4.58732	0.000426216	0.00405006	-0.241361
TIFA	0.426559	6.64284	4.58564	0.000427577	0.00406087	-0.244586
NME6	-0.501011	6.96553	-4.58444	0.000428555	0.00406803	-0.246896
Septin 9	-0.804126	12.952	-4.58352	0.000429304	0.00407302	-0.248665
P2RY5	-1.66336	8.61127	-4.58283	0.000429866	0.00407622	-0.249987
ZMAT4	-0.655044	7.41415	-4.5822	0.000430384	0.00407901	-0.251205
CCDC104	0.622748	7.33835	4.58139	0.000431047	0.00408195	-0.252764
PNRC1	1.04791	6.98343	4.58127	0.000431143	0.00408195	-0.252989
MFSD8	0.388382	7.88624	4.58021	0.000432016	0.00408809	-0.255034
C21orf124	-0.570745	6.8074	-4.57922	0.000432825	0.00409176	-0.256928
ANK2	-0.385329	6.61511	-4.57897	0.000433029	0.00409176	-0.257405
C8orf72	0.595258	6.45201	4.57891	0.000433079	0.00409176	-0.257521
RIC8B	0.447453	7.91288	4.57642	0.000435135	0.00410864	-0.262313
SLC25A34	-1.48697	7.67405	-4.57619	0.000435323	0.00410864	-0.262749
PDE6C	-0.590989	7.74853	-4.57593	0.000435543	0.00410864	-0.26326
ZZEF1	-0.644245	9.59948	-4.57062	0.000439965	0.00414821	-0.273481
LGR6	0.409119	6.40169	4.57025	0.000440274	0.00414897	-0.27419
CDC123	-0.470981	9.62142	-4.56789	0.000442252	0.00416467	-0.278724
AP3S1	-1.07044	9.48412	-4.56772	0.000442397	0.00416467	-0.279057
FAM32A	-0.478604	10.2378	-4.56737	0.000442692	0.00416529	-0.279731
MGLL	-0.92067	9.34726	-4.56687	0.000443109	0.00416592	-0.280683
NUDT2	-0.942782	9.0154	-4.56664	0.000443309	0.00416592	-0.28114
MUC1	1.43963	7.41602	4.56642	0.000443491	0.00416592	-0.281554
ZNF277P	0.721047	8.85359	4.5662	0.000443675	0.00416592	-0.281974
SEC24C	-0.472191	10.8847	-4.5654	0.000444353	0.00417014	-0.283519
VIPR1	0.351736	6.09243	4.56425	0.000445327	0.00417713	-0.285734
BRI3	-0.66768	12.3226	-4.56393	0.000445602	0.00417755	-0.286358
TNFSF14	-1.98192	8.19649	-4.55867	0.000450079	0.00421735	-0.29647
TPST2	-0.588848	8.75051	-4.55837	0.000450337	0.0042176	-0.29705
SIAHBP1	-0.719488	11.3037	-4.55694	0.000451564	0.00422527	-0.299802
DDX17	0.356245	12.0693	4.55688	0.000451622	0.00422527	-0.29993
RRS1	-1.2621	7.70116	-4.55592	0.000452448	0.00423083	-0.30178
RBM10	-0.537696	8.20381	-4.55442	0.000453739	0.00424072	-0.304661
DHRS8	0.898143	10.896	4.55403	0.000454072	0.00424165	-0.305404
GPR171	2.58661	8.38131	4.55376	0.000454305	0.00424165	-0.305921
CD44	0.873545	14.08	4.55206	0.000455778	0.00425323	-0.309196
LCMT1	-0.72114	8.66825	-4.55144	0.000456318	0.00425505	-0.310394
AFF3	1.06259	6.57135	4.5513	0.000456441	0.00425505	-0.310666
ACP6	0.50635	6.52664	4.55031	0.000457305	0.00425955	-0.312578
AMN1	0.437966	6.4024	4.55021	0.000457392	0.00425955	-0.312772
ZNF705A	-0.29383	6.27679	-4.54977	0.000457771	0.0042609	-0.313608
RNF121	-0.447207	7.50028	-4.54873	0.000458683	0.0042672	-0.315621
BMP1	-0.537499	7.02781	-4.54806	0.000459267	0.00427046	-0.316909
HLA-A	0.691726	14.0878	4.54597	0.000461096	0.00428527	-0.320928
C14orf174	-0.43837	7.18053	-4.54467	0.000462247	0.00429199	-0.323449
ZNF804A	-0.335006	6.38582	-4.54447	0.000462421	0.00429199	-0.323831
SCARB2	-0.98159	12.471	-4.54413	0.000462721	0.00429199	-0.324486
PKD1	-0.324424	6.59697	-4.54408	0.000462762	0.00429199	-0.324576
ADAM18	-0.595154	7.66155	-4.54154	0.000465005	0.00431059	-0.329465
FCGR2A	1.18624	10.2198	4.54059	0.000465853	0.00431572	-0.331308
MCOLN1	-0.829607	9.83927	-4.54037	0.000466042	0.00431572	-0.331717
GSS	-0.455092	8.15873	-4.54012	0.00046627	0.00431572	-0.332212
CTNS	-0.677205	10.4203	-4.53939	0.000466917	0.00431951	-0.333614
NUSAP1	0.454122	7.35212	4.53883	0.000467412	0.00432171	-0.334686
IL27RA	-0.756281	9.85606	-4.53845	0.000467751	0.00432171	-0.335419
LAMP2	0.887751	11.3757	4.53832	0.000467867	0.00432171	-0.33567
AZI2	0.83425	8.00677	4.53738	0.000468704	0.00432517	-0.337478
HIST2H2AB	0.596924	6.61622	4.53737	0.000468716	0.00432517	-0.337505
DDX28	-0.661929	8.61982	-4.53594	0.000469993	0.00433475	-0.340255
CD2AP	0.684473	7.27294	4.53508	0.000470766	0.00433803	-0.341916
PPAPDC1B	-0.551565	8.41038	-4.53499	0.000470845	0.00433803	-0.342087
FBXL19	-0.540357	7.56353	-4.53475	0.000471064	0.00433803	-0.342557
CRYGS	-0.473311	6.79807	-4.53219	0.000473364	0.00435701	-0.347482
ITGB5	-0.825211	6.55538	-4.53151	0.000473986	0.00435928	-0.34881
RAF1	0.407184	9.35877	4.53122	0.000474244	0.00435928	-0.349359
ZNF28	-0.358274	6.59195	-4.531	0.000474445	0.00435928	-0.349788
CYFIP2	1.8618	8.6257	4.53086	0.000474569	0.00435928	-0.350053
PKIG	0.458298	6.39955	4.52715	0.00047794	0.00438669	-0.35721
GMPS	-0.489221	9.15639	-4.52704	0.000478035	0.00438669	-0.357411
DPP9	-0.5798	9.19945	-4.5266	0.000478444	0.00438823	-0.358276
LOC729238	-0.644438	8.08554	-4.52601	0.000478982	0.00439095	-0.359412
KIAA0423	0.93354	7.66696	4.52521	0.000479713	0.00439543	-0.360953
MFSD2	0.784706	7.59826	4.52417	0.00048066	0.00440135	-0.362948
C9orf37	-0.42215	7.37619	-4.52398	0.000480842	0.00440135	-0.36333
POP5	-0.769083	8.22012	-4.52072	0.000483837	0.00442654	-0.369608
MAN2A1	-0.434971	9.6554	-4.5192	0.00048524	0.00443653	-0.372536
C22orf32	-0.338255	7.10473	-4.51901	0.000485417	0.00443653	-0.372904
RFP	-0.36489	7.52837	-4.51571	0.000488485	0.00446233	-0.379274
METTL2A	-0.529836	6.80221	-4.51537	0.000488806	0.00446302	-0.379938
UBD	1.3623	6.8712	4.51473	0.000489403	0.00446623	-0.381171
KIAA1505	0.363465	6.41578	4.51014	0.000493704	0.00450323	-0.390019
FLJ10154	0.647928	10.7111	4.50907	0.000494713	0.00451017	-0.392082
CHD1L	-0.633826	7.58961	-4.50783	0.000495883	0.00451857	-0.394469
PPP1R13B	0.585956	6.59762	4.50645	0.000497197	0.00452828	-0.397145
[truncated: 4,239 more rows]
