# Supplementary material for: Repositioning linifanib as a potent anti-necroptosis agent for sepsis
Source: Cell Death Discov. 2023 Feb 10;9:57. doi: 10.1038/s41420-023-01351-y (PMC9913023; doi:10.1038/s41420-023-01351-y)
Supplement: Supplementary file 6 — Supplymentary Table6 [file 41420_2023_1351_MOESM6_ESM.xlsx]

## Sheet: Table6
Table 6: DEGs screened from GSE54514.
	logFC	AveExpr	t	P.Value	adj.P.Val	B
CAPZA1	-1.26533	9.20452	-10.8024	2.72e-16	2.69e-12	26.4759
IFI27	3.82345	10.9109	10.7091	3.94e-16	2.69e-12	26.124
POTEM	-0.723221	8.08606	-10.1649	3.47e-15	1.58e-11	24.054
CYRIB	-0.803457	9.49382	-9.59738	3.46e-14	1.18e-10	21.8619
TLR1	-1.00085	9.46631	-9.29839	1.17e-13	3.19e-10	20.6952
RNASEH2C	0.521161	8.11214	9.16182	2.05e-13	4.36e-10	20.16
ZFP36L1	-0.830583	10.907	-9.13989	2.24e-13	4.36e-10	20.0739
SEPTIN7	-0.506208	8.016	-8.88704	6.34e-13	1.02e-09	19.0792
DPM3	0.673584	8.42318	8.8716	6.76e-13	1.02e-09	19.0183
CMC2	0.853565	9.02416	8.80221	8.99e-13	1.23e-09	18.7446
MRPL27	0.453195	7.83265	8.77099	1.02e-12	1.27e-09	18.6213
IGBP1P1	-0.274778	7.37331	-8.68297	1.47e-12	1.67e-09	18.2736
NDUFB7	0.959955	9.14296	8.63409	1.8e-12	1.81e-09	18.0803
CDKN1B	-0.883554	9.64295	-8.62594	1.86e-12	1.81e-09	18.048
STK38	-0.586132	9.63336	-8.54601	2.59e-12	2.35e-09	17.7317
NDUFA13	0.666205	9.31291	8.15973	1.28e-11	1.09e-08	16.1996
MRPL21	0.39371	8.2903	8.13674	1.41e-11	1.13e-08	16.1083
TDP2	-0.638704	7.98401	-8.11298	1.55e-11	1.18e-08	16.0139
H4C3	1.24901	12.1195	7.97214	2.78e-11	2e-08	15.4543
FAU	0.810173	11.7631	7.93238	3.28e-11	2.23e-08	15.2963
ACTR3	-0.767836	10.277	-7.88775	3.95e-11	2.56e-08	15.1189
ZNF217	-0.716938	8.94441	-7.85466	4.53e-11	2.8e-08	14.9874
EAPP	-0.255099	7.28796	-7.84336	4.74e-11	2.81e-08	14.9425
LY6E	2.01705	9.83041	7.79731	5.74e-11	3.18e-08	14.7595
RNPC3	-0.26534	7.83707	-7.78963	5.93e-11	3.18e-08	14.7289
ATXN1	-0.610094	8.63941	-7.78373	6.07e-11	3.18e-08	14.7055
ISG15	1.92203	8.55668	7.65252	1.05e-10	5.28e-08	14.184
UBE2S	0.802893	9.00325	7.59843	1.31e-10	6.3e-08	13.9692
MRPL11	0.322492	8.19036	7.59242	1.34e-10	6.3e-08	13.9453
MRPL36	0.471807	8.5622	7.4952	2.01e-10	9.03e-08	13.5592
TOR3A	0.378044	8.01718	7.48934	2.05e-10	9.03e-08	13.536
MRPL17	0.425879	8.29433	7.4718	2.21e-10	9.33e-08	13.4663
SUMO1P3	-0.474846	8.48935	-7.46067	2.31e-10	9.33e-08	13.4221
PTDSS1	0.436551	8.15276	7.45906	2.33e-10	9.33e-08	13.4158
MRPL54	0.52767	8.43544	7.45005	2.42e-10	9.41e-08	13.38
COX14	0.440206	7.90982	7.43073	2.62e-10	9.91e-08	13.3033
RNF44	-0.549731	8.38226	-7.40135	2.96e-10	1.09e-07	13.1868
TCEA1	-0.390393	7.61364	-7.33807	3.84e-10	1.38e-07	12.9358
ANP32C	-0.314357	7.46851	-7.32396	4.07e-10	1.42e-07	12.8799
ATP5IF1	0.568342	8.35858	7.25859	5.33e-10	1.82e-07	12.6208
NAA38	0.662131	8.29141	7.2255	6.11e-10	2.03e-07	12.4898
RBL2	-0.538191	8.93829	-7.21342	6.42e-10	2.08e-07	12.4419
ARMT1	-0.315318	7.51415	-7.20198	6.73e-10	2.13e-07	12.3967
RNF4	-0.347662	7.76758	-7.19311	6.98e-10	2.16e-07	12.3615
USP6	-0.357896	7.41457	-7.16884	7.72e-10	2.34e-07	12.2655
SCAF11	-0.400688	7.82411	-7.136	8.84e-10	2.58e-07	12.1356
GABPA	-0.243831	7.39275	-7.13419	8.9e-10	2.58e-07	12.1284
RPS19BP1	0.353184	7.97487	7.12599	9.21e-10	2.61e-07	12.096
F11R	-0.776578	9.05434	-7.11197	9.76e-10	2.71e-07	12.0405
SPOPL	-0.391976	7.87878	-7.05428	1.24e-09	3.32e-07	11.8126
LSM7	0.618432	8.56747	7.05334	1.24e-09	3.32e-07	11.8088
LIN7C	-0.213632	7.34223	-7.03858	1.32e-09	3.46e-07	11.7506
SUMO2	-0.562733	9.67377	-7.02614	1.39e-09	3.57e-07	11.7014
PARP12	0.915672	8.34273	7.01758	1.44e-09	3.57e-07	11.6677
POTEKP	-1.34765	11.4812	-7.01693	1.44e-09	3.57e-07	11.6651
HAX1	0.397222	8.31948	6.99648	1.57e-09	3.82e-07	11.5844
XRN2	-0.420878	7.86025	-6.98087	1.67e-09	4e-07	11.5228
MRPL23	0.678893	8.81017	6.95986	1.82e-09	4.29e-07	11.4399
IFI6	1.38518	11.8106	6.95055	1.9e-09	4.38e-07	11.4032
NAA50	-0.277266	7.53376	-6.87478	2.59e-09	5.77e-07	11.1046
OAS2	1.54852	9.66748	6.87424	2.59e-09	5.77e-07	11.1025
MAFA	0.743581	8.09835	6.87107	2.63e-09	5.77e-07	11.09
KCTD5	-0.392891	8.77776	-6.84691	2.9e-09	6.27e-07	10.9949
SNX10	-0.699946	9.22846	-6.81381	3.32e-09	6.99e-07	10.8647
XAF1	1.47441	9.03221	6.81215	3.35e-09	6.99e-07	10.8582
ELOVL5	-0.632165	9.73013	-6.80822	3.4e-09	6.99e-07	10.8427
BIN2	-0.345417	7.68913	-6.80561	3.44e-09	6.99e-07	10.8325
CNBP	-0.801527	10.2763	-6.75353	4.25e-09	8.52e-07	10.6279
RPA3	0.624657	8.57578	6.7381	4.53e-09	8.94e-07	10.5673
SRSF11	-0.433817	7.79046	-6.73074	4.67e-09	9.08e-07	10.5384
SUMO1	-0.257271	7.38809	-6.68306	5.67e-09	1.09e-06	10.3514
NDUFB2	0.790495	9.67218	6.65336	6.4e-09	1.21e-06	10.235
UQCRQ	1.01491	10.0394	6.62062	7.32e-09	1.37e-06	10.1068
TXNL1	-0.323982	7.71826	-6.60676	7.75e-09	1.43e-06	10.0526
MRPS15	0.439202	8.22241	6.59024	8.29e-09	1.5e-06	9.98798
PTTG3P	0.469708	7.79448	6.58234	8.56e-09	1.52e-06	9.95707
PGK1	-0.652443	10.0462	-6.58097	8.61e-09	1.52e-06	9.9517
PRKAR1A	-0.718066	10.7079	-6.57271	8.9e-09	1.55e-06	9.91943
NEK7	-0.326564	7.45818	-6.56883	9.04e-09	1.56e-06	9.90425
MRPS21	0.63915	8.7787	6.56555	9.16e-09	1.56e-06	9.89145
PHF3	-0.396582	9.16912	-6.56215	9.29e-09	1.56e-06	9.87818
IFI44L	1.75675	8.52257	6.55237	9.67e-09	1.59e-06	9.83995
SLBP	-0.444293	8.40633	-6.5521	9.68e-09	1.59e-06	9.83889
SIAH1	-0.360054	8.57119	-6.54465	9.98e-09	1.6e-06	9.80982
RBM7	-0.334619	7.70898	-6.54374	1e-08	1.6e-06	9.80624
EPSTI1	1.6679	9.76212	6.53339	1.04e-08	1.65e-06	9.76584
MORF4L1	-0.430888	9.94739	-6.52734	1.07e-08	1.68e-06	9.74223
PSMB8	0.659081	9.789	6.52249	1.09e-08	1.69e-06	9.72329
UQCC2	0.485151	7.77942	6.49163	1.24e-08	1.89e-06	9.6029
LRRK2	-0.786515	8.5234	-6.47676	1.32e-08	1.99e-06	9.54494
TMEM256	0.837899	9.44097	6.4677	1.36e-08	2.04e-06	9.50966
PSMB5	0.352527	7.90516	6.46479	1.38e-08	2.04e-06	9.4983
COX6A1	0.504854	9.65797	6.4597	1.41e-08	2.06e-06	9.47847
RN7SK	1.01276	10.2435	6.44318	1.51e-08	2.18e-06	9.41414
APOBEC3F	0.255522	7.59411	6.42662	1.61e-08	2.31e-06	9.34971
CAST	-0.529885	8.68167	-6.41664	1.68e-08	2.38e-06	9.31089
USF1	0.49575	8.77293	6.40619	1.75e-08	2.46e-06	9.27021
TPM3P9	-0.286482	7.47185	-6.40041	1.79e-08	2.49e-06	9.24777
DYNC1LI1	-0.225703	7.46321	-6.38254	1.93e-08	2.65e-06	9.17829
RNF181	0.481299	10.3183	6.36812	2.04e-08	2.78e-06	9.12228
IFITM3	1.5704	12.5229	6.34057	2.28e-08	3.08e-06	9.01535
ECHDC1	-0.377798	7.66402	-6.33148	2.37e-08	3.16e-06	8.98011
PPP1R15B	-0.172329	7.29497	-6.32892	2.4e-08	3.16e-06	8.97018
TMEM128	-0.232374	7.31296	-6.32684	2.42e-08	3.16e-06	8.96209
MPDU1	0.342384	7.76499	6.32488	2.43e-08	3.16e-06	8.95448
TOMM6	0.608882	8.98972	6.32064	2.48e-08	3.18e-06	8.93808
ARHGAP15	-0.48976	10.0865	-6.29443	2.75e-08	3.51e-06	8.83648
POLR2B	-0.279855	7.71728	-6.26409	3.11e-08	3.91e-06	8.71903
CBL	-0.465502	8.534	-6.26274	3.13e-08	3.91e-06	8.71381
MRPL14	0.453433	8.14135	6.2436	3.38e-08	4.19e-06	8.63981
FCGR2A	-0.827252	11.3392	-6.23035	3.57e-08	4.38e-06	8.58858
DPYD	-0.635082	8.456	-6.21797	3.75e-08	4.56e-06	8.54076
RAB22A	-0.363386	8.18798	-6.21239	3.83e-08	4.62e-06	8.5192
MTLN	0.193884	7.33328	6.20272	3.99e-08	4.76e-06	8.48188
NUP153	-0.338163	7.986	-6.19545	4.1e-08	4.86e-06	8.45384
PTGES3	-0.570265	9.28221	-6.18097	4.35e-08	5.11e-06	8.39795
DNPH1	0.394555	7.86063	6.147	4.99e-08	5.81e-06	8.26704
USP10	-1.01727	8.88261	-6.14452	5.04e-08	5.82e-06	8.25748
SH3KBP1	-0.62216	10.7369	-6.13825	5.17e-08	5.91e-06	8.23336
IFI44	1.39188	8.74514	6.13548	5.22e-08	5.93e-06	8.22271
HINT1	0.935424	10.1186	6.11738	5.62e-08	6.3e-06	8.15304
ADIPOR2	0.321767	8.2583	6.11637	5.64e-08	6.3e-06	8.14914
TM6SF1	-0.416559	8.31646	-6.10756	5.84e-08	6.47e-06	8.11526
CKS2	0.795882	8.22819	6.09585	6.13e-08	6.64e-06	8.07026
RPS9	0.563469	11.5255	6.09543	6.14e-08	6.64e-06	8.06865
LMBRD1	-0.61153	9.3656	-6.09516	6.14e-08	6.64e-06	8.06759
MRPL22	0.534595	8.68491	6.08714	6.34e-08	6.8e-06	8.03679
TMEM141	0.344288	7.8764	6.07353	6.7e-08	7.13e-06	7.98452
BICD2	-0.499295	9.54599	-6.06539	6.92e-08	7.31e-06	7.95327
STXBP3	-0.433901	7.84578	-6.05646	7.17e-08	7.51e-06	7.919
AGTPBP1	-0.791186	9.41577	-6.05319	7.27e-08	7.51e-06	7.90647
MYL6B	0.438215	8.16086	6.05289	7.28e-08	7.51e-06	7.90533
SNAP23	-0.473118	9.18921	-6.03633	7.78e-08	7.87e-06	7.84183
CYB5R4	-0.647666	8.98153	-6.03551	7.8e-08	7.87e-06	7.83869
EMC6	0.366235	9.48382	6.03543	7.8e-08	7.87e-06	7.83836
RNF216	-0.370746	7.86035	-6.02175	8.24e-08	8.26e-06	7.78596
CD164	-0.468574	8.08998	-6.01904	8.33e-08	8.29e-06	7.77557
IFIT1	1.70563	8.77505	6.01028	8.63e-08	8.46e-06	7.74204
ZFAND6	-0.336371	7.993	-6.01008	8.64e-08	8.46e-06	7.74125
CLOCK	-0.287971	7.69773	-5.9866	9.49e-08	9.23e-06	7.65143
CDCA8	0.167832	7.31434	5.98305	9.62e-08	9.26e-06	7.63785
ARL6IP6	-0.463029	7.98108	-5.98176	9.67e-08	9.26e-06	7.6329
PECAM1	-0.618703	9.09382	-5.98045	9.72e-08	9.26e-06	7.62791
TMEM208	0.314711	8.18299	5.977	9.86e-08	9.33e-06	7.61471
UBAP2L	0.281792	8.04848	5.96816	1.02e-07	9.59e-06	7.58092
BICRA	-0.309008	7.66567	-5.94346	1.13e-07	1.05e-05	7.4866
SMNDC1	-0.351852	8.8469	-5.92705	1.2e-07	1.11e-05	7.42399
VIM	-1.18126	11.7858	-5.90878	1.29e-07	1.19e-05	7.35436
PLXNC1	-0.601396	8.47197	-5.90572	1.31e-07	1.2e-05	7.34269
SDCBP	-0.74238	10.9274	-5.89905	1.35e-07	1.22e-05	7.31729
WDTC1	0.150568	7.19503	5.89666	1.36e-07	1.22e-05	7.30818
NDUFB6	0.467955	9.50698	5.89638	1.36e-07	1.22e-05	7.30712
SENP6	-0.297044	7.70826	-5.88849	1.4e-07	1.25e-05	7.27709
TMCO3	-0.537242	8.05235	-5.88568	1.42e-07	1.25e-05	7.2664
CAT	-0.845638	9.77081	-5.88019	1.45e-07	1.27e-05	7.2455
MGAM	-0.739302	8.33862	-5.87897	1.46e-07	1.27e-05	7.24088
MRPL12	0.329494	7.75318	5.87728	1.47e-07	1.27e-05	7.23445
CLEC12A	1.18236	9.74787	5.87573	1.48e-07	1.27e-05	7.22853
PPWD1	-0.236964	7.50527	-5.87442	1.48e-07	1.27e-05	7.22355
NDUFV2	0.536362	9.20268	5.85131	1.63e-07	1.38e-05	7.13571
RSAD2	1.25515	8.25685	5.83455	1.74e-07	1.47e-05	7.07206
KLF13	-0.359557	9.29719	-5.83346	1.75e-07	1.47e-05	7.06791
NDUFA7	0.38682	8.5145	5.83129	1.76e-07	1.47e-05	7.05967
ANKHD1	-0.240071	7.81401	-5.82607	1.8e-07	1.49e-05	7.03989
CNOT8	-0.389012	8.76426	-5.82492	1.81e-07	1.49e-05	7.03552
HSPA1A	-0.839636	11.5911	-5.81636	1.87e-07	1.53e-05	7.00306
WIPF1	-0.550739	9.8893	-5.81516	1.88e-07	1.53e-05	6.9985
EVA1B	0.40148	7.68327	5.80557	1.95e-07	1.58e-05	6.96212
HERC4	-0.301708	8.01731	-5.79828	2.01e-07	1.62e-05	6.9345
CCNH	-0.319176	7.76391	-5.79621	2.02e-07	1.62e-05	6.92667
PRPF40A	-0.348976	8.17655	-5.78451	2.12e-07	1.69e-05	6.88236
OSBPL11	-0.446374	8.05904	-5.77513	2.2e-07	1.74e-05	6.84688
AHCYL1	-0.331866	9.06782	-5.76465	2.29e-07	1.8e-05	6.80723
PPP2R5C	-0.310071	8.43608	-5.75353	2.4e-07	1.88e-05	6.76517
GOLM2	-0.340857	7.58014	-5.73744	2.55e-07	1.99e-05	6.70441
CCDC32	0.354273	8.94844	5.73028	2.63e-07	2.03e-05	6.67737
NRBF2	-0.584693	9.31384	-5.72216	2.71e-07	2.08e-05	6.64673
PTBP3	-0.539397	10.6992	-5.72142	2.72e-07	2.08e-05	6.64393
ICAM3	-0.627708	12.2797	-5.71802	2.76e-07	2.1e-05	6.63109
RCC1	0.19463	7.39307	5.71247	2.82e-07	2.13e-05	6.61018
JAK1	-0.35688	7.50609	-5.70766	2.87e-07	2.16e-05	6.59204
CCZ1B	-0.725991	8.15455	-5.69088	3.07e-07	2.27e-05	6.52882
GTF2H1	-0.201071	7.65841	-5.69063	3.07e-07	2.27e-05	6.52786
NFIC	-0.36691	7.91638	-5.6901	3.08e-07	2.27e-05	6.52587
TRIM24	-0.223683	7.57472	-5.68923	3.09e-07	2.27e-05	6.52259
AP1M1	-0.45075	9.20951	-5.68292	3.16e-07	2.32e-05	6.49884
POLR2I	0.44824	8.19525	5.67728	3.24e-07	2.36e-05	6.47761
PABPC3	-0.165084	7.27197	-5.67501	3.26e-07	2.37e-05	6.46908
CPQ	-0.647244	9.5828	-5.66551	3.39e-07	2.44e-05	6.43333
COX7A2	0.781751	11.3591	5.65418	3.54e-07	2.54e-05	6.39072
HERC5	1.43296	9.55191	5.65196	3.57e-07	2.55e-05	6.38239
SHC1	0.340855	9.04724	5.64388	3.69e-07	2.62e-05	6.35202
PSME2	0.682849	9.25216	5.63153	3.87e-07	2.73e-05	6.30566
ROCK1	-0.454724	7.85172	-5.62503	3.97e-07	2.79e-05	6.28128
IFI27L2	0.593776	8.62047	5.61764	4.09e-07	2.86e-05	6.25357
COMTD1	0.242046	7.52287	5.60147	4.36e-07	3.03e-05	6.19296
HSD17B11	-0.574125	9.80758	-5.60044	4.38e-07	3.03e-05	6.18908
WAPL	-0.272862	7.70133	-5.59799	4.42e-07	3.04e-05	6.17992
EIF2AK2	0.849015	10.3597	5.59176	4.53e-07	3.09e-05	6.15657
GNG2	-0.413169	7.95722	-5.59122	4.54e-07	3.09e-05	6.15456
ATF1	-0.164127	7.31742	-5.58929	4.57e-07	3.1e-05	6.14734
PTTG1	0.694106	8.31025	5.58758	4.6e-07	3.1e-05	6.14092
TOP2A	0.470998	7.42624	5.58493	4.65e-07	3.12e-05	6.13102
TMEM126A	0.410661	8.04657	5.56584	5.01e-07	3.35e-05	6.0596
GSR	-0.323693	7.89862	-5.56367	5.05e-07	3.36e-05	6.05148
SEC14L1	-0.719601	9.6125	-5.56205	5.09e-07	3.36e-05	6.04543
NUSAP1	0.580552	7.8541	5.55625	5.2e-07	3.42e-05	6.02378
TMEM43	-0.581063	9.41866	-5.53829	5.58e-07	3.65e-05	5.95672
SEC24B	-0.264798	7.84699	-5.53658	5.62e-07	3.65e-05	5.95033
ING1	-0.249088	7.76573	-5.53608	5.63e-07	3.65e-05	5.94846
TPR	-0.272495	8.30823	-5.53305	5.7e-07	3.68e-05	5.93715
C9orf16	0.59343	8.05847	5.52673	5.84e-07	3.75e-05	5.9136
FBXL3	-0.396394	7.91992	-5.522	5.95e-07	3.8e-05	5.89596
BCAS2	-0.102123	7.20272	-5.51196	6.19e-07	3.94e-05	5.85852
SSH1	-0.394455	7.80804	-5.50948	6.25e-07	3.96e-05	5.84929
PREB	0.273638	7.73772	5.50725	6.3e-07	3.97e-05	5.841
ARRDC2	0.391787	7.90589	5.50232	6.42e-07	4.03e-05	5.82264
TENT5A	0.526137	9.73466	5.50139	6.45e-07	4.03e-05	5.81917
NME1	0.765355	8.75469	5.49195	6.69e-07	4.15e-05	5.78405
ARFIP2	0.211814	7.18306	5.49128	6.7e-07	4.15e-05	5.78152
STAT2	0.828848	10.3899	5.48566	6.85e-07	4.22e-05	5.76065
ATRX	-0.10001	7.19242	-5.4831	6.92e-07	4.25e-05	5.75113
H2AJ	0.838452	9.34418	5.47858	7.04e-07	4.27e-05	5.73432
RNASE3	1.41393	8.95569	5.47824	7.05e-07	4.27e-05	5.73304
SLC12A6	-0.276714	7.69778	-5.47744	7.08e-07	4.27e-05	5.73009
INSIG1	-0.350625	8.39443	-5.47738	7.08e-07	4.27e-05	5.72984
ME2	-0.433837	8.82391	-5.47444	7.16e-07	4.29e-05	5.71894
UBE2C	0.539854	7.76896	5.47384	7.18e-07	4.29e-05	5.7167
BABAM2	-0.272383	7.89459	-5.46955	7.3e-07	4.34e-05	5.70076
MTM1	-0.197519	7.43806	-5.45369	7.76e-07	4.6e-05	5.64187
CDK12	0.430377	8.28036	5.45121	7.84e-07	4.62e-05	5.63265
NAMPT	-0.982064	10.5114	-5.44761	7.95e-07	4.67e-05	5.6193
SKA1	0.150549	7.2396	5.44468	8.04e-07	4.7e-05	5.60844
FPR2	-0.740679	9.72138	-5.43328	8.4e-07	4.89e-05	5.56616
HYAL3	0.423112	7.74474	5.42161	8.79e-07	5.08e-05	5.52293
ADAM10	-0.320939	7.61541	-5.42104	8.81e-07	5.08e-05	5.52082
DHRS7	-0.56383	10.9189	-5.42044	8.83e-07	5.08e-05	5.51861
STIL	0.212486	7.324	5.41072	9.17e-07	5.25e-05	5.48263
HECA	-0.437167	9.29943	-5.39693	9.67e-07	5.5e-05	5.4316
UBLCP1	-0.402216	8.88933	-5.39628	9.7e-07	5.5e-05	5.4292
CALR	0.479097	8.76049	5.39428	9.77e-07	5.5e-05	5.42181
IFIT3	1.62536	9.56285	5.3942	9.78e-07	5.5e-05	5.42152
MGAM2	-0.347325	7.55516	-5.38996	9.94e-07	5.55e-05	5.40584
TAF10	0.515109	10.4385	5.38975	9.95e-07	5.55e-05	5.40508
FTH1P3	-0.707044	10.815	-5.38294	1.02e-06	5.68e-05	5.3799
ATP5ME	0.734345	10.7892	5.38118	1.03e-06	5.69e-05	5.37341
TRAPPC5	0.755152	9.98359	5.36891	1.08e-06	5.95e-05	5.32814
EMG1	0.265436	7.85628	5.36703	1.09e-06	5.97e-05	5.3212
ZC3H18	-0.27625	7.82223	-5.36509	1.09e-06	5.99e-05	5.31402
POLDIP3	0.246321	8.54358	5.35944	1.12e-06	6.08e-05	5.2932
GORAB	-0.114331	7.30656	-5.35891	1.12e-06	6.08e-05	5.29124
NSRP1	-0.2061	7.58565	-5.35458	1.14e-06	6.15e-05	5.27528
PGAM4	-0.478427	9.40604	-5.35417	1.14e-06	6.15e-05	5.27376
RNASE2	1.23863	10.8507	5.34765	1.17e-06	6.28e-05	5.24972
CDC5L	-0.315184	7.95649	-5.34334	1.19e-06	6.32e-05	5.23387
IMPA2	-0.77045	10.0646	-5.34294	1.19e-06	6.32e-05	5.23239
MRPL2	0.238498	7.46342	5.3425	1.19e-06	6.32e-05	5.23077
ILRUN	0.236349	7.49504	5.34184	1.2e-06	6.32e-05	5.22832
WDR47	-0.135706	7.2874	-5.3399	1.21e-06	6.32e-05	5.22119
HMGB1	-0.483256	8.47364	-5.33971	1.21e-06	6.32e-05	5.22049
HERPUD2	-0.292264	7.95655	-5.33643	1.22e-06	6.38e-05	5.2084
HERC6	0.60248	7.8688	5.33202	1.24e-06	6.46e-05	5.1922
CTDSP2	-0.475429	9.88245	-5.32648	1.27e-06	6.58e-05	5.17178
TMEM131	-0.457849	9.0252	-5.32514	1.28e-06	6.59e-05	5.16687
PTMA	-0.93555	9.44278	-5.32418	1.28e-06	6.59e-05	5.16335
UBA3	-0.21099	7.42164	-5.30949	1.36e-06	6.95e-05	5.10932
ANP32A	-0.423675	8.29405	-5.29856	1.41e-06	7.22e-05	5.06921
GPRACR	0.149646	7.15935	5.29128	1.45e-06	7.39e-05	5.04247
PYGL	-0.784686	10.9577	-5.2884	1.47e-06	7.45e-05	5.0319
HK2	-0.419359	8.64847	-5.28707	1.48e-06	7.46e-05	5.02705
TMEM106B	-0.243135	7.39185	-5.27605	1.54e-06	7.75e-05	4.98664
NCK1	-0.299395	8.25568	-5.27451	1.55e-06	7.77e-05	4.98099
CENPN	0.200221	7.29309	5.24845	1.71e-06	8.55e-05	4.88559
NUDT21	-0.171467	7.41304	-5.2478	1.72e-06	8.55e-05	4.88321
TBRG4	0.183887	7.56058	5.24562	1.73e-06	8.59e-05	4.87522
BRD4	-0.187792	7.37731	-5.24455	1.74e-06	8.59e-05	4.8713
SPG21	-0.317422	7.84262	-5.23746	1.79e-06	8.8e-05	4.8454
SLC39A6	-0.142036	7.3251	-5.23617	1.8e-06	8.81e-05	4.84068
MICB	0.41129	8.54083	5.23244	1.82e-06	8.9e-05	4.82704
PRC1	0.338676	7.56421	5.22865	1.85e-06	9e-05	4.81323
H1-10	0.321961	8.05305	5.22263	1.89e-06	9.18e-05	4.79123
RAD54L	0.109295	7.12406	5.21732	1.93e-06	9.33e-05	4.77184
OAS3	0.903134	8.04002	5.216	1.94e-06	9.35e-05	4.76705
ZNF398	-0.236113	7.84564	-5.20078	2.06e-06	9.84e-05	4.71156
OSBPL8	-0.637184	9.64387	-5.20077	2.06e-06	9.84e-05	4.71151
PPP3CA	-0.33361	8.02553	-5.19677	2.09e-06	9.96e-05	4.69693
ARHGAP1	-0.476151	9.07378	-5.19497	2.1e-06	9.99e-05	4.69039
SYF2	-0.47996	9.28038	-5.19235	2.13e-06	0.00010056	4.68085
OASL	0.925653	8.5616	5.19045	2.14e-06	0.000100766	4.67393
DLC1	0.120535	7.15902	5.19001	2.15e-06	0.000100766	4.67231
RIOX2	-0.103859	7.22144	-5.18401	2.19e-06	0.000102749	4.65046
TMEM161B	0.11919	7.15388	5.18288	2.2e-06	0.000102839	4.64636
ECPAS	-0.255845	7.77805	-5.18026	2.23e-06	0.000103328	4.63682
IL6R	-0.334567	7.9541	-5.17964	2.23e-06	0.000103328	4.63457
AP1S1	0.278977	7.57931	5.17896	2.24e-06	0.000103328	4.63211
CCDC15	-0.358842	7.59616	-5.17228	2.3e-06	0.000105296	4.60781
GNAQ	-0.33769	7.56098	-5.17225	2.3e-06	0.000105296	4.6077
SSR4	0.791388	10.6258	5.16494	2.36e-06	0.000107911	4.58113
RNF168	-0.156814	7.41844	-5.16304	2.38e-06	0.000107972	4.57423
CUX1	-0.36455	8.6891	-5.16304	2.38e-06	0.000107972	4.57422
MRPL46	0.187169	7.67269	5.16174	2.39e-06	0.000108148	4.56951
YME1L1	-0.292909	7.70577	-5.15922	2.41e-06	0.000108831	4.56035
TMEM259	0.288272	8.04661	5.15816	2.42e-06	0.000108874	4.55651
PDE7A	-0.12718	7.27753	-5.15677	2.44e-06	0.000108874	4.55145
CCNG2	-0.482615	8.26634	-5.15652	2.44e-06	0.000108874	4.55056
CBARP	0.11235	7.17704	5.15325	2.47e-06	0.000109881	4.53867
VPS4B	-0.427489	9.41522	-5.14683	2.53e-06	0.000112239	4.51535
DYM	-0.272707	8.12834	-5.13926	2.6e-06	0.000115147	4.4879
PDE3B	-0.233522	7.4382	-5.13616	2.63e-06	0.000116136	4.47667
VOPP1	-0.219028	7.40665	-5.12958	2.7e-06	0.000118697	4.45282
MBD2	-0.198077	7.3179	-5.12459	2.75e-06	0.000120196	4.43475
DOCK11	-0.47098	8.98334	-5.12459	2.75e-06	0.000120196	4.43475
MRPS5	0.20808	7.80582	5.11713	2.83e-06	0.000123263	4.40771
DDX55	0.258056	7.63943	5.11353	2.87e-06	0.00012456	4.39472
MTFMT	-0.20081	7.56499	-5.11066	2.9e-06	0.000125527	4.38432
SKP2	0.231884	7.98789	5.10685	2.95e-06	0.000126922	4.37052
HDAC11	0.136932	7.17816	5.10609	2.95e-06	0.000126922	4.36778
ARID4B	-0.31535	8.83438	-5.09803	3.05e-06	0.000130457	4.33863
HIF1A	-0.538562	8.7199	-5.09158	3.12e-06	0.00013327	4.31534
WBP1L	-0.272289	7.67241	-5.08683	3.18e-06	0.000134865	4.29819
ELK1	0.273312	8.21386	5.0868	3.18e-06	0.000134865	4.29807
PMVK	0.211871	7.51597	5.08498	3.2e-06	0.000135375	4.29151
RSU1	-0.407663	8.63335	-5.07662	3.3e-06	0.000139045	4.26135
CDC42SE2	-0.503678	9.96792	-5.07629	3.31e-06	0.000139045	4.26017
FASTKD3	-0.152052	7.25015	-5.0726	3.35e-06	0.000140241	4.24684
CLTC	-0.246343	7.56379	-5.07241	3.36e-06	0.000140241	4.24616
IFIT5	0.392229	7.57127	5.07077	3.38e-06	0.000140684	4.24024
GCHFR	0.260413	8.13273	5.06946	3.39e-06	0.000140956	4.2355
ATMIN	-0.229589	7.45775	-5.06379	3.47e-06	0.000143574	4.21509
BLCAP	0.272869	8.19852	5.05824	3.54e-06	0.000145826	4.19507
DBNL	-0.479912	10.9182	-5.05786	3.55e-06	0.000145826	4.19372
ARPC5	-0.548156	12.3545	-5.05729	3.55e-06	0.000145826	4.19165
COP1	-0.423664	10.1954	-5.04958	3.66e-06	0.00014969	4.1639
AJUBA	0.115549	7.15942	5.04698	3.7e-06	0.000150719	4.15453
HJURP	0.141294	7.19643	5.04508	3.72e-06	0.000151353	4.14769
ZC3H7A	-0.265008	7.95679	-5.04249	3.76e-06	0.000152388	4.13838
DNAJC25-GNG10	-0.387613	7.65207	-5.04155	3.77e-06	0.000152473	4.13502
TRMT1	0.240969	8.08243	5.03889	3.81e-06	0.00015331	4.12543
CCNI	-0.439794	13.2696	-5.03796	3.82e-06	0.00015331	4.12209
FAM174C	0.324062	7.81392	5.03776	3.83e-06	0.00015331	4.12138
SNRPD2	0.689801	11.28	5.03458	3.87e-06	0.000154707	4.10996
SF3A1	-0.22025	7.59963	-5.03116	3.92e-06	0.000155436	4.09764
RBM47	-0.51788	9.02808	-5.03086	3.93e-06	0.000155436	4.09659
APOBEC3A	-0.833272	8.77164	-5.0305	3.93e-06	0.000155436	4.0953
EXOC8	-0.131202	7.2452	-5.03025	3.94e-06	0.000155436	4.09439
TMEM160	0.433431	8.67228	5.02727	3.98e-06	0.000156477	4.08367
SCO2	0.689385	9.02761	5.02695	3.99e-06	0.000156477	4.08254
SORL1	-0.766832	10.9065	-5.02461	4.02e-06	0.000157412	4.07414
PAIP2	-0.485033	10.0029	-5.02382	4.03e-06	0.000157432	4.07129
RPS14	0.629391	12.0864	5.01729	4.13e-06	0.000160902	4.04783
TRIB3	0.216946	7.54878	5.01131	4.23e-06	0.000164103	4.02638
SCAF8	-0.136798	7.45416	-5.00363	4.35e-06	0.000168445	3.99884
EVI2B	-0.544123	12.2961	-5.0023	4.37e-06	0.000168815	3.99406
ULK1	-0.522078	10.1718	-5.00085	4.4e-06	0.000169257	3.98888
BACH1	-0.143315	7.32118	-4.99745	4.46e-06	0.000170961	3.97667
CHMP1B	-0.409682	9.04733	-4.99486	4.5e-06	0.000172151	3.9674
SCARB2	0.42964	8.8172	4.99365	4.52e-06	0.000172454	3.96306
LCP2	-0.240601	7.59938	-4.97952	4.77e-06	0.000181365	3.9125
VPS37C	-0.398683	9.23551	-4.97019	4.94e-06	0.000187324	3.87911
RABIF	-0.131973	7.32687	-4.96854	4.97e-06	0.000187961	3.87324
C1orf127	0.163488	7.15614	4.95231	5.28e-06	0.000199232	3.81525
SRP19	0.33807	8.41288	4.95071	5.31e-06	0.000199876	3.80955
DNTTIP2	-0.088438	7.1079	-4.94986	5.33e-06	0.000199959	3.80654
STEAP4	-0.261036	7.58477	-4.9479	5.37e-06	0.000200887	3.79952
NUDT2	0.32485	7.93588	4.94697	5.39e-06	0.000201037	3.79621
CCNA2	0.247448	7.40119	4.94609	5.4e-06	0.000201149	3.79308
CCDC167	0.32235	7.84558	4.94321	5.46e-06	0.00020278	3.78281
TFPT	0.243582	7.8368	4.93857	5.56e-06	0.000205778	3.76628
ARID4A	-0.263422	7.81542	-4.91405	6.09e-06	0.000224727	3.67897
CAPN2	0.159858	7.46718	4.91321	6.11e-06	0.000224727	3.67599
WDR37	-0.382807	8.56337	-4.9129	6.12e-06	0.000224727	3.67486
FAM126B	-0.539085	8.77056	-4.90976	6.19e-06	0.000226767	3.66371
NACA4P	-0.230218	7.70798	-4.90463	6.31e-06	0.000230543	3.64548
FLI1	-0.240471	7.85691	-4.90322	6.35e-06	0.000231138	3.64048
ZNF182	-0.153274	7.40803	-4.8968	6.5e-06	0.000236129	3.61765
IARS2	-0.32824	8.03195	-4.88996	6.67e-06	0.000241592	3.5934
CLPTM1L	0.338222	8.59224	4.88753	6.73e-06	0.000243155	3.58475
ACSS1	0.215305	7.60651	4.88276	6.85e-06	0.000246868	3.56784
MX1	1.37346	10.8956	4.87635	7.02e-06	0.000252174	3.54513
LINC00265	-0.420671	7.89142	-4.87197	7.13e-06	0.000255305	3.52961
TPGS1	0.28674	7.398	4.87163	7.14e-06	0.000255305	3.52842
ADI1	-0.216391	7.39086	-4.86946	7.2e-06	0.000256315	3.5207
NR3C1	-0.211467	7.49306	-4.86917	7.21e-06	0.000256315	3.51969
RMI2	0.202423	7.49953	4.86641	7.28e-06	0.000258294	3.50992
MFSD14A	-0.251268	7.95031	-4.86406	7.35e-06	0.000259891	3.50159
ACAP2	-0.416791	8.95812	-4.85984	7.46e-06	0.000263329	3.48665
MPLKIP	-0.222235	7.63235	-4.85695	7.54e-06	0.000265059	3.47644
CKS1B	0.304411	7.97771	4.85669	7.55e-06	0.000265059	3.47553
IL37	0.415002	7.74346	4.8504	7.73e-06	0.000270643	3.45329
CLIP1	-0.439239	9.43807	-4.84596	7.86e-06	0.000274448	3.4376
PLAAT2	0.164857	7.19043	4.84453	7.9e-06	0.000275209	3.43254
FKBP2	0.335478	7.92387	4.84018	8.03e-06	0.000278984	3.41718
PNISR	-0.331158	8.04952	-4.83602	8.15e-06	0.000282355	3.40247
G3BP1	-0.332169	8.07571	-4.83559	8.17e-06	0.000282355	3.40095
SETD1B	-0.157193	7.51703	-4.83299	8.25e-06	0.000284377	3.39177
ZFP36	-0.503738	11.2966	-4.82548	8.48e-06	0.000291683	3.36529
LYRM7	-0.099049	7.26085	-4.817	8.75e-06	0.000299653	3.33538
SRF	-0.338229	8.7544	-4.81687	8.76e-06	0.000299653	3.33492
RSBN1L	-0.309702	8.11602	-4.81405	8.85e-06	0.000302049	3.32498
SP140	0.364708	7.83346	4.81209	8.91e-06	0.000303488	3.31809
TSNAX	-0.362948	7.93368	-4.80683	9.09e-06	0.000308237	3.29958
TALDO1	-0.60037	12.9225	-4.80656	9.1e-06	0.000308237	3.29863
APBB1IP	-0.578398	11.1334	-4.80375	9.19e-06	0.000310701	3.28871
COG3	-0.178663	7.47418	-4.79986	9.33e-06	0.000314004	3.27503
PRDX3	-0.496639	8.54076	-4.79956	9.34e-06	0.000314004	3.27398
NSD2	0.168949	7.1708	4.79796	9.39e-06	0.000315096	3.26835
CCDC174	-0.235614	8.47604	-4.79631	9.45e-06	0.000316251	3.26254
GOLPH3	-0.418349	9.20239	-4.79521	9.49e-06	0.000316759	3.25869
DUSP11	-0.191853	8.10196	-4.78846	9.73e-06	0.000323985	3.23497
GOLPH3L	0.264133	7.5287	4.7873	9.77e-06	0.000324077	3.23088
KIF16B	-0.107986	7.18178	-4.78707	9.78e-06	0.000324077	3.23007
ERBIN	-0.125126	7.29234	-4.78621	9.81e-06	0.000324321	3.22705
TIMELESS	0.148288	7.28948	4.78395	9.89e-06	0.000326254	3.21912
KDM3A	-0.238471	7.89788	-4.78286	9.93e-06	0.000326778	3.2153
NCOA6	-0.291678	8.30466	-4.78209	9.96e-06	0.000326925	3.21258
RASGRP4	-0.298981	7.69366	-4.77643	1.02e-05	0.000333041	3.19272
ACSL1	-0.666584	11.3287	-4.77408	1.03e-05	0.000335139	3.18448
C1D	-0.1092	7.17974	-4.77342	1.03e-05	0.000335163	3.18214
BSDC1	0.336847	8.89181	4.77263	1.03e-05	0.000335343	3.17936
TOB1	-0.377752	8.80495	-4.76635	1.06e-05	0.000342352	3.15734
TNFRSF17	0.573185	7.60204	4.76569	1.06e-05	0.000342352	3.15504
UBE2Z	0.2386	8.08946	4.76472	1.06e-05	0.000342352	3.15164
CHCHD1	0.313311	7.73268	4.76392	1.07e-05	0.000342352	3.14882
MED13	-0.0793613	7.17787	-4.76347	1.07e-05	0.000342352	3.14724
TMEM101	0.232034	8.1446	4.76301	1.07e-05	0.000342352	3.14566
ZNHIT1	0.369528	9.44382	4.76255	1.07e-05	0.000342352	3.14403
ADM2	-0.1942	7.55159	-4.75962	1.08e-05	0.00034527	3.13376
PLK5	0.116575	7.20751	4.75825	1.09e-05	0.000346209	3.12896
MRPS23	0.265521	7.80365	4.75514	1.1e-05	0.000349396	3.11806
C11orf24	0.143459	7.51363	4.75141	1.12e-05	0.000353416	3.105
MBLAC2	-0.0752128	7.18366	-4.74455	1.14e-05	0.000361636	3.081
ROMO1	0.594452	10.121	4.74296	1.15e-05	0.000362923	3.07543
RPS17	0.760472	12.5598	4.74052	1.16e-05	0.000365356	3.0669
POLD4	0.399459	8.17278	4.7395	1.17e-05	0.000365887	3.06334
BAK1	0.28735	7.83004	4.73687	1.18e-05	0.000368603	3.05414
NELFA	0.133351	7.26859	4.73301	1.19e-05	0.000373024	3.04066
FGF6	0.109166	7.14108	4.72488	1.23e-05	0.000383496	3.01224
C8orf82	0.156186	7.42252	4.72271	1.24e-05	0.000385691	3.00467
TRAPPC6A	0.18128	7.46184	4.72068	1.25e-05	0.000387687	2.99761
KCTD18	-0.198831	7.37558	-4.71831	1.26e-05	0.000390203	2.98932
ZDHHC22	0.149519	7.15651	4.71519	1.27e-05	0.000393671	2.97843
MEX3C	-0.297114	7.76362	-4.71467	1.28e-05	0.000393671	2.97663
SMAD4	-0.313199	8.59454	-4.70823	1.31e-05	0.000402203	2.95417
TMEM71	-0.429323	10.2818	-4.70568	1.32e-05	0.000405022	2.94529
RASSF5	-0.37466	10.5267	-4.7051	1.32e-05	0.000405022	2.94328
SLPI	0.952878	9.06221	4.70106	1.34e-05	0.000410162	2.9292
TAB2	-0.21908	7.60596	-4.6976	1.36e-05	0.000413588	2.91714
PSPC1	-0.206608	7.4971	-4.69736	1.36e-05	0.000413588	2.91631
TIMM13	0.155702	7.15654	4.69697	1.36e-05	0.000413588	2.91496
MAT2A	0.584114	9.87673	4.6962	1.37e-05	0.000413846	2.91226
LYVE1	-0.0809665	7.17383	-4.69525	1.37e-05	0.000414372	2.90896
LAMP2	-0.575683	10.9993	-4.69357	1.38e-05	0.000416019	2.9031
TRIOBP	0.28675	9.11541	4.69288	1.38e-05	0.000416144	2.90072
TMF1	-0.180563	7.5701	-4.67909	1.46e-05	0.000436789	2.85275
RBX1	0.80299	10.7156	4.67834	1.46e-05	0.000437035	2.85013
DAP	0.512423	8.54999	4.67636	1.47e-05	0.000439241	2.84328
ATP5MC1	0.641026	9.05484	4.67494	1.48e-05	0.000440574	2.83834
FBXO38	-0.341806	8.54235	-4.67206	1.49e-05	0.00044427	2.82835
LYPD2	-0.126918	7.19089	-4.66793	1.52e-05	0.000450064	2.81401
IL17RE	0.0811937	7.09357	4.66641	1.52e-05	0.000451595	2.80873
RGMA	-0.252359	7.756	-4.66294	1.54e-05	0.000456387	2.79667
CHMP2B	-0.341786	7.9397	-4.66048	1.56e-05	0.000457855	2.78816
LYPLA1	-0.284736	7.77129	-4.66003	1.56e-05	0.000457855	2.7866
ARAP3	-0.543037	9.45925	-4.65955	1.56e-05	0.000457855	2.78492
COX7C	0.794234	10.6366	4.65926	1.57e-05	0.000457855	2.78392
SIPA1	-0.436851	10.1569	-4.65911	1.57e-05	0.000457855	2.78341
TMTC1	-0.348861	7.32025	-4.65663	1.58e-05	0.000461046	2.77481
CIAO2B	0.30006	9.1004	4.65335	1.6e-05	0.000465611	2.76345
RPAP3	-0.20852	7.60442	-4.65119	1.61e-05	0.000468308	2.75596
KIF2C	0.14254	7.22553	4.64592	1.64e-05	0.000475631	2.7377
TMEM63A	0.218298	7.60168	4.64579	1.64e-05	0.000475631	2.73723
SEC22C	-0.281703	7.89759	-4.64255	1.66e-05	0.000480264	2.72604
SAMD9L	0.786402	8.7175	4.63974	1.68e-05	0.000482943	2.71631
MT1X	0.538922	8.88757	4.63901	1.69e-05	0.000482943	2.71378
MAEA	-0.390356	9.90614	-4.63852	1.69e-05	0.000482943	2.71208
ZNF454	0.145433	7.13947	4.63833	1.69e-05	0.000482943	2.71144
NUB1	0.457218	9.13329	4.63778	1.69e-05	0.000482943	2.70951
SPAST	-0.335904	8.08875	-4.63758	1.69e-05	0.000482943	2.70881
CAPZB	-0.414969	10.0716	-4.6363	1.7e-05	0.000484182	2.70441
FAM76A	-0.119609	7.28177	-4.633	1.72e-05	0.000489037	2.69298
SNRPG	0.72535	10.2181	4.62918	1.75e-05	0.000494878	2.67977
POU2AF1	0.413224	7.57734	4.62687	1.76e-05	0.000498021	2.67181
GCA	-0.702907	12.6685	-4.62405	1.78e-05	0.000501134	2.66206
KLHL24	-0.320315	8.72747	-4.62397	1.78e-05	0.000501134	2.66179
CSE1L	0.333864	8.02709	4.62298	1.79e-05	0.000501134	2.65835
TAF1D	-0.098824	7.1897	-4.6229	1.79e-05	0.000501134	2.65809
FAM120B	-0.257504	8.92465	-4.61984	1.81e-05	0.000505414	2.6475
EZR	0.455455	9.33304	4.61944	1.81e-05	0.000505414	2.64615
ATP5MF	0.44994	10.3745	4.61863	1.82e-05	0.000505668	2.64332
NPLOC4	0.402601	7.96387	4.61819	1.82e-05	0.000505668	2.6418
NUDT1	0.457714	8.8514	4.61753	1.82e-05	0.000505848	2.63953
RC3H1	0.11724	7.15548	4.61451	1.84e-05	0.000510106	2.62911
NFE2L2	-0.393884	9.14601	-4.61411	1.85e-05	0.000510106	2.62775
HPS6	-0.344601	8.81125	-4.6131	1.85e-05	0.000510954	2.62426
ECE2	0.129898	7.17533	4.61157	1.86e-05	0.000511995	2.61896
RPL23AP32	-0.237802	7.41981	-4.61144	1.86e-05	0.000511995	2.61851
CAND2	-0.0898606	7.28502	-4.60973	1.88e-05	0.000514148	2.61263
WASH3P	0.20219	7.6682	4.60431	1.91e-05	0.000521815	2.59395
CENPM	0.262595	7.44137	4.60385	1.92e-05	0.000521815	2.59235
PLEK	-0.490208	11.5194	-4.60362	1.92e-05	0.000521815	2.59154
SMC3	-0.209546	7.72123	-4.60347	1.92e-05	0.000521815	2.59103
VPS13A	-0.0942113	7.25594	-4.60225	1.93e-05	0.000523083	2.58684
EEF1D	0.420306	8.75017	4.59826	1.96e-05	0.000529698	2.57307
BORCS6	0.224576	7.57605	4.59703	1.96e-05	0.000531003	2.56886
CHST13	-0.752282	8.96487	-4.59337	1.99e-05	0.000537064	2.55624
SLC2A14	-0.401597	7.75272	-4.58885	2.02e-05	0.00054489	2.54068
AKTIP	-0.279145	8.49608	-4.58651	2.04e-05	0.000548464	2.53262
ASIC4	0.0883493	7.141	4.57986	2.09e-05	0.000560769	2.50976
TXN2	0.125329	7.21177	4.57785	2.11e-05	0.000563768	2.50286
RAPGEF1	-0.319352	8.68412	-4.57321	2.14e-05	0.000571183	2.48692
PLEKHF2	-0.217502	7.52453	-4.57317	2.14e-05	0.000571183	2.48678
TNFRSF13C	0.122887	7.30469	4.57023	2.17e-05	0.000576199	2.47666
GNRHR2	0.100426	7.1335	4.56655	2.19e-05	0.000582808	2.46402
ZNF641	-0.345805	8.48431	-4.5645	2.21e-05	0.00058601	2.457
PDK3	-0.456636	9.52067	-4.56143	2.24e-05	0.000591424	2.44646
AGPAT1	0.409249	8.11733	4.56044	2.24e-05	0.000592405	2.44306
BPTF	-0.130207	7.3051	-4.55851	2.26e-05	0.000595395	2.43646
ZNF263	0.196048	7.44941	4.55369	2.3e-05	0.000604739	2.41991
CD300LF	-0.418612	9.12738	-4.55063	2.33e-05	0.000610294	2.40943
SLC3A2	0.288849	7.93586	4.54836	2.34e-05	0.000614143	2.40167
THAP1	-0.181302	7.50222	-4.54654	2.36e-05	0.000616038	2.39542
CFL1	-0.496091	12.3162	-4.54602	2.36e-05	0.000616038	2.39365
KLHL2	-0.69009	8.91231	-4.54592	2.37e-05	0.000616038	2.39331
KLHDC8B	0.679461	8.66	4.54185	2.4e-05	0.000623993	2.37937
SLC22A16	0.245038	7.42268	4.53621	2.45e-05	0.000635643	2.36008
HOXD11	0.133017	7.14761	4.5354	2.46e-05	0.000636304	2.35729
MAP1S	-0.414383	8.47518	-4.53275	2.48e-05	0.000641225	2.34821
ERVK13-1	-0.162856	7.50354	-4.52988	2.51e-05	0.000646669	2.33843
INTS13	-0.139714	7.30673	-4.52817	2.52e-05	0.000649446	2.33259
C21orf91-OT1	-0.0662908	7.14643	-4.52368	2.56e-05	0.000658837	2.31723
ANXA2P1	-0.765832	9.84147	-4.51887	2.61e-05	0.000669118	2.3008
ACTN1	-0.47519	11.7164	-4.51592	2.64e-05	0.000675027	2.29071
RNF146	-0.343085	7.67935	-4.51403	2.65e-05	0.000678357	2.28429
MYO18A	-0.221704	7.6715	-4.5112	2.68e-05	0.000684038	2.27463
CNPY2	0.259693	8.05227	4.50931	2.7e-05	0.00068744	2.26817
MRPL40	0.168573	7.30718	4.50602	2.73e-05	0.00069436	2.25694
CENPC	-0.0984024	7.14234	-4.50068	2.79e-05	0.000706525	2.23876
PARP4	-0.499927	9.61536	-4.49968	2.8e-05	0.000707755	2.23536
MZB1	1.27962	8.62718	4.49787	2.81e-05	0.000711064	2.2292
NMNAT1	-0.109991	7.29029	-4.49677	2.82e-05	0.000712587	2.22542
SZRD1	0.363291	8.92525	4.49337	2.86e-05	0.000720023	2.21386
USP22	-0.0974234	7.26963	-4.49232	2.87e-05	0.000721427	2.21028
ATP5PF	0.548458	9.94325	4.48322	2.97e-05	0.000744087	2.17931
CD52	0.887374	10.8684	4.48076	2.99e-05	0.000749297	2.17098
NDUFS3	0.384584	9.19723	4.47185	3.09e-05	0.000772275	2.14071
CHPF	0.150397	7.24417	4.46845	3.13e-05	0.000780358	2.12914
HSH2D	0.443116	7.98758	4.46755	3.14e-05	0.000781457	2.12608
AKIP1	0.218454	7.75653	4.4665	3.15e-05	0.000782317	2.12253
ABHD17B	-0.238274	7.85504	-4.46622	3.15e-05	0.000782317	2.12159
ZBTB2	-0.102151	7.28751	-4.46516	3.17e-05	0.000783885	2.11798
PLA2G4A	-0.0964816	7.20046	-4.46356	3.18e-05	0.000786623	2.11254
TENT2	-0.36631	8.63157	-4.46318	3.19e-05	0.000786623	2.11126
MINDY2	-0.183591	7.41341	-4.46237	3.2e-05	0.00078747	2.10853
RTN2	0.351961	7.77649	4.46099	3.21e-05	0.00078997	2.10383
PTK2B	0.487175	8.54704	4.45852	3.24e-05	0.000794099	2.09548
ING3	-0.247455	8.35583	-4.45804	3.25e-05	0.000794099	2.09384
AK2	0.282131	8.1694	4.45789	3.25e-05	0.000794099	2.09334
BOLA3	0.430419	8.16413	4.45753	3.25e-05	0.000794099	2.09211
SNRPC	0.310132	7.99675	4.45277	3.31e-05	0.000806333	2.07598
TUBA4A	-0.463774	10.831	-4.44972	3.35e-05	0.000813747	2.06565
RBM23	-0.287905	9.83835	-4.44547	3.4e-05	0.000824775	2.05125
TMEM33	-0.426599	9.11283	-4.44357	3.42e-05	0.000828928	2.04483
SAC3D1	0.255119	7.71843	4.4428	3.43e-05	0.000829754	2.04221
DAD1	0.392146	10.7725	4.44179	3.44e-05	0.000831266	2.03881
CDC20	0.488235	7.67239	4.43791	3.49e-05	0.000841432	2.02566
ALKBH7	0.293823	8.00045	4.43608	3.51e-05	0.000845468	2.01947
MAPK3	-0.377567	10.1806	-4.433	3.55e-05	0.000853318	2.00908
TMCC2	0.976822	8.39445	4.43161	3.57e-05	0.000856066	2.00438
SLCO3A1	-0.449214	9.17005	-4.42738	3.62e-05	0.000867599	1.99009
CCDC85B	0.118775	7.17968	4.42475	3.66e-05	0.000874255	1.98121
TREML3P	-0.53119	8.193	-4.42408	3.67e-05	0.000874837	1.97893
ATXN1L	-0.152192	7.84817	-4.42268	3.69e-05	0.000877671	1.97423
STMN1	0.230927	7.46336	4.42167	3.7e-05	0.000879318	1.97081
PLAGL1	-0.142414	7.36799	-4.42082	3.71e-05	0.00088048	1.96791
KLF2	-0.329325	12.4886	-4.41927	3.73e-05	0.000883815	1.9627
PPP1R18	-0.368648	11.0135	-4.4149	3.79e-05	0.000896177	1.94795
SLC35B2	0.219941	7.73919	4.41321	3.81e-05	0.000900024	1.94227
SLC49A4	-0.459724	8.66907	-4.41164	3.83e-05	0.000903519	1.93698
MAP3K8	-0.407206	8.38214	-4.40942	3.86e-05	0.000909166	1.92946
POLR2F	0.419026	9.46218	4.40731	3.89e-05	0.000914449	1.92237
ATP6V1A	-0.471686	10.6008	-4.40209	3.97e-05	0.000928273	1.90478
ARHGAP25	-0.383764	9.99011	-4.40206	3.97e-05	0.000928273	1.90467
PITPNM1	-0.27571	9.10461	-4.40146	3.98e-05	0.000928273	1.90268
CTNS	0.351643	8.12804	4.40108	3.98e-05	0.000928273	1.90137
TGFBR2	-0.415269	10.6426	-4.4007	3.99e-05	0.000928273	1.90011
NRBP1	0.232526	7.86191	4.39943	4e-05	0.000930594	1.89583
EFHD2	-0.528149	12.0981	-4.39904	4.01e-05	0.000930594	1.89453
FBXL5	-0.500933	9.98574	-4.39729	4.04e-05	0.000933955	1.88863
CYB5B	0.37343	9.1597	4.39708	4.04e-05	0.000933955	1.88792
TMEM19	0.0934175	7.20151	4.39387	4.08e-05	0.000942326	1.87713
GOLGA7	-0.359783	9.9974	-4.39363	4.09e-05	0.000942326	1.8763
PTRHD1	0.16033	7.51773	4.39168	4.12e-05	0.000947292	1.86974
FBXO42	0.146309	7.20264	4.39069	4.13e-05	0.000948979	1.86643
SLIRP	0.513539	9.11787	4.39023	4.14e-05	0.000948979	1.86488
KATNA1	-0.21898	8.04685	-4.38704	4.19e-05	0.000958218	1.85415
RPL23AP64	-0.892213	10.073	-4.38356	4.24e-05	0.000968038	1.84247
CXCL10	0.288152	7.2947	4.38279	4.25e-05	0.000968038	1.83987
ATP11B	-0.647939	8.99534	-4.38277	4.25e-05	0.000968038	1.83979
FNTA	-0.288776	8.67344	-4.37892	4.31e-05	0.000979753	1.82687
CNGB1	-0.22283	7.42149	-4.37585	4.36e-05	0.000988842	1.81658
CREB3L2	0.302281	8.21838	4.37174	4.42e-05	0.00100175	1.80277
SKA2	0.16554	7.48322	4.37038	4.44e-05	0.00100493	1.79822
CERK	-0.334731	8.91034	-4.36841	4.47e-05	0.00101008	1.79162
ARL6IP5	-0.497347	11.2776	-4.36801	4.48e-05	0.00101008	1.79026
PPP1R12A	-0.343303	8.14301	-4.3671	4.49e-05	0.0010117	1.7872
MIEF1	0.201373	7.82802	4.36289	4.56e-05	0.00102437	1.77311
IRF7	0.880068	9.61773	4.36267	4.56e-05	0.00102437	1.77235
H2BW2	-0.0840356	7.12197	-4.36077	4.6e-05	0.00102958	1.76601
ANKH	0.108989	7.14478	4.35942	4.62e-05	0.00103136	1.76148
DNAJB6	-0.320539	10.0519	-4.35936	4.62e-05	0.00103136	1.76128
MRPL41	0.261661	8.16169	4.35864	4.63e-05	0.00103204	1.75885
ZNF451	0.282742	7.68627	4.35826	4.64e-05	0.00103204	1.75757
CSF2RB	-0.132687	7.27312	-4.3508	4.76e-05	0.00105801	1.7326
UBL5	0.621613	10.0589	4.34803	4.81e-05	0.00106603	1.72336
ANKRD11	-0.291	8.25545	-4.34775	4.81e-05	0.00106603	1.7224
ANXA7	-0.3215	9.37506	-4.34517	4.86e-05	0.00107409	1.71377
ANKRD27	-0.0996289	7.29483	-4.34399	4.88e-05	0.00107682	1.70985
MYBL2	0.0886445	7.12423	4.34297	4.9e-05	0.00107901	1.70641
TASL	-0.124118	7.28093	-4.33603	5.02e-05	0.00110406	1.68325
EIF3M	-0.398493	8.74701	-4.33508	5.03e-05	0.00110602	1.68006
RPL41	0.491119	14.0866	4.33376	5.06e-05	0.0011094	1.67566
MEF2A	-0.173921	7.32593	-4.33193	5.09e-05	0.00111482	1.66954
SLC25A44	-0.439223	9.90243	-4.33077	5.11e-05	0.00111595	1.66569
NKAP	-0.156518	7.39383	-4.33047	5.12e-05	0.00111595	1.66468
GSKIP	-0.331569	7.93293	-4.33029	5.12e-05	0.00111595	1.66406
OSBPL9	-0.392037	8.51589	-4.32981	5.13e-05	0.00111606	1.66246
TSPAN31	0.235954	8.3168	4.32752	5.17e-05	0.00112334	1.65482
GPM6A	0.215638	7.39028	4.32652	5.19e-05	0.00112551	1.6515
DOCK2	-0.409334	10.4385	-4.3259	5.2e-05	0.00112557	1.64942
NDUFA11	0.37043	8.84431	4.32561	5.21e-05	0.00112557	1.64845
BUD31	0.350988	9.60128	4.32294	5.26e-05	0.00113446	1.63955
TOR4A	-0.261097	7.74178	-4.32052	5.3e-05	0.00114239	1.63149
UTP3	-0.371533	8.07154	-4.31988	5.31e-05	0.00114277	1.62937
ZCCHC9	-0.253173	8.02429	-4.31953	5.32e-05	0.00114277	1.6282
TMBIM6	-0.354547	11.4429	-4.31631	5.38e-05	0.00115142	1.61746
KMT2E	0.3455	8.52824	4.31624	5.38e-05	0.00115142	1.61721
ZNF362	-0.273635	8.12008	-4.31557	5.39e-05	0.00115142	1.615
ANKRD18DP	0.111428	7.12161	4.31502	5.4e-05	0.00115142	1.61315
KIFC3	0.0847644	7.13134	4.31484	5.41e-05	0.00115142	1.61257
RABEPK	-0.206911	8.2551	-4.31474	5.41e-05	0.00115142	1.61221
RBBP6	0.30563	7.92764	4.31131	5.48e-05	0.00116364	1.60079
MICOS13	0.378741	8.64175	4.30991	5.5e-05	0.00116688	1.59613
HNRNPC	-0.244244	8.4909	-4.30964	5.51e-05	0.00116688	1.59524
ZNF679	-0.069768	7.09558	-4.30339	5.63e-05	0.00119107	1.57444
LNP1	0.107286	7.16964	4.30224	5.65e-05	0.00119407	1.57061
POU2F1	-0.20571	7.64404	-4.29921	5.71e-05	0.00120335	1.56053
PLCG2	-0.350647	10.3603	-4.29916	5.72e-05	0.00120335	1.56039
TMEM219	0.505818	9.16534	4.298	5.74e-05	0.00120643	1.55653
BCL11A	0.473436	8.37005	4.29378	5.83e-05	0.00122264	1.5425
CENPX	0.240505	8.02815	4.29187	5.86e-05	0.00122903	1.53614
LGALS3	-0.783894	9.65266	-4.29086	5.89e-05	0.0012315	1.5328
RPL37	-0.26385	7.79215	-4.28659	5.97e-05	0.00124827	1.51862
SCYL1	-0.376702	9.4473	-4.28541	6e-05	0.00125156	1.5147
TAF4	-0.25651	7.79004	-4.28182	6.08e-05	0.00126464	1.50281
REXO4	0.169037	7.38453	4.2813	6.09e-05	0.00126464	1.50109
PIGS	0.174856	7.87186	4.28115	6.09e-05	0.00126464	1.50059
BAALC	0.0997603	7.19568	4.27881	6.14e-05	0.00127305	1.49283
OTOF	0.587875	7.42959	4.27805	6.16e-05	0.00127305	1.49031
SNX27	-0.413468	9.98292	-4.2776	6.17e-05	0.00127305	1.48881
TMEM106C	0.278808	7.91266	4.27742	6.17e-05	0.00127305	1.48821
LTK	0.142277	7.16725	4.27711	6.18e-05	0.00127305	1.48719
MRPS18A	0.222726	7.78183	4.27465	6.23e-05	0.00128221	1.47902
ZFYVE27	0.0987923	7.26466	4.27314	6.26e-05	0.00128557	1.47404
RPS21	0.398083	8.35276	4.27304	6.27e-05	0.00128557	1.47371
CHCHD4	0.138381	7.7959	4.27232	6.28e-05	0.00128693	1.4713
CYTIP	-0.382283	9.62254	-4.27127	6.31e-05	0.00128974	1.46783
MAPK1	-0.43628	9.95631	-4.26961	6.34e-05	0.00129534	1.46234
UBE2D3	-0.399409	11.5436	-4.26452	6.46e-05	0.00131678	1.44547
RPS6KA4	0.188407	7.75095	4.26206	6.51e-05	0.0013262	1.43735
TRAPPC3	0.199948	8.90142	4.26157	6.52e-05	0.00132621	1.43571
LITAF	-0.548227	12.9513	-4.26121	6.53e-05	0.00132621	1.43453
SNAPIN	0.146949	7.36814	4.25897	6.58e-05	0.00133326	1.42713
TRIM23	-0.241526	7.59886	-4.25885	6.59e-05	0.00133326	1.42674
GPBP1L1	-0.196864	8.02611	-4.25525	6.67e-05	0.00134823	1.41483
SGSM1	-0.0724573	7.14779	-4.25315	6.72e-05	0.00135536	1.40788
ATP6AP2	-0.504998	10.4367	-4.2529	6.73e-05	0.00135536	1.40707
TSPO2	0.330989	7.26058	4.25144	6.76e-05	0.00136034	1.40223
ERGIC2	-0.233922	7.91771	-4.24682	6.87e-05	0.00138051	1.38699
FOXE3	0.123682	7.15355	4.24603	6.89e-05	0.00138056	1.38436
COA1	0.254071	8.37748	4.24597	6.89e-05	0.00138056	1.38418
NT5DC1	-0.17272	7.49741	-4.24424	6.93e-05	0.00138692	1.37847
MYDGF	0.370347	7.66704	4.24114	7.01e-05	0.00140003	1.36824
CTBP2	0.162451	7.28017	4.23556	7.15e-05	0.00142558	1.34984
FMC1	0.132377	7.48369	4.23247	7.23e-05	0.00143846	1.33964
STARD5	0.0890255	7.19931	4.23216	7.23e-05	0.00143846	1.33862
ZSWIM8	0.194504	9.02681	4.23142	7.25e-05	0.00143951	1.3362
ATOX1	0.465288	9.14399	4.23112	7.26e-05	0.00143951	1.33519
DLGAP5	0.158951	7.2813	4.23001	7.29e-05	0.00144299	1.33155
NCOR1P1	-0.21056	7.70729	-4.22907	7.31e-05	0.00144567	1.32844
ARID2	-0.174604	7.49399	-4.22545	7.41e-05	0.00146194	1.31654
NCOR1	-0.0855667	7.26885	-4.22386	7.45e-05	0.00146801	1.31128
GRAMD1C	-0.088277	7.13469	-4.2211	7.52e-05	0.00148008	1.30222
MARCHF7	-0.525131	10.172	-4.21736	7.62e-05	0.00149676	1.28991
PGAM1	-0.49654	8.47134	-4.21707	7.63e-05	0.00149676	1.28895
CCNB2	0.323188	7.48494	4.21612	7.65e-05	0.00149959	1.28583
TNFAIP8	-0.256868	7.78077	-4.21453	7.69e-05	0.00150271	1.2806
PMS2P2	-0.0599114	7.16532	-4.21436	7.7e-05	0.00150271	1.28005
RPGR	-0.245506	7.52183	-4.21429	7.7e-05	0.00150271	1.27982
CKAP2L	0.116529	7.18947	4.21275	7.74e-05	0.00150867	1.27475
PPP4R2	-0.0940727	7.1757	-4.21053	7.8e-05	0.00151822	1.26747
MGST3	0.364552	9.07799	4.20938	7.83e-05	0.00152215	1.26369
KCNN3	-0.0803908	7.14988	-4.20809	7.87e-05	0.00152686	1.25944
ANAPC11	0.290743	8.46823	4.20676	7.91e-05	0.00152994	1.25506
SEMA3C	-0.104905	7.18084	-4.2067	7.91e-05	0.00152994	1.25487
OSTF1	-0.469906	11.0723	-4.20456	7.97e-05	0.00153923	1.24784
C1orf43	0.218162	8.88004	4.20292	8.01e-05	0.00154585	1.24248
CLN3	0.242202	7.93484	4.20199	8.04e-05	0.00154733	1.23941
SLC44A1	0.504484	8.94074	4.20184	8.04e-05	0.00154733	1.23891
FAM163A	0.120597	7.25015	4.20066	8.08e-05	0.00155153	1.23504
OIP5	0.236232	7.31708	4.19971	8.1e-05	0.00155376	1.23192
SNF8	0.145905	7.31414	4.19944	8.11e-05	0.00155376	1.23104
ANXA5	-0.423846	9.76968	-4.19828	8.14e-05	0.00155787	1.22723
ARHGEF4	0.0781243	7.0807	4.19688	8.18e-05	0.0015633	1.22264
ORC5	0.184302	7.43191	4.19574	8.22e-05	0.00156679	1.2189
RP2	-0.32386	7.70684	-4.19543	8.22e-05	0.00156679	1.21791
ASB1	-0.198312	7.78165	-4.19407	8.26e-05	0.00157205	1.21344
MAN2B2	-0.314271	8.94698	-4.19059	8.36e-05	0.00158905	1.20202
GEMIN6	0.170668	7.38827	4.18999	8.38e-05	0.0015893	1.20005
TUT4	-0.153414	7.58858	-4.1895	8.4e-05	0.0015893	1.19846
IFI35	0.665721	9.30751	4.18934	8.4e-05	0.0015893	1.19794
GET1	-0.276938	7.94986	-4.18857	8.42e-05	0.00159136	1.19542
KIF20B	0.212839	7.4658	4.18148	8.63e-05	0.00162691	1.17218
DUSP19	0.658508	11.2421	4.18143	8.63e-05	0.00162691	1.17204
CBLL1	-0.319691	8.4096	-4.18102	8.65e-05	0.00162703	1.17068
TBXAS1	-0.534836	9.70334	-4.17969	8.69e-05	0.00163076	1.16635
LMAN2L	0.215152	7.59311	4.17935	8.7e-05	0.00163076	1.16523
BAHD1	0.101739	7.13447	4.17917	8.7e-05	0.00163076	1.16463
RAB29	-0.289481	7.96556	-4.1785	8.72e-05	0.00163231	1.16245
C2orf16	-0.0835721	7.16661	-4.17395	8.86e-05	0.0016561	1.14756
HEBP2	-0.495467	10.1025	-4.16703	9.08e-05	0.00169196	1.12495
S1PR1	-0.507319	8.07085	-4.167	9.08e-05	0.00169196	1.12484
AUH	-0.136932	7.41752	-4.16512	9.14e-05	0.00169819	1.11872
COPS2	-0.141192	7.33186	-4.16508	9.14e-05	0.00169819	1.11859
GPR180	0.146936	7.28303	4.16476	9.15e-05	0.00169819	1.11754
TUT7	-0.276801	7.77879	-4.16433	9.16e-05	0.00169843	1.11613
RNF5	0.282497	7.85648	4.16184	9.24e-05	0.00171063	1.10799
EXOC1	-0.212528	7.70321	-4.16149	9.26e-05	0.00171063	1.10685
CSNK1G3	-0.152921	7.34077	-4.15859	9.35e-05	0.00172559	1.09739
FSCN1	-0.236526	7.95927	-4.15385	9.5e-05	0.00174948	1.08196
BCL10	-0.125146	7.26986	-4.15384	9.5e-05	0.00174948	1.08192
KLF4	-0.336519	7.96989	-4.15177	9.57e-05	0.00175975	1.07516
RPS29	0.433956	14.0451	4.15124	9.59e-05	0.00176061	1.07343
SLC43A3	0.138775	7.40047	4.15024	9.62e-05	0.00176433	1.07018
UBTF	0.116142	7.40403	4.14948	9.65e-05	0.00176573	1.0677
PNOC	0.168561	7.31689	4.14924	9.66e-05	0.00176573	1.06691
OSBPL1A	-0.436887	8.18366	-4.14769	9.71e-05	0.00177283	1.06188
MAPKAPK5	-0.193924	7.6163	-4.14142	9.92e-05	0.00180938	1.04145
ZNF2	-0.0978566	7.29183	-4.13696	0.000100766	0.00183508	1.02695
BRWD3	-0.143155	7.35383	-4.13638	0.000100971	0.00183634	1.02504
RHBDD3	0.112333	7.20715	4.13193	0.000102536	0.00186232	1.01059
OR7G2	0.118136	7.09853	4.12961	0.000103363	0.00187484	1.00305
KCTD20	0.301902	8.89121	4.12868	0.000103697	0.00187841	1.00002
SAMD9	0.551399	9.19152	4.12533	0.000104904	0.00189775	0.989146
RACGAP1	0.196022	7.44983	4.12445	0.000105224	0.00190101	0.98629
EIF2B5	0.158578	7.2906	4.12334	0.000105629	0.00190281	0.982678
CUL9	0.107001	7.20563	4.12325	0.000105662	0.00190281	0.982384
SLC2A11	-0.590609	7.88852	-4.12303	0.000105742	0.00190281	0.981672
KLHDC10	-0.0700285	7.14409	-4.12178	0.000106198	0.00190848	0.977638
FOXJ1	0.126803	7.14692	4.11909	0.000107189	0.00192376	0.968909
APOL4	0.0923585	7.10285	4.11832	0.000107477	0.00192638	0.966396
JKAMP	-0.243505	8.28521	-4.11622	0.000108257	0.00193782	0.9596
DVL3	-0.124689	7.34031	-4.11558	0.0001085	0.00193962	0.957497
NSF	0.332673	9.47516	4.11315	0.000109411	0.0019519	0.949643
ANKRD55	-0.450597	7.66975	-4.11299	0.000109474	0.0019519	0.949109
CALML5	0.0905626	7.14274	4.11233	0.000109721	0.00195376	0.946989
PRKCD	-0.548273	10.7427	-4.11194	0.000109871	0.00195387	0.945705
LYN	-0.428921	12.9268	-4.108	0.000111376	0.00197804	0.932938
MUL1	0.126506	7.64178	4.10645	0.000111973	0.00198606	0.927917
MT1A	0.740024	9.99581	4.10469	0.000112653	0.00199552	0.922233
CDKN1C	-0.20263	7.29447	-4.1035	0.000113118	0.0019964	0.918364
CYRIA	-0.287312	7.89339	-4.10342	0.000113149	0.0019964	0.918106
SPIN2B	0.144054	7.16796	4.10333	0.000113184	0.0019964	0.917815
ETV2	0.136311	7.18894	4.10306	0.000113289	0.0019964	0.91695
SIRPD	-0.188394	7.44585	-4.10166	0.000113835	0.00200344	0.91243
ISOC2	0.229682	7.41203	4.10042	0.000114324	0.00200944	0.908413
SMARCA5	-0.197838	7.58694	-4.099	0.000114887	0.00201674	0.903798
IFIH1	0.539271	8.25612	4.0963	0.000115961	0.00202938	0.895065
ZNF740	-0.0914904	7.27037	-4.09623	0.000115988	0.00202938	0.89485
HMMR	0.245614	7.29665	4.09606	0.000116054	0.00202938	0.894315
RPL27	0.598402	12.2641	4.09503	0.000116467	0.00203399	0.890978
FNBP1	-0.375172	10.5923	-4.09325	0.000117184	0.0020439	0.885215
SFR1	-0.10609	7.30304	-4.09212	0.000117643	0.00204928	0.881549
FRY	-0.13769	7.31964	-4.09169	0.000117817	0.00204968	0.880162
ALOX5	-0.546939	12.5306	-4.0871	0.000119693	0.00207967	0.865334
SEC11C	0.572595	8.2912	4.08568	0.000120278	0.00208716	0.860765
BEGAIN	-0.13671	7.32514	-4.0853	0.000120434	0.00208722	0.859543
PPIB	-0.165883	7.3514	-4.08411	0.00012093	0.00209314	0.855691
BIRC5	0.187798	7.27089	4.08357	0.000121156	0.00209439	0.853938
CDCA5	0.325807	7.48458	4.08127	0.000122118	0.00210836	0.846512
PEX11G	0.159895	7.21704	4.08016	0.000122584	0.00211373	0.842937
REEP5	-0.396783	9.16372	-4.07904	0.000123056	0.00211917	0.839336
RAD21	-0.460644	9.23079	-4.07839	0.00012333	0.00212122	0.837244
REC8	0.242085	7.80963	4.07784	0.000123566	0.0021226	0.835453
ZEB2	-0.36359	8.17387	-4.07701	0.000123917	0.00212593	0.832796
TK1	0.256611	7.50111	4.07652	0.000124129	0.0021269	0.831191
MTA2	0.208574	7.99045	4.0755	0.000124563	0.00213166	0.827913
SDHC	-0.354398	8.47079	-4.07488	0.00012483	0.00213355	0.825904
EP300	-0.306628	8.43978	-4.07233	0.000125929	0.00214963	0.817681
GSDMB	0.232513	7.63648	4.0719	0.000126115	0.0021501	0.816301
JOSD2	0.244445	7.52418	4.07102	0.000126495	0.0021539	0.813473
DPAGT1	0.27113	7.56545	4.07053	0.00012671	0.00215486	0.811883
SEMA3G	0.10455	7.13547	4.06726	0.000128138	0.00217643	0.801367
H2AC20	0.826149	10.505	4.06628	0.000128573	0.00218109	0.798193
EMC9	0.128867	7.34268	4.06495	0.00012916	0.00218833	0.793917
NAPB	0.27121	7.88631	4.06431	0.000129444	0.00219042	0.791855
GAK	-0.371478	9.42636	-4.06253	0.000130236	0.00220108	0.786137
PTPRG	0.0937835	7.15902	4.06153	0.000130685	0.00220593	0.782909
SLC2A5	0.46271	7.61303	4.0601	0.000131325	0.002214	0.778325
EPC1	-0.176326	7.76595	-4.05932	0.000131676	0.00221718	0.775818
CMTM5	0.758256	8.39162	4.05339	0.000134383	0.00225996	0.756735
PIK3R6	-0.100648	7.22013	-4.05172	0.000135151	0.00226816	0.75139
MFF	-0.244198	7.79923	-4.05161	0.000135204	0.00226816	0.751028
RPS10	0.469935	12.8987	4.05106	0.000135458	0.00226962	0.749267
RETREG3	0.121269	7.30738	4.04997	0.000135968	0.00227537	0.745744
TNFRSF10B	-0.535767	8.64388	-4.0454	0.000138112	0.00230841	0.731073
DICER1	-0.397941	8.32262	-4.04333	0.00013909	0.00232192	0.724451
SNRPF	0.491767	8.91962	4.04212	0.000139668	0.00232785	0.720568
AQP1	0.124935	7.20935	4.04166	0.00013989	0.00232785	0.719078
ELAPOR1	-0.504318	7.75719	-4.04149	0.000139973	0.00232785	0.718522
CDKN2AIP	-0.107303	7.34586	-4.04088	0.000140264	0.00232785	0.716576
CTNNB1	-0.191163	7.64301	-4.0408	0.0001403	0.00232785	0.716334
LSM5	0.439414	8.80379	4.04018	0.000140602	0.00232786	0.714317
CSK	-0.470492	10.6648	-4.04009	0.000140642	0.00232786	0.71405
DUSP3	0.337088	9.66569	4.03849	0.000141416	0.00233782	0.708908
LACTB	-0.334892	8.73098	-4.03784	0.000141729	0.00234016	0.706833
MTFP1	0.325844	7.77317	4.03033	0.000145418	0.00239816	0.682748
SLC35D2	0.16208	7.48204	4.02941	0.000145874	0.00240278	0.679809
RNF38	-0.2778	9.17825	-4.02713	0.000147016	0.00241866	0.6725
RPL36A	-0.344305	7.72975	-4.02485	0.000148162	0.00243458	0.66522
LINC00575	0.0857372	7.09897	4.02075	0.00015025	0.00246591	0.652107
MRPL38	0.244055	7.6425	4.02027	0.000150499	0.00246703	0.650554
LARP7	-0.263089	7.79973	-4.01666	0.000152365	0.00249461	0.639009
OGFRL1	-0.201585	7.56793	-4.01524	0.000153104	0.0025037	0.634477
ACOX1	-0.332548	8.57214	-4.01361	0.000153955	0.0025146	0.629279
ABITRAM	-0.1852	7.5948	-4.00958	0.000156086	0.00254635	0.616402
GNAS	-0.58964	12.7816	-4.00892	0.000156438	0.00254904	0.61429
USP37	0.171343	7.32014	4.00805	0.000156903	0.00255357	0.611508
PDIA3P1	-0.309499	7.70561	-4.00764	0.000157119	0.00255359	0.61022
MZT2B	0.090865	7.1128	4.00734	0.00015728	0.00255359	0.609263
CCAR1	-0.0778676	7.16768	-4.00593	0.000158041	0.00256027	0.604738
BUB1B	0.0984129	7.16679	4.00588	0.000158067	0.00256027	0.604586
ZNF493	0.348414	8.1479	4.00434	0.000158896	0.00257054	0.599686
POLR2C	-0.226907	8.69381	-4.004	0.000159078	0.00257054	0.59861
PARP14	0.420421	8.27417	4.00315	0.00015954	0.00257495	0.595893
CCDC121	-0.0661039	7.15238	-4.00045	0.000161014	0.00259468	0.587282
ADGRE5	-0.612281	11.7064	-4.00022	0.000161143	0.00259468	0.586527
CD83	0.108829	7.27526	3.99947	0.000161554	0.00259721	0.584141
ZMYM2	-0.221264	7.65942	-3.99924	0.000161682	0.00259721	0.583402
PYM1	0.197053	7.82255	3.99862	0.00016202	0.00259957	0.581446
RAMAC	-0.224104	8.71254	-3.99826	0.000162222	0.00259976	0.580276
DAZAP2	-0.416557	12.6197	-3.99584	0.000163561	0.00261814	0.572576
ZNF277	-0.178469	7.79654	-3.99515	0.000163946	0.00262121	0.570377
NABP1	-0.524086	9.70957	-3.98778	0.000168105	0.00268456	0.546913
ABR	-0.357845	9.25249	-3.98558	0.000169366	0.00270153	0.539913
JADE1	-0.187329	7.76163	-3.97933	0.000173001	0.00275592	0.520028
PACSIN2	-0.28395	10.5753	-3.97869	0.000173376	0.00275592	0.518004
PELO	-0.35216	9.20479	-3.97868	0.000173383	0.00275592	0.517967
SPAG7	0.274283	7.87678	3.97142	0.000177704	0.00281814	0.494917
TTC1	0.220622	8.21339	3.97141	0.000177711	0.00281814	0.494881
MDFI	0.132927	7.136	3.96926	0.000179008	0.0028305	0.488072
ZYX	-0.477369	11.5271	-3.96917	0.000179066	0.0028305	0.487769
LASP1	-0.316506	11.8674	-3.96909	0.000179114	0.0028305	0.48752
NCAPG	0.194011	7.27619	3.96756	0.000180047	0.00284195	0.482654
MYADM	-0.641024	11.6722	-3.96642	0.000180744	0.00284964	0.479043
ITGB2	-0.54718	13.6784	-3.96141	0.000183839	0.00289509	0.463149
BFAR	0.221563	7.87277	3.96088	0.000184169	0.00289695	0.461467
MT2A	0.788904	9.75182	3.95892	0.000185392	0.00291012	0.455272
SDHAF1	0.209641	8.02736	3.95885	0.000185434	0.00291012	0.455063
CYTH3	-0.0739268	7.18713	-3.95774	0.000186134	0.00291774	0.451535
TOPORS	-0.222544	7.82912	-3.95661	0.000186851	0.00292561	0.447939
PAQR4	0.17597	7.60231	3.95553	0.000187534	0.00293294	0.444523
LST1	-0.680513	10.4629	-3.95419	0.000188383	0.00294284	0.440296
TBX21	0.121277	7.13264	3.9532	0.00018902	0.0029494	0.437138
UNC45A	0.352576	8.72221	3.95063	0.000190668	0.00297171	0.429016
SRPRB	0.352084	8.17143	3.94904	0.000191696	0.00298432	0.423982
RSRP1	-0.308373	9.07726	-3.94805	0.000192337	0.00299089	0.420858
MED4	-0.258383	8.06321	-3.94403	0.000194971	0.0030248	0.408133
CSMD2	0.12512	7.13654	3.94386	0.000195082	0.0030248	0.407599
EIF4EBP1	0.0922828	7.16581	3.9437	0.000195184	0.0030248	0.407111
BDH1	0.0800618	7.07525	3.94282	0.000195769	0.00303041	0.404312
NEDD9	-0.37623	8.74773	-3.9399	0.000197705	0.00305034	0.395105
EIF4E	-0.208573	7.7172	-3.93987	0.000197728	0.00305034	0.394999
NDUFA4	0.637575	11.0921	3.93987	0.000197728	0.00305034	0.394997
RALB	-0.537849	10.5109	-3.93856	0.000198605	0.00305965	0.390855
PSIP1	-0.271999	7.88726	-3.9383	0.00019878	0.00305965	0.39003
MAN2A1	0.349546	8.40876	3.9373	0.000199451	0.00306651	0.386878
HCLS1	-0.417951	11.8398	-3.93632	0.000200112	0.0030732	0.383784
PPP3R1	-0.367817	10.1405	-3.93333	0.000202142	0.00309745	0.374342
DLST	0.150159	8.02432	3.93332	0.000202146	0.00309745	0.374326
SLC39A7	0.102799	7.23808	3.9289	0.000205184	0.00314046	0.360375
GOLGA5	-0.147641	8.17377	-3.92669	0.00020672	0.00316042	0.353399
ZC3H3	-0.281001	8.70011	-3.92624	0.000207035	0.0031617	0.351972
ZNF83	-0.168692	7.34348	-3.92462	0.000208167	0.00317333	0.346873
MEF2D	-0.232155	7.71615	-3.92424	0.000208435	0.00317333	0.345672
CXXC4	0.101854	7.17894	3.92415	0.000208496	0.00317333	0.345399
DDX58	0.356794	7.76568	3.92219	0.000209878	0.0031908	0.33922
RPS27L	0.618743	9.31326	3.92148	0.000210383	0.00319147	0.336973
STX11	-0.482406	10.364	-3.92146	0.000210391	0.00319147	0.336938
RAB33B	-0.449681	8.82189	-3.9206	0.000211003	0.00319686	0.334218
ANGPTL4	0.109893	7.15189	3.92018	0.000211305	0.00319686	0.332883
ZC3H11A	-0.234171	8.11678	-3.91997	0.00021145	0.00319686	0.332243
ZMAT3	0.619582	11.2601	3.91937	0.000211882	0.00319942	0.330331
IFITM10	0.0650535	7.10896	3.91908	0.000212089	0.00319942	0.32942
ATXN7L3B	0.231315	7.91528	3.91833	0.000212621	0.0032039	0.327076
SSR1	0.362578	9.75964	3.91781	0.000212994	0.00320597	0.325439
STX7	-0.334124	8.41928	-3.91482	0.000215152	0.00323379	0.316012
MRPL35	0.314201	7.93181	3.91457	0.000215333	0.00323379	0.315227
SF3B5	0.264275	9.07425	3.91426	0.000215554	0.00323379	0.314267
IDS	-0.340234	9.22402	-3.91376	0.000215922	0.00323575	0.312671
PSAT1	0.163447	7.40577	3.9124	0.000216912	0.00324701	0.308396
PDIA4	0.153449	7.33125	3.91194	0.000217245	0.00324842	0.306961
MOV10	0.359705	7.63328	3.9099	0.000218739	0.00326581	0.300553
LEPROT	0.422347	10.1416	3.9097	0.000218887	0.00326581	0.29992
FSTL3	0.181914	7.31679	3.90628	0.00022142	0.00329998	0.289167
SNX1	-0.104969	7.27378	-3.90495	0.000222413	0.00331116	0.284982
SMG5	0.202049	8.00384	3.90447	0.000222771	0.00331287	0.28348
MAPK14	-0.425454	7.93025	-3.90194	0.000224673	0.00333448	0.275532
ERAP2	0.55541	12.0105	3.90189	0.000224714	0.00333448	0.275362
RAB5A	-0.273778	8.31178	-3.90118	0.000225245	0.0033358	0.273154
RSRC1	-0.181739	7.4125	-3.90069	0.000225619	0.0033358	0.271606
LINC01197	-0.0498265	7.08011	-3.90065	0.000225651	0.0033358	0.271472
MOK	0.100837	7.21495	3.90027	0.00022594	0.0033358	0.270275
CTSG	1.36137	8.59206	3.90015	0.000226027	0.0033358	0.269917
THOC2	-0.218315	7.98111	-3.89967	0.000226397	0.00333764	0.268388
RPA2	-0.381792	9.38708	-3.89895	0.000226943	0.00334207	0.266138
AMY2B	-0.204158	7.45391	-3.89831	0.000227433	0.00334505	0.264121
MAST2	0.168679	7.21818	3.89804	0.000227636	0.00334505	0.263287
MAD2L1BP	0.232382	8.4053	3.89712	0.000228342	0.00335181	0.260393
RBM10	-0.340479	9.6309	-3.8967	0.000228663	0.0033529	0.259082
UGP2	-0.335023	9.16333	-3.89392	0.000230809	0.00338074	0.250349
SYNJ1	-0.272448	8.22261	-3.89307	0.000231469	0.00338542	0.247682
UBALD2	0.497985	9.12927	3.89286	0.000231626	0.00338542	0.247047
XKR6	0.104038	7.27224	3.89186	0.000232411	0.00339325	0.243886
SACM1L	-0.317419	8.69564	-3.89095	0.000233115	0.00339988	0.241061
NUAK2	-0.388417	8.70614	-3.88864	0.000234929	0.00342268	0.233815
TRERF1	-0.221452	7.67212	-3.88818	0.000235296	0.00342384	0.23236
LINC01547	0.147052	7.21653	3.88778	0.000235611	0.00342384	0.231109
H1-0	0.465662	8.79793	3.88759	0.000235763	0.00342384	0.230507
DSCC1	0.0823202	7.17584	3.88631	0.000236777	0.00343326	0.226494
CD38	0.606211	7.58627	3.88613	0.000236916	0.00343326	0.225948
GADD45GIP1	0.0711743	7.15658	3.8832	0.000239252	0.00346344	0.216779
CRNKL1	-0.127932	7.36987	-3.87846	0.000243081	0.00351513	0.201946
ANXA4	-0.124986	7.38308	-3.87777	0.000243651	0.00351963	0.199758
TSPYL1	-0.290724	8.53175	-3.87623	0.000244904	0.0035331	0.194966
MBD3	0.175737	7.51981	3.87572	0.000245325	0.0035331	0.193364
RPL35	0.546192	12.1503	3.87568	0.000245361	0.0035331	0.193225
TAF2	-0.120851	7.36943	-3.87439	0.000246422	0.00354372	0.189194
PRR7	0.149004	7.34471	3.87415	0.000246619	0.00354372	0.188446
NFKB1	-0.270736	10.7353	-3.87352	0.00024714	0.00354392	0.186475
CDKN3	0.166952	7.26661	3.8735	0.000247153	0.00354392	0.186427
POC1A	0.178848	7.48307	3.86967	0.000250343	0.00358588	0.174451
PRICKLE1	0.188302	7.4106	3.86781	0.000251902	0.00360443	0.16865
NIBAN1	-0.647371	12.0808	-3.8654	0.000253944	0.00362983	0.161109
AASDHPPT	-0.24782	7.82503	-3.86456	0.000254658	0.00363621	0.15849
CHST2	0.163174	7.36188	3.86361	0.000255463	0.00364121	0.155541
CBX6	-0.371174	8.67556	-3.8634	0.000255646	0.00364121	0.154872
UBE2V2	-0.214121	7.97503	-3.86321	0.00025581	0.00364121	0.154275
EIF1AD	-0.084387	7.21955	-3.86105	0.000257658	0.0036626	0.147552
ZPR1	0.127577	7.41163	3.86083	0.00025785	0.0036626	0.146856
KMT2D	0.13039	7.15015	3.85931	0.000259164	0.00367584	0.14211
GEN1	-0.0607179	7.1267	-3.859	0.000259437	0.00367584	0.141127
RASGRP3	0.175248	7.39476	3.85882	0.000259592	0.00367584	0.140571
PTPN1	-0.415011	9.23477	-3.85829	0.000260045	0.00367796	0.13894
SERPING1	0.563294	7.62779	3.85802	0.000260282	0.00367796	0.138091
UBE2A	-0.277657	8.52783	-3.85755	0.00026069	0.00367992	0.136628
DYRK1A	-0.298606	8.4341	-3.85286	0.000264804	0.00373412	0.122007
POLR2H	0.227921	8.10804	3.85201	0.000265557	0.00374087	0.119356
MRPL24	0.319231	8.2633	3.84885	0.000268369	0.00377275	0.109524
CENPA	0.12647	7.21176	3.84885	0.000268374	0.00377275	0.109505
LOC100133050	0.176004	7.25956	3.84811	0.000269033	0.00377811	0.107217
ABHD3	-0.342363	8.0136	-3.84726	0.0002698	0.00378498	0.104559
ITM2C	0.780107	8.27917	3.8465	0.000270482	0.00379064	0.102203
PAK1	0.451621	9.05965	3.84619	0.000270762	0.00379067	0.101237
NCSTN	-0.331459	10.114	-3.8455	0.000271391	0.00379557	0.0990701
RNU6ATAC	0.110564	7.1441	3.84508	0.000271763	0.00379688	0.097792
ALG5	0.319366	8.09371	3.84092	0.000275561	0.003846	0.0848369
HOXD12	-0.0917544	7.3267	-3.83922	0.000277127	0.0038639	0.0795477
ANK1	0.302755	7.42454	3.83863	0.000277669	0.00386749	0.0777249
JSRP1	0.266801	7.36326	3.8368	0.000279372	0.00388724	0.0720167
NDUFC2	-0.124671	7.23437	-3.83551	0.000280569	0.00389827	0.0680274
IRF4	0.168751	7.2814	3.83514	0.000280917	0.00389827	0.0668727
NSUN5	0.166929	7.75037	3.83503	0.000281023	0.00389827	0.0665182
MNDA	-0.590127	10.6123	-3.83103	0.000284787	0.00394646	0.0541028
ZBP1	0.610106	9.07535	3.82858	0.000287113	0.00397465	0.0465122
ELOVL3	0.109377	7.18641	3.82725	0.000288392	0.00398448	0.0423657
GINS2	0.263452	7.43724	3.82723	0.000288408	0.00398448	0.042314
FBXW11	-0.179183	8.40543	-3.8268	0.000288816	0.00398608	0.0409937
NKX2-8	0.116953	7.1605	3.82624	0.000289355	0.00398947	0.0392552
H3C7	0.250806	7.50571	3.82537	0.000290193	0.00399698	0.0365566
RNASET2	-0.520229	12.7062	-3.82487	0.000290683	0.00399968	0.0349831
USP33	-0.263717	8.76046	-3.8245	0.00029104	0.00400055	0.0338383
BOK	-0.196742	7.83387	-3.82278	0.000292702	0.00401393	0.0285271
EIF4B	-0.511322	9.6917	-3.82264	0.000292841	0.00401393	0.028083
FAM24B	0.0800697	7.13319	3.82258	0.000292897	0.00401393	0.0279044
ERMP1	0.102571	7.2616	3.8204	0.000295031	0.00403911	0.0211305
SMG7	0.344848	9.39188	3.8195	0.000295917	0.00404646	0.0183356
LOC100505715	0.22694	7.45706	3.81925	0.000296162	0.00404646	0.0175627
B3GNT3	0.1183	7.15322	3.81673	0.000298648	0.00407634	0.0097649
PXMP4	0.109107	7.24248	3.81503	0.000300339	0.00409532	0.00449748
PRPF18	-0.177462	7.65454	-3.81413	0.000301238	0.00410347	0.00170975
MRPL28	0.208604	7.64463	3.81358	0.000301789	0.00410473	6.54e-06
ZNF746	-0.301036	9.43639	-3.81343	0.000301934	0.00410473	-0.000441668
CCNF	0.22281	7.439	3.81185	0.000303529	0.00412231	-0.00535671
MED12	-0.177871	7.8221	-3.80994	0.000305455	0.00414434	-0.011257
BARD1	0.270623	7.81193	3.80963	0.000305766	0.00414443	-0.0122064
VSIR	-0.436431	11.2573	-3.80774	0.000307697	0.00416645	-0.0180757
NDUFS5	0.51608	9.48963	3.80729	0.000308152	0.00416847	-0.0194553
VWA8	-0.130873	7.27818	-3.80645	0.000309007	0.00417443	-0.0220385
LRRFIP2	-0.338157	8.23685	-3.80625	0.000309216	0.00417443	-0.0226681
KRTCAP2	0.443084	10.3123	3.80559	0.000309891	0.00417443	-0.0247033
C6orf120	-0.137146	7.34738	-3.80542	0.000310072	0.00417443	-0.025248
MTRNR2L1	-0.561664	8.62755	-3.80536	0.000310125	0.00417443	-0.0254053
CCDC89	-0.198202	7.58061	-3.80469	0.00031082	0.00417965	-0.0274933
ZNF174	-0.0765591	7.21008	-3.80439	0.000311132	0.00417972	-0.0284283
PDPK1	-0.26037	8.77476	-3.80284	0.000312731	0.00419599	-0.0332107
NT5DC2	0.143422	7.27966	3.80262	0.000312959	0.00419599	-0.0338874
AGGF1	-0.206597	7.95078	-3.8023	0.000313289	0.00419628	-0.0348706
GMEB2	-0.194382	8.34195	-3.79919	0.000316532	0.00423202	-0.0444745
TCP1	-0.271398	8.75315	-3.79915	0.000316578	0.00423202	-0.0446095
CADM1	0.109927	7.14828	3.79833	0.000317439	0.00423403	-0.0471425
POLQ	0.115173	7.21991	3.79817	0.000317611	0.00423403	-0.0476467
VPREB3	0.486264	7.90485	3.79812	0.000317661	0.00423403	-0.0477935
SCAND1	0.284472	8.458	3.79692	0.000318927	0.00424675	-0.0515028
MYO5A	-0.225951	8.04548	-3.7949	0.000321064	0.00426872	-0.0577279
ATP6V1F	0.284103	10.0832	3.79477	0.000321204	0.00426872	-0.058135
GMCL1	-0.227847	7.91994	-3.79419	0.000321822	0.00427277	-0.0599274
PICALM	-0.379987	9.9415	-3.79346	0.000322594	0.00427884	-0.0621602
BLOC1S1	0.707278	10.6843	3.79285	0.000323251	0.00427946	-0.0640588
CSF3R	-0.462727	13.5044	-3.79274	0.00032337	0.00427946	-0.0644008
KLHL25	0.0792755	7.15394	3.7923	0.000323834	0.00427946	-0.0657377
PRRC1	-0.194337	7.79246	-3.79225	0.000323897	0.00427946	-0.0659183
JUP	0.350631	7.43596	3.79117	0.000325054	0.00429058	-0.0692419
TULP4	0.136369	7.2712	3.78909	0.000327291	0.00431593	-0.0756358
ARL6IP4	0.230318	8.02011	3.78844	0.000328001	0.00431727	-0.0776556
WDSUB1	-0.190652	7.74286	-3.78842	0.000328026	0.00431727	-0.0777273
TMEM68	-0.0620465	7.15565	-3.78788	0.000328607	0.00432073	-0.0793753
SLC26A9	0.0848535	7.1015	3.7869	0.000329672	0.00433056	-0.082393
PTGER4	-0.400796	8.52843	-3.78599	0.000330663	0.00433715	-0.08519
MPRIP	0.185085	7.79552	3.78586	0.00033081	0.00433715	-0.0856047
SENP3	0.125977	7.13989	3.78556	0.000331135	0.00433724	-0.0865209
MAML1	-0.116255	7.43559	-3.78412	0.000332721	0.00435382	-0.0909745
CDK2	0.14097	7.63842	3.78248	0.000334526	0.00437299	-0.0960158
GADD45G	0.183312	7.3964	3.7822	0.00033484	0.00437299	-0.0968894
MCM7	0.461097	8.59766	3.78192	0.000335149	0.00437299	-0.0977512
PDE8B	0.102448	7.22671	3.78046	0.000336771	0.00438908	-0.102249
LINC01119	-0.0610738	7.13203	-3.78023	0.000337027	0.00438908	-0.102957
RNF130	-0.375086	9.98481	-3.77947	0.000337873	0.00439589	-0.105293
STAM2	-0.102053	7.2976	-3.77846	0.000339001	0.00440637	-0.108402
KIAA0100	0.106439	7.22227	3.77472	0.000343214	0.00445687	-0.11991
PAPSS1	-0.550355	8.96747	-3.77369	0.000344382	0.00446648	-0.123076
CNOT6L	-0.249605	8.10558	-3.7734	0.000344709	0.00446648	-0.123959
PITPNC1	-0.245042	7.88213	-3.77305	0.000345105	0.00446648	-0.125029
TMEM258	0.456186	10.8536	3.7728	0.000345387	0.00446648	-0.125792
MKRN2	-0.183934	8.02118	-3.77262	0.000345593	0.00446648	-0.126347
MYH4	-0.19309	7.56894	-3.77103	0.000347418	0.00448099	-0.131255
DOHH	0.153874	7.25517	3.7708	0.000347675	0.00448099	-0.131943
CEACAM3	0.453243	8.28872	3.77078	0.000347703	0.00448099	-0.132017
ARMC5	0.0838179	7.14966	3.76922	0.000349499	0.00449716	-0.136818
TOMM22	0.222558	8.12832	3.76911	0.000349618	0.00449716	-0.137135
ACOT1	0.0636411	7.08927	3.76877	0.000350017	0.00449781	-0.138199
CORO7	-0.256782	8.47774	-3.76839	0.000350457	0.00449781	-0.139368
DHX58	0.309828	7.42337	3.76821	0.000350659	0.00449781	-0.139906
UBE2T	0.164712	7.24806	3.7671	0.000351943	0.00451003	-0.14331
NAT9	0.143457	7.47852	3.76609	0.000353121	0.00451727	-0.146423
MFSD12	0.1707	7.35729	3.76605	0.000353171	0.00451727	-0.146555
SMUG1	0.232784	8.39892	3.76565	0.000353639	0.00451901	-0.147788
ZNF343	0.0756999	7.09254	3.76142	0.000358592	0.00457801	-0.160745
CARS1	-0.268403	8.05758	-3.75857	0.000361984	0.00461699	-0.169516
IFI27L1	0.0903506	7.19352	3.75818	0.000362439	0.00461847	-0.170685
CYBB	0.577975	9.55293	3.75765	0.000363079	0.00462231	-0.17233
ATE1	-0.064229	7.17923	-3.75457	0.000366774	0.00466499	-0.18176
HINT2	0.314935	8.10597	3.75333	0.000368271	0.00467691	-0.185553
SGTB	-0.0846621	7.16162	-3.75323	0.000368399	0.00467691	-0.185876
PCDH10	0.182594	7.16112	3.75262	0.000369135	0.00467822	-0.187736
ZXDB	-0.0679643	7.16767	-3.75258	0.000369188	0.00467822	-0.18787
CRLF3	-0.29551	9.25781	-3.75141	0.000370606	0.00469182	-0.191439
STARD7	0.473351	9.58073	3.75091	0.000371215	0.00469411	-0.192967
ZBED1	-0.292099	9.00731	-3.7507	0.000371477	0.00469411	-0.193624
GPATCH4	0.11923	7.33561	3.75005	0.000372267	0.00469975	-0.195605
PRR3	0.0900301	7.25869	3.74873	0.000373895	0.00471592	-0.199667
SCD	0.27608	7.48653	3.7477	0.000375158	0.00472602	-0.202807
HCK	-0.425092	10.9139	-3.74751	0.000375389	0.00472602	-0.20338
TMEM62	0.192904	7.5651	3.74718	0.000375796	0.00472676	-0.204388
TIGAR	-0.111825	7.40442	-3.74606	0.00037719	0.00473993	-0.207837
TMEM214	0.132865	7.28568	3.74505	0.000378448	0.00475135	-0.210937
PCLAF	0.280305	13.8742	3.74422	0.000379479	0.00475991	-0.213471
TC2N	-0.217426	7.38165	-3.74132	0.000383102	0.00479711	-0.222317
TNFRSF13B	0.373273	7.46092	3.74129	0.000383149	0.00479711	-0.222432
ALDH9A1	-0.385363	10.4534	-3.74084	0.000383719	0.00479983	-0.223815
UBE2D1	-0.0933493	7.17463	-3.73612	0.000389706	0.00487025	-0.238229
ZBTB9	0.18953	7.49844	3.73425	0.000392105	0.00489266	-0.243942
CLDN20	-0.0947613	7.19147	-3.73391	0.000392545	0.00489266	-0.244985
SLC11A1	-0.62046	10.8309	-3.73361	0.000392932	0.00489266	-0.245903
ITPRID2	-0.107519	7.19224	-3.7336	0.000392935	0.00489266	-0.245911
TPI1P2	-0.255128	8.36302	-3.73239	0.00039451	0.00490653	-0.249633
CHD1L	0.0920006	7.39775	3.73208	0.000394901	0.00490653	-0.250555
BUB1	0.221	7.29423	3.73191	0.00039513	0.00490653	-0.251095
KRTAP10-5	0.0836597	7.09185	3.72854	0.000399522	0.00495655	-0.261385
RHOB	-0.236183	8.33187	-3.727	0.000401539	0.00497059	-0.26607
PDE4DIPP6	-0.0876229	7.2585	-3.72686	0.000401729	0.00497059	-0.26651
CMPK1	-0.375903	8.672	-3.72679	0.000401818	0.00497059	-0.266717
IFT52	-0.178054	7.4544	-3.72656	0.000402114	0.00497059	-0.267402
MEA1	0.194395	7.94703	3.72379	0.000405786	0.00501144	-0.275863
BRCC3	-0.0932564	7.29836	-3.72258	0.00040739	0.00502567	-0.279534
TNP1	-0.0616749	7.13433	-3.72237	0.000407676	0.00502567	-0.280187
FUT11	0.102124	7.12994	3.72207	0.000408079	0.00502609	-0.281107
ZNF274	-0.205099	7.90817	-3.72119	0.00040925	0.00503161	-0.283772
NUTF2	0.116606	7.27705	3.72107	0.00040942	0.00503161	-0.284159
SNX13	-0.192746	7.53108	-3.72075	0.00040985	0.00503161	-0.285134
NEMF	-0.133919	7.52397	-3.72063	0.000410005	0.00503161	-0.285486
ADGRE3	-0.731002	8.99465	-3.7202	0.000410586	0.00503421	-0.286805
RRM2B	-0.211202	7.64809	-3.71955	0.000411464	0.00503608	-0.288792
NIN	-0.401062	9.4121	-3.71943	0.000411624	0.00503608	-0.289154
BCLAF3	-0.120868	7.27378	-3.71926	0.000411848	0.00503608	-0.289661
SDHD	-0.315951	8.7963	-3.71497	0.000417679	0.00510041	-0.302741
CCNY	-0.390735	10.0552	-3.71484	0.000417858	0.00510041	-0.30314
HDAC2	-0.250595	8.60963	-3.71339	0.000419832	0.00511992	-0.307524
ANK3	-0.0788112	7.18696	-3.71305	0.000420299	0.00512103	-0.308559
DRAP1	0.34622	10.3604	3.71228	0.000421366	0.00512944	-0.310917
NME4	0.64649	9.494	3.71169	0.000422186	0.00513483	-0.312726
ALKBH1	-0.0894407	7.34676	-3.71039	0.000423983	0.00515209	-0.316678
TEKT4P2	-0.061962	7.17259	-3.70773	0.000427683	0.00519242	-0.32476
YBX3P1	-1.05489	10.4191	-3.70738	0.000428164	0.00519364	-0.325806
RPS11	0.337597	12.9634	3.70608	0.000429987	0.0052111	-0.329758
RCN1	0.207126	7.61929	3.7042	0.000432648	0.0052387	-0.335497
C21orf91	-0.145465	7.51924	-3.70361	0.000433479	0.00524409	-0.337281
FAM171B	0.0937247	7.15472	3.70227	0.00043538	0.00525903	-0.34135
RBMXL1	-0.107058	7.50814	-3.70192	0.000435881	0.00525903	-0.342421
SLC12A9	-0.449046	9.81582	-3.70175	0.000436114	0.00525903	-0.342918
ARNTL	-0.199823	7.8862	-3.70165	0.000436258	0.00525903	-0.343225
FTH1	-0.502361	13.5653	-3.70134	0.000436699	0.0052597	-0.344165
STOML2	0.393286	8.36636	3.7006	0.00043776	0.00526781	-0.346421
FICD	0.193223	7.66107	3.69974	0.000438989	0.00527452	-0.34903
EXO1	0.0988705	7.2022	3.69967	0.000439092	0.00527452	-0.349247
DDX59	-0.251636	7.97833	-3.69887	0.000440238	0.00528364	-0.351672
GLDC	0.164532	7.22628	3.69747	0.000442259	0.00530321	-0.35593
UBAP2	0.112961	7.22122	3.69704	0.000442881	0.005306	-0.357236
AEN	0.276072	7.89075	3.69626	0.000444	0.00531031	-0.359583
SFXN4	-0.239798	9.36115	-3.69625	0.00044402	0.00531031	-0.359627
ITM2B	-0.513945	13.0924	-3.6936	0.000447881	0.00535179	-0.367677
CFAP36	-0.0995008	7.27932	-3.69288	0.000448929	0.0053596	-0.369849
PPP1CA	-0.369898	8.56584	-3.69184	0.000450456	0.00537313	-0.373008
CORO1C	0.353035	9.10314	3.69061	0.00045226	0.00538993	-0.376723
MAPKAP1	-0.126606	7.44142	-3.68993	0.000453272	0.00539727	-0.378802
SYS1	-0.156152	7.84991	-3.68936	0.000454113	0.00540255	-0.380524
PRCP	-0.307422	11.3433	-3.6882	0.000455829	0.00541824	-0.38403
ARFIP1	-0.287902	8.13597	-3.6875	0.00045687	0.00542588	-0.386153
TMX2	0.22115	8.28476	3.68551	0.000459848	0.00545649	-0.392192
UIMC1	0.332642	8.47449	3.68304	0.000463552	0.00549566	-0.399651
ATP6V1E1	0.283116	10.7512	3.68276	0.000463983	0.00549598	-0.400514
HIP1	-0.273687	7.44439	-3.68219	0.000464837	0.00550132	-0.402224
MSR1	0.0770585	7.15478	3.68169	0.000465603	0.0055056	-0.403754
LY6G6C	0.0959556	7.14255	3.68131	0.00046617	0.00550752	-0.404886
GMPR2	-0.274527	9.58524	-3.68069	0.000467113	0.00551387	-0.406763
PTPRE	-0.379378	10.3951	-3.68005	0.000468085	0.00552056	-0.408695
CASP8	-0.167382	7.458	-3.67854	0.000470394	0.00554299	-0.413269
TRIM14	0.122585	7.20778	3.67825	0.000470842	0.00554348	-0.414154
ANKRD12	-0.272462	8.20432	-3.67752	0.000471967	0.00555194	-0.416373
REG3A	0.0958903	7.10293	3.67493	0.000475955	0.00559401	-0.424192
OSGIN1	-0.186813	7.48861	-3.67335	0.000478399	0.00561789	-0.428952
TOR1B	0.336696	8.00153	3.672	0.000480507	0.00563778	-0.433038
MRPL51	0.411186	9.19798	3.6714	0.000481452	0.00564401	-0.434865
DAZAP1	0.150307	7.59255	3.6705	0.000482865	0.00565571	-0.437588
MLLT10	-0.151174	7.46005	-3.66966	0.000484186	0.00566631	-0.440127
RAB40C	-0.283723	8.87081	-3.66771	0.000487252	0.0056973	-0.445992
OXLD1	0.235008	9.16925	3.66726	0.00048797	0.00569965	-0.447359
MRM2	0.0914491	7.2579	3.66706	0.00048829	0.00569965	-0.44797
NLRC5	-0.12746	7.4173	-3.66612	0.000489775	0.00571209	-0.45079
CDV3	-0.265362	9.0882	-3.66552	0.000490736	0.00571839	-0.452611
ADPRH	0.157205	7.23818	3.66511	0.000491383	0.00572104	-0.453835
NEDD1	-0.0761668	7.17581	-3.66242	0.0004957	0.00576638	-0.461963
PDE4A	0.0772072	7.14751	3.66215	0.000496132	0.00576647	-0.462772
GRAMD4	-0.147021	7.57172	-3.66128	0.000497536	0.00577786	-0.465396
SUCLG1	-0.262853	8.66426	-3.65989	0.000499792	0.00579151	-0.4696
STYXL1	-0.299289	8.28976	-3.65978	0.000499967	0.00579151	-0.469926
ZNF280D	0.131749	7.35015	3.65977	0.000499987	0.00579151	-0.469962
CNEP1R1	-0.336209	9.13281	-3.65913	0.000501027	0.00579863	-0.471893
VKORC1	0.362593	10.2938	3.65841	0.000502199	0.00580726	-0.474063
SLC25A43	-0.184693	7.59684	-3.65742	0.000503801	0.00581677	-0.477022
CSGALNACT2	-0.430031	7.98478	-3.65738	0.000503875	0.00581677	-0.477159
TMEM147	0.34526	8.64031	3.65481	0.000508095	0.00586052	-0.484905
NUP50	-0.186054	7.9397	-3.65381	0.000509744	0.00587395	-0.487914
OLR1	0.777824	7.97436	3.65345	0.00051033	0.00587395	-0.488982
WASHC4	-0.175189	7.41548	-3.65332	0.000510553	0.00587395	-0.489389
EGLN1	-0.286373	7.90329	-3.65163	0.000513356	0.00590121	-0.494472
RAD23B	-0.19161	7.69779	-3.65095	0.000514495	0.00590932	-0.496532
BST2	0.413391	9.47067	3.65053	0.000515189	0.0059123	-0.497783
PANX2	-0.441342	8.6475	-3.64818	0.000519122	0.005951	-0.504846
ARHGEF11	-0.146324	7.48456	-3.648	0.000519434	0.005951	-0.505405
CACUL1	-0.0800609	7.19644	-3.64711	0.000520935	0.00596317	-0.508084
SYT3	0.126507	7.23082	3.64639	0.000522141	0.00596695	-0.510231
VPS13B	-0.168116	7.65406	-3.64639	0.000522141	0.00596695	-0.510232
NDUFS4	0.383327	8.5626	3.64421	0.000525837	0.00600415	-0.516782
FAM199X	-0.165596	7.52877	-3.64366	0.000526786	0.00600829	-0.518456
SLC43A2	-0.43766	8.93375	-3.64348	0.000527081	0.00600829	-0.518976
SLC4A3	0.0862729	7.12408	3.64307	0.000527783	0.00601126	-0.520212
KCMF1	0.38942	7.72749	3.64281	0.000528233	0.00601135	-0.521003
LGALS3BP	0.1809	7.27242	3.64188	0.000529819	0.00602274	-0.523787
NCAPH	0.0964855	7.12122	3.64171	0.000530118	0.00602274	-0.524311
SPTAN1	-0.219042	7.94336	-3.6404	0.000532361	0.00604318	-0.52823
SIN3A	-0.235733	8.36505	-3.63859	0.00053549	0.00607364	-0.533672
DPF2	-0.218445	8.4787	-3.63729	0.000537759	0.00608661	-0.537597
DYNC2I2	0.0851982	7.19111	3.63723	0.000537859	0.00608661	-0.53777
DALRD3	-0.114056	7.48246	-3.63716	0.000537974	0.00608661	-0.537968
BCCIP	0.211288	7.50225	3.63666	0.00053885	0.00609147	-0.53948
PTGES3L-AARSD1	0.119732	7.4059	3.63578	0.000540377	0.00609902	-0.542107
VPS52	-0.122186	7.51717	-3.63546	0.000540948	0.00609902	-0.543086
TCEAL5	0.0855163	7.13291	3.63532	0.00054119	0.00609902	-0.543502
ZNF330	-0.162399	7.66679	-3.63525	0.000541309	0.00609902	-0.543707
SLC15A3	-0.442752	9.75914	-3.63433	0.000542924	0.0061104	-0.546472
ADAM19	-0.344845	9.98206	-3.63416	0.000543217	0.0061104	-0.546972
FBXO10	0.0552084	7.10092	3.63307	0.000545134	0.00612691	-0.550242
KYAT3	-0.215126	8.07081	-3.63089	0.000548995	0.00615971	-0.556793
ADGRE4P	-0.151301	7.19607	-3.63083	0.0005491	0.00615971	-0.556972
ARHGEF12	0.475159	7.64806	3.63066	0.000549409	0.00615971	-0.557493
ABHD12B	-0.0616959	7.11486	-3.63004	0.000550506	0.00616693	-0.559344
LONP1	0.194634	7.53144	3.62874	0.000552811	0.00618767	-0.563223
SEC24D	-0.200297	7.75289	-3.62793	0.000554271	0.00619891	-0.565671
PPP2R3C	-0.43594	9.27992	-3.62529	0.000559006	0.00624386	-0.573567
DEPP1	0.210594	7.25409	3.62518	0.000559207	0.00624386	-0.573899
TPRN	0.0846157	7.17976	3.62404	0.000561263	0.00626169	-0.577306
UXS1	0.124595	7.21488	3.62351	0.000562224	0.00626728	-0.578894
SPRED3	0.0718851	7.11925	3.62221	0.000564595	0.00628856	-0.582798
KATNBL1	-0.343909	7.71627	-3.62028	0.000568113	0.00632258	-0.588564
GNA13	-0.371527	9.75448	-3.61959	0.000569384	0.00633155	-0.590637
ZBTB32	0.109277	7.2638	3.61895	0.00057056	0.00633946	-0.592552
CAMP	1.27887	11.1428	3.61725	0.000573698	0.00636913	-0.597641
CREB3	0.0960567	7.22228	3.61573	0.000576519	0.00639041	-0.602192
GATAD1	0.0826297	7.31144	3.61571	0.000576553	0.00639041	-0.602247
PAX7	0.405677	8.07151	3.61284	0.000581906	0.00644049	-0.61082
SUCO	-0.0841164	7.23153	-3.61278	0.000582017	0.00644049	-0.610998
RHOA	-0.288255	11.8704	-3.6119	0.00058367	0.00644888	-0.613629
MAST3	-0.304718	8.73161	-3.61186	0.000583759	0.00644888	-0.613771
KAT2B	-0.267248	7.45324	-3.61162	0.000584196	0.00644888	-0.614465
CHRNA5	0.679268	9.56487	3.61061	0.000586104	0.00645998	-0.617489
PIK3R3	0.103881	7.22483	3.61059	0.00058615	0.00645998	-0.617563
CYP4X1	0.10986	7.11147	3.60963	0.000587966	0.00647476	-0.620432
SPAG9	-0.243824	8.41605	-3.60856	0.000589996	0.00649186	-0.623629
ASXL2	-0.278624	9.37108	-3.60828	0.000590523	0.00649241	-0.624457
STARD8	0.0848108	7.20686	3.60569	0.000595458	0.00654139	-0.632177
ARF4	0.274518	9.89714	3.60358	0.000599522	0.00658073	-0.638486
ZNF254	-0.0884507	7.16201	-3.6032	0.000600244	0.00658335	-0.639602
TAL1	0.209401	7.34205	3.60202	0.000602527	0.00660307	-0.643123
NDUFB11	0.41151	10.1561	3.60134	0.000603849	0.00661225	-0.645156
SPINDOC	0.109639	7.15403	3.60056	0.000605373	0.00662361	-0.647494
MRPS33	0.245937	7.90651	3.599	0.000608416	0.00665156	-0.652144
MAP7	-0.120713	7.33741	-3.59823	0.00060992	0.00666265	-0.654433
ZSWIM1	0.227746	8.33169	3.59695	0.000612433	0.00668475	-0.658247
GAL3ST4	0.133521	7.14062	3.59565	0.000615006	0.00670746	-0.662134
AURKA	0.190905	7.39344	3.59487	0.000616553	0.00671895	-0.664464
ARHGAP18	-0.133569	7.36	-3.59396	0.000618343	0.00673089	-0.667151
STAT3	-0.31797	10.0837	-3.59382	0.000618637	0.00673089	-0.667592
PTPRA	0.223763	8.24184	3.5931	0.000620069	0.00674007	-0.669736
ZNF681	-0.0593766	7.10535	-3.5928	0.000620657	0.00674007	-0.670616
KBTBD4	-0.113121	7.56405	-3.59242	0.000621407	0.00674007	-0.671735
TCN2	0.350885	7.58635	3.5924	0.00062146	0.00674007	-0.671813
TERF2IP	0.645459	9.32386	3.59134	0.000623582	0.0067577	-0.674974
BCL7C	0.181539	8.04899	3.59091	0.000624446	0.00676168	-0.676257
KLHL12	-0.218313	8.61617	-3.58738	0.000631557	0.00683326	-0.686756
ZNF43	-0.0624659	7.10639	-3.5869	0.000632527	0.00683513	-0.688179
AEBP2	-0.0707195	7.26884	-3.58679	0.000632745	0.00683513	-0.688498
TESC	-0.736859	10.5767	-3.5865	0.000633335	0.00683513	-0.689362
ERI1	-0.0943152	7.12609	-3.5863	0.000633738	0.00683513	-0.689951
RNF103	-0.227359	8.23694	-3.58604	0.00063428	0.00683557	-0.690744
RNF214	-0.0749487	7.25443	-3.5855	0.000635378	0.00684199	-0.692348
DNAJC15	0.209594	7.58182	3.58183	0.000642896	0.00691661	-0.703252
YPEL2	-0.172051	7.63257	-3.58118	0.000644231	0.00691661	-0.705175
SEC23B	-0.266255	8.32143	-3.58116	0.000644278	0.00691661	-0.705242
SYNE2	-0.197679	7.49822	-3.5811	0.000644409	0.00691661	-0.705431
TMUB1	0.251495	8.69252	3.58089	0.000644847	0.00691661	-0.706059
PHC3	-0.0641745	7.21505	-3.57983	0.00064704	0.00693468	-0.709207
FADS6	0.131165	7.17988	3.57887	0.000649031	0.00695055	-0.712055
VAMP5	0.487596	9.75974	3.5777	0.000651456	0.00697104	-0.715511
UQCRH	0.513122	10.2069	3.57545	0.000656166	0.00701593	-0.722187
ZNF593	0.285604	7.64294	3.57471	0.000657725	0.00702708	-0.724387
RTP4	0.327689	7.45692	3.57371	0.000659842	0.00704417	-0.727364
CENPV	-0.318225	8.29916	-3.57187	0.000663739	0.00708023	-0.732821
TRMT1L	-0.167199	7.68692	-3.57065	0.000666336	0.00709499	-0.736439
BRSK1	0.363581	8.39142	3.57048	0.000666694	0.00709499	-0.736937
LY75	-0.09102	7.15884	-3.57041	0.000666842	0.00709499	-0.737143
SNHG29	0.43583	11.2083	3.57024	0.000667206	0.00709499	-0.737648
TIMM10	0.619613	8.3412	3.56613	0.000676048	0.00718341	-0.749846
FBXW8	0.229355	7.63189	3.56323	0.000682336	0.00724457	-0.758424
SHC3	0.0782154	7.10692	3.56225	0.000684488	0.00726176	-0.761341
COBLL1	0.287576	7.58711	3.5598	0.000689867	0.00731312	-0.768591
TSG101	-0.226502	9.60516	-3.55952	0.000690474	0.00731387	-0.769407
CALM1	-0.239259	10.6192	-3.55913	0.000691348	0.00731744	-0.770578
ING4	0.143115	7.68405	3.55883	0.000692003	0.00731869	-0.771456
LTN1	-0.178481	7.65067	-3.55839	0.000692982	0.00732335	-0.772764
RANBP9	-0.119177	7.26859	-3.55726	0.00069549	0.00734104	-0.77611
CNOT2	-0.163016	8.35562	-3.55715	0.000695733	0.00734104	-0.776435
SLC16A6	-0.201032	7.50846	-3.55677	0.000696579	0.00734427	-0.77756
CDC45	0.244895	7.31227	3.55354	0.000703785	0.00741451	-0.787092
NCKAP5L	-0.203045	7.81575	-3.55244	0.000706269	0.00743493	-0.790355
UNC119	-0.228957	8.10945	-3.55218	0.000706864	0.00743544	-0.791134
PMPCA	0.164647	7.73732	3.55175	0.000707829	0.00743985	-0.792398
U2SURP	-0.127191	7.55769	-3.55132	0.000708803	0.00744153	-0.793672
CEP20	0.187232	8.20549	3.55119	0.000709082	0.00744153	-0.794035
GAS2L1	0.223789	7.53526	3.55085	0.00070987	0.00744407	-0.795065
UQCRHL	0.495125	11.3841	3.54977	0.000712317	0.00746399	-0.798252
DLEU2	-0.0718971	7.15321	-3.54922	0.000713554	0.0074712	-0.799858
RAB5B	-0.278169	10.487	-3.54805	0.000716227	0.00749342	-0.80332
STXBP5	-0.328092	8.30917	-3.54559	0.000721879	0.00754677	-0.810599
ADGRL1	-0.0825269	7.17368	-3.54467	0.000723993	0.00756306	-0.813306
RNF25	0.104413	7.24542	3.54375	0.000726115	0.00757941	-0.816015
UBQLNL	0.150437	7.25767	3.54275	0.000728443	0.00759441	-0.818979
TMEM129	0.0788442	7.18115	3.5426	0.000728781	0.00759441	-0.819409
ITGA3	0.332501	7.90599	3.5424	0.000729234	0.00759441	-0.819984
TGOLN2	-0.247427	9.39139	-3.54217	0.000729781	0.00759441	-0.820678
DIPK1B	0.379627	7.44038	3.54075	0.000733093	0.00762305	-0.82487
IRAG1	-0.335855	7.54416	-3.53927	0.000736556	0.00765301	-0.829232
ATP5MG	0.415866	11.2401	3.53904	0.000737097	0.00765301	-0.829913
WSB2	-0.338334	8.45104	-3.53728	0.000741236	0.00768798	-0.835096
RAPH1	-0.0504059	7.12664	-3.53713	0.000741595	0.00768798	-0.835545
RAD51AP1	0.101815	7.16278	3.53625	0.000743674	0.00770367	-0.838135
NAPG	0.13678	7.32022	3.53574	0.000744869	0.0077048	-0.839621
COMMD8	-0.275031	7.89087	-3.53572	0.000744914	0.0077048	-0.839678
EVI5L	-0.145334	7.65376	-3.53524	0.000746062	0.00770909	-0.841103
PDP1	-0.107206	7.2481	-3.53507	0.000746461	0.00770909	-0.841598
PAX6	0.134254	7.13279	3.5347	0.000747354	0.00771247	-0.842705
NUCB1	-0.440268	12.3287	-3.53199	0.000753824	0.00777335	-0.850683
PRG2	0.260665	7.38196	3.5317	0.000754506	0.0077745	-0.85152
ST13P4	-0.625918	9.57154	-3.53076	0.000756766	0.00778734	-0.854288
SH3GL1	-0.233582	7.86999	-3.53071	0.000756896	0.00778734	-0.854446
KATNAL2	0.109754	7.1207	3.52896	0.000761122	0.00781991	-0.859599
ALG8	0.223665	7.83369	3.52892	0.00076121	0.00781991	-0.859706
ZNF526	0.15772	7.49557	3.52696	0.000765961	0.00786279	-0.865464
DHX32	-0.154813	7.49825	-3.52672	0.000766547	0.00786288	-0.866172
NPM1	-0.258341	7.84877	-3.52627	0.000767661	0.00786839	-0.867516
CELF2	-0.244115	8.58365	-3.52479	0.000771263	0.00789936	-0.871847
NME3	0.253864	8.30344	3.52399	0.000773245	0.00791371	-0.874222
MIR1915HG	0.100523	7.11338	3.5221	0.000777893	0.0079553	-0.879768
MT1F	0.45841	9.04216	3.52071	0.00078132	0.00798435	-0.883834
ZNF175	0.195625	7.40697	3.52014	0.000782738	0.00799285	-0.885512
GPR34	-0.151701	7.24319	-3.51917	0.000785166	0.00801163	-0.888377
SLA2	0.467774	8.02481	3.51853	0.000786752	0.00802181	-0.890244
SEC24A	-0.217263	7.53116	-3.51824	0.000787477	0.0080232	-0.891097
MCRIP1	0.242751	7.62276	3.51718	0.000790127	0.00804418	-0.894204
ADD3	-0.41025	10.2266	-3.51674	0.000791248	0.00804957	-0.895515
DENND4C	0.366114	8.10664	3.51633	0.000792256	0.00805382	-0.896694
SATB1	-0.087535	7.24299	-3.51499	0.000795639	0.00808217	-0.900635
AQP3	0.0746919	7.10307	3.5138	0.000798646	0.00810667	-0.904125
RABAC1	0.386075	9.67207	3.51291	0.000800921	0.00811866	-0.906755
FAM133B	-0.23327	8.09514	-3.51267	0.000801515	0.00811866	-0.907441
CDK9	0.15952	7.73136	3.51243	0.00080213	0.00811866	-0.90815
EXOC7	0.161494	8.4712	3.5124	0.000802211	0.00811866	-0.908244
ITPKB	-0.197382	8.02613	-3.51153	0.000804422	0.00813499	-0.91079
PAICS	0.241502	7.87096	3.51077	0.000806353	0.00814847	-0.913007
RBM26	-0.174943	7.57153	-3.50874	0.00081157	0.00819512	-0.918973
TRIM21	0.324602	8.85321	3.50817	0.000813026	0.00820373	-0.920629
C4A	0.0741657	7.10511	3.50716	0.000815647	0.00822409	-0.923606
RFC5	0.186827	7.67456	3.50686	0.000816408	0.00822568	-0.924469
SMIM5	0.365581	7.70711	3.50588	0.000818953	0.00824521	-0.927347
MRPS18C	0.406801	8.79661	3.50371	0.000824605	0.00829364	-0.933707
DDX51	0.616026	11.7834	3.50357	0.000824981	0.00829364	-0.934128
GNS	-0.452873	11.8841	-3.50295	0.000826594	0.00830373	-0.935935
RBMS1	-0.381661	9.942	-3.50196	0.000829181	0.00832358	-0.938824
REL	-0.168503	7.48648	-3.50058	0.000832808	0.00835384	-0.94286
NARF	0.436705	9.17625	3.49974	0.00083502	0.00836986	-0.945313
PAM	-0.502843	8.7554	-3.49767	0.000840525	0.00841885	-0.951388
FAM107A	0.0604009	7.08923	3.49661	0.000843345	0.00844088	-0.954484
TMED1	0.2074	8.43729	3.49534	0.000846721	0.00846845	-0.958178
SNX30	-0.137995	7.41806	-3.49269	0.000853856	0.00853355	-0.965935
RTEL1-TNFRSF6B	0.0917454	7.18646	3.491	0.000858416	0.00857283	-0.970859
HIPK3	-0.0950121	7.21475	-3.48978	0.000861736	0.00859969	-0.974427
CALU	0.171348	7.54964	3.4889	0.00086414	0.00861737	-0.977002
PLXNA4	0.0557303	7.05005	3.48766	0.000867529	0.00864483	-0.980619
OR51T1	0.0695443	7.19458	3.48719	0.000868829	0.00865146	-0.982003
R3HDM1	-0.100491	7.33472	-3.48672	0.000870117	0.00865795	-0.983372
PLK4	0.110735	7.23968	3.48405	0.000877471	0.00872475	-0.99115
ACO1	-0.138159	7.68384	-3.48052	0.00088732	0.00881624	-1.00146
CHST15	-0.476025	10.5959	-3.48022	0.000888148	0.00881804	-1.00233
SNORD13	0.295926	8.02655	3.47719	0.000896685	0.00889632	-1.01117
EBP	0.126996	7.30731	3.47658	0.000898408	0.00890561	-1.01294
IRAK1	0.165447	8.77599	3.47639	0.000898929	0.00890561	-1.01347
CDK5R1	-0.296174	7.76042	-3.47558	0.000901247	0.00892208	-1.01585
PGAP6	-0.330329	8.76388	-3.47392	0.000905952	0.00896215	-1.02066
SKA3	0.0611864	7.11759	3.47291	0.000908838	0.00898266	-1.0236
DCXR	0.235519	8.37861	3.47274	0.000909345	0.00898266	-1.02412
BTN3A1	0.487082	8.55407	3.47165	0.000912468	0.00900699	-1.02728
KIFBP	-0.0911294	7.46107	-3.47114	0.000913937	0.00901496	-1.02877
PABPC1	-0.50593	11.282	-3.47036	0.00091617	0.00903044	-1.03102
AUNIP	0.0819313	7.12935	3.46889	0.000920437	0.00905546	-1.03532
NKAPD1	0.201859	7.51593	3.46887	0.000920488	0.00905546	-1.03537
TRMT61B	-0.0797798	7.19623	-3.4688	0.000920703	0.00905546	-1.03558
TRAPPC11	-0.191561	7.91634	-3.46814	0.000922593	0.00906751	-1.03748
ARRDC3	-0.191281	7.66874	-3.46654	0.000927252	0.00910672	-1.04213
SIGLEC17P	-0.0672527	7.13645	-3.46554	0.000930173	0.00912883	-1.04504
SCAP	-0.343661	9.03816	-3.46523	0.000931083	0.00913119	-1.04594
TCL1A	0.123863	7.19483	3.46432	0.00093376	0.00914449	-1.04859
CLDND2	0.123295	7.43411	3.46431	0.000933782	0.00914449	-1.04861
PTGES2-AS1	0.0978624	7.34009	3.4637	0.000935574	0.00915545	-1.05038
ZBTB24	0.136128	7.6709	3.46237	0.00093951	0.00918737	-1.05426
PXMP2	0.1595	7.38067	3.46148	0.000942145	0.00920423	-1.05685
DYNC1H1	-0.213087	7.78086	-3.46118	0.000943018	0.00920423	-1.0577
CD44	-0.509017	12.0982	-3.4611	0.000943261	0.00920423	-1.05794
TMEM154	-0.42474	11.4603	-3.45886	0.000949929	0.00925683	-1.06444
RPS18	0.612834	11.199	3.45883	0.000950011	0.00925683	-1.06452
ABRAXAS1	-0.0601161	7.09308	-3.45783	0.000953007	0.00927939	-1.06743
TRAPPC2L	0.343407	8.7919	3.45684	0.000955996	0.00930184	-1.07032
CENPBD1	-0.190548	8.02468	-3.456	0.000958507	0.00931962	-1.07274
AZIN1	-0.344056	9.34405	-3.4536	0.000965762	0.00938138	-1.07971
LILRA2	-0.539657	10.6604	-3.45344	0.000966237	0.00938138	-1.08016
FIS1	0.776191	9.71402	3.45252	0.000969054	0.00940203	-1.08285
PTER	0.0969873	7.20143	3.45224	0.000969891	0.00940345	-1.08364
AMDHD2	0.143737	7.31258	3.45176	0.000971343	0.00941084	-1.08503
LOC100129917	-0.285049	7.57374	-3.45154	0.000972036	0.00941085	-1.08568
KEAP1	-0.142025	7.67898	-3.45126	0.000972876	0.0094123	-1.08648
PDK4	-0.272696	7.57969	-3.45054	0.00097508	0.00942693	-1.08857
ALG1L	-0.0581499	7.11487	-3.45018	0.000976191	0.00943097	-1.08962
GFRA1	0.129976	7.20061	3.44935	0.000978744	0.00944894	-1.09203
TEX30	0.598269	10.0579	3.44794	0.00098307	0.00948398	-1.0961
ADAMTS4	-0.163664	7.34142	-3.4466	0.000987208	0.00951716	-1.09998
RABGAP1	0.233992	8.74247	3.44609	0.000988785	0.00952562	-1.10145
CDIPT	0.339558	7.94588	3.44568	0.000990053	0.0095311	-1.10264
LANCL2	-0.0699397	7.23425	-3.44437	0.000994132	0.00956361	-1.10643
PXK	-0.146503	7.51641	-3.44362	0.000996482	0.00957945	-1.10861
FASTK	-0.193864	8.32794	-3.4408	0.00100533	0.00965772	-1.11677
PLPP3	-0.13451	7.30221	-3.4402	0.00100722	0.00966905	-1.1185
ZADH2	0.292894	7.66476	3.43919	0.0010104	0.00969271	-1.12141
MYCBP2	0.242108	8.5574	3.43852	0.00101253	0.00970521	-1.12335
GNG10	-0.541012	8.98709	-3.43799	0.00101421	0.00970521	-1.12488
ACBD4	0.0792788	7.16497	3.43792	0.00101443	0.00970521	-1.12508
CHFR	-0.183348	9.32016	-3.43788	0.00101455	0.00970521	-1.12519
H4C8	0.60086	8.25286	3.43679	0.00101804	0.0097317	-1.12836
CDC42EP2	-0.228752	7.72955	-3.43647	0.00101905	0.00973452	-1.12927
UFM1	-0.173198	7.58305	-3.43598	0.00102063	0.00973799	-1.13071
GLOD5	0.0842895	7.17402	3.43589	0.0010209	0.00973799	-1.13095
SLC27A3	0.221172	8.3196	3.43569	0.00102155	0.00973799	-1.13154
PCYT1B	0.0890864	7.13724	3.43529	0.00102282	0.00973976	-1.13268
TOR1A	0.288637	8.40519	3.43518	0.00102317	0.00973976	-1.133
TMED10	-0.187519	7.6587	-3.43451	0.00102531	0.00975336	-1.13493
ADPRM	0.0976362	7.36274	3.43266	0.00103128	0.0098033	-1.14029
KIF3B	-0.0823217	7.40199	-3.43203	0.00103333	0.00981594	-1.14212
LCP1	-0.443559	13.5431	-3.43126	0.00103582	0.00983268	-1.14433
TMEM109	0.254318	8.02835	3.42882	0.00104373	0.00990092	-1.15136
MANF	0.515424	9.2286	3.42736	0.00104851	0.00993928	-1.15556
MIR4435-2HG	0.108128	7.26859	3.4271	0.00104936	0.0099405	-1.15632
SIGMAR1	0.135229	7.46005	3.42572	0.0010539	0.00997657	-1.1603
CEP120	-0.070451	7.09442	-3.42445	0.00105811	0.010001	-1.16397
CHEK1	0.0883597	7.23526	3.42437	0.00105836	0.010001	-1.1642
TMEM176B	0.167754	7.30414	3.42427	0.00105869	0.010001	-1.16448
KIFC1	0.227615	7.37597	3.42021	0.00107221	0.0101218	-1.17619
NDUFA9	0.239314	8.21485	3.41918	0.00107568	0.0101474	-1.17916
REV1	-0.161739	7.60396	-3.41755	0.00108115	0.010192	-1.18384
PYGM	0.071152	7.16845	3.41701	0.00108298	0.0102022	-1.1854
GIT2	-0.199188	7.66976	-3.41661	0.00108434	0.010208	-1.18656
DUT	0.162479	7.40542	3.41629	0.00108543	0.0102111	-1.18748
ZNF106	-0.389502	9.03749	-3.41526	0.0010889	0.0102367	-1.19042
OCSTAMP	0.0914971	7.11973	3.4137	0.00109423	0.0102797	-1.19493
FAM162A	-0.235922	7.93449	-3.41273	0.00109754	0.0103037	-1.19771
ALDOB	-0.0807573	7.21855	-3.41158	0.00110148	0.0103236	-1.20102
AAK1	-0.119348	7.28163	-3.41156	0.00110154	0.0103236	-1.20107
RHEBL1	0.0873512	7.18136	3.41145	0.00110193	0.0103236	-1.2014
ZNF644	-0.159213	7.67088	-3.41097	0.00110358	0.010332	-1.20278
CNNM1	0.232274	7.39554	3.4103	0.00110588	0.0103464	-1.2047
LBHD1	0.276961	8.55027	3.40921	0.00110965	0.0103745	-1.20783
SMN2	0.104189	7.19428	3.40695	0.00111749	0.0104406	-1.21432
DEFA4	1.52598	9.91933	3.40635	0.00111957	0.0104529	-1.21603
LRP1	0.0780275	7.17763	3.40596	0.00112096	0.0104587	-1.21717
DCTPP1	0.212284	8.01129	3.40376	0.00112864	0.0105231	-1.22347
ZBTB11	-0.155012	7.38823	-3.40221	0.00113412	0.010558	-1.22794
LILRA4	0.108077	7.17297	3.40217	0.00113424	0.010558	-1.22803
HENMT1	-0.250824	8.45221	-3.40204	0.0011347	0.010558	-1.22841
C16orf89	0.0714506	7.14817	3.40177	0.00113567	0.0105598	-1.2292
ARMH1	0.21273	7.8633	3.40131	0.0011373	0.0105677	-1.23051
IL2RG	0.343798	7.94388	3.4003	0.00114085	0.0105935	-1.23339
KMT2C	-0.127133	7.53695	-3.39805	0.0011489	0.0106535	-1.23987
DPP9	0.193202	8.1604	3.39791	0.00114938	0.0106535	-1.24025
SWSAP1	0.144933	7.61607	3.39783	0.00114966	0.0106535	-1.24048
TMEM223	0.121794	7.49413	3.39647	0.00115453	0.0106914	-1.24437
RB1	-0.0731157	7.18068	-3.39618	0.00115558	0.0106923	-1.24521
ZNF830	-0.20073	8.17604	-3.39601	0.0011562	0.0106923	-1.2457
MAPK9	-0.132584	7.50424	-3.39554	0.00115789	0.0107006	-1.24705
OR2W3	-0.440585	7.75011	-3.39507	0.00115957	0.010709	-1.24839
MAP3K3	-0.217433	7.79394	-3.3937	0.00116453	0.0107474	-1.25232
DBI	0.498078	9.71646	3.39232	0.00116953	0.0107835	-1.25627
DLEU2L	-0.115252	7.32897	-3.39219	0.00117002	0.0107835	-1.25666
TRPC5	0.0992294	7.15587	3.38976	0.00117888	0.0108564	-1.2636
LDB1	0.0890736	7.18299	3.38959	0.00117952	0.0108564	-1.2641
CHST12	0.203366	7.43831	3.38687	0.00118952	0.010941	-1.27188
LINC02111	-0.0613368	7.12159	-3.38641	0.0011912	0.0109482	-1.27318
KLHL22	-0.286289	8.15607	-3.38622	0.00119191	0.0109482	-1.27373
MMGT1	-0.240409	9.64346	-3.38594	0.00119294	0.0109503	-1.27452
SLC7A5	0.783472	9.0065	3.3842	0.00119942	0.0110024	-1.27951
GCNT2	0.12022	7.29263	3.38375	0.00120108	0.0110102	-1.28079
SUN1	-0.154038	7.41281	-3.3823	0.00120651	0.0110525	-1.28494
ATP2B4	-0.34313	8.87458	-3.38119	0.00121068	0.0110832	-1.28812
COX5B	0.335375	11.0888	3.38093	0.00121165	0.0110847	-1.28886
TIMD4	0.120375	7.16477	3.37977	0.001216	0.0111166	-1.29216
KPTN	0.0692525	7.09154	3.37942	0.00121733	0.0111166	-1.29316
LRR1	0.17114	7.76292	3.37935	0.00121759	0.0111166	-1.29336
SDF2L1	0.486234	8.78047	3.37902	0.00121884	0.0111206	-1.2943
HNRNPA3P1	0.0885401	7.19258	3.37867	0.00122016	0.0111252	-1.2953
DUSP1	-0.609669	11.7885	-3.37811	0.00122228	0.0111369	-1.2969
DDT	0.279116	9.76856	3.3779	0.00122308	0.0111369	-1.2975
GML	0.101486	7.09399	3.37736	0.00122512	0.011148	-1.29904
KIF11	0.169248	7.3062	3.37695	0.00122667	0.0111547	-1.3002
PLXND1	0.148105	7.15886	3.37418	0.00123727	0.0112384	-1.30812
GS1-124K5.11	-0.0780275	7.19939	-3.3741	0.00123758	0.0112384	-1.30835
CD55	-0.625886	10.256	-3.37389	0.00123836	0.0112384	-1.30893
PRPSAP2	-0.268656	8.22569	-3.3726	0.00124332	0.011276	-1.31262
GLTP	-0.376095	10.3365	-3.371	0.00124952	0.0113246	-1.31719
H3C8	0.0723558	7.17629	3.37014	0.00125284	0.0113408	-1.31964
FEN1	0.407867	7.85537	3.37011	0.00125296	0.0113408	-1.31973
CXCL16	-0.574443	10.1561	-3.36866	0.00125859	0.0113784	-1.32386
RD3	0.107558	7.14201	3.36853	0.0012591	0.0113784	-1.32422
RPPH1	0.459065	7.72774	3.36827	0.00126013	0.0113784	-1.32498
IPO13	0.156321	7.44273	3.36818	0.00126046	0.0113784	-1.32522
ICMT	0.123778	7.53058	3.36624	0.00126806	0.0114394	-1.33076
OCLN	-0.137839	7.17075	-3.36534	0.00127159	0.0114587	-1.33332
TYMSOS	0.0955965	7.19549	3.36502	0.00127285	0.0114587	-1.33423
VCPKMT	-0.321833	8.30531	-3.36494	0.00127315	0.0114587	-1.33444
SH3BGRL	-0.448435	10.1023	-3.36451	0.00127484	0.0114587	-1.33566
FBXL7	0.123068	7.19318	3.36449	0.00127492	0.0114587	-1.33572
KIF4A	0.0591418	7.11118	3.36441	0.00127524	0.0114587	-1.33595
UEVLD	-0.0771625	7.20472	-3.36408	0.00127655	0.0114616	-1.3369
ATM	-0.342348	8.37435	-3.36367	0.00127816	0.0114616	-1.33806
TYMS	0.472515	7.76474	3.36366	0.0012782	0.0114616	-1.33809
KRAS	-0.268452	8.39789	-3.36348	0.00127893	0.0114616	-1.33861
TTK	0.157015	7.28038	3.36277	0.00128172	0.0114776	-1.34061
ARL4A	0.576412	7.86482	3.36256	0.00128258	0.0114776	-1.34123
WDFY1	0.334202	9.11186	3.36239	0.00128325	0.0114776	-1.34171
EMP2	0.0942263	7.15068	3.36167	0.0012861	0.0114955	-1.34375
NFATC1	0.171368	7.74597	3.36133	0.00128744	0.0114965	-1.34472
CEP19	0.496327	11.7163	3.36122	0.00128789	0.0114965	-1.34503
ASTE1	-0.14599	7.73261	-3.36055	0.00129057	0.0115087	-1.34695
HNRNPL	-0.22801	8.70477	-3.36045	0.00129094	0.0115087	-1.34722
RCHY1	-0.101492	7.26122	-3.35932	0.00129549	0.0115416	-1.35045
LINC01235	0.139697	7.2353	3.35884	0.00129739	0.011551	-1.3518
HYLS1	0.079124	7.37751	3.35842	0.00129908	0.0115585	-1.353
MIS18A	0.0691459	7.18337	3.35711	0.00130434	0.0115978	-1.35672
SPSB4	0.0791658	7.13398	3.35655	0.00130662	0.0116104	-1.35832
EPHA3	-0.0620868	7.1186	-3.35383	0.00131764	0.0117007	-1.36605
GALNT10	-0.164111	7.3383	-3.35342	0.00131929	0.0117077	-1.3672
AKR1A1	0.283012	8.66195	3.35297	0.00132112	0.0117164	-1.36848
RFX3	-0.0808844	7.21662	-3.35273	0.00132211	0.0117175	-1.36917
RANGRF	-0.0890557	7.18838	-3.35186	0.00132565	0.0117412	-1.37163
SLC25A3	-0.439256	10.4852	-3.34989	0.00133375	0.0118053	-1.37723
SOCS1	0.336808	7.52539	3.34904	0.00133725	0.0118286	-1.37964
LPIN3	-0.0552429	7.14498	-3.34829	0.00134037	0.0118484	-1.38178
PRSS57	0.07673	7.16251	3.34801	0.00134152	0.011851	-1.38257
ODF2	0.169653	7.67364	3.34746	0.00134379	0.0118634	-1.38413
PLEKHA3	-0.0691367	7.2421	-3.34704	0.00134554	0.0118711	-1.38533
BAMBI	0.362509	7.69467	3.34619	0.00134908	0.0118946	-1.38774
DCTN5	0.177144	8.32639	3.34527	0.00135291	0.0119207	-1.39035
ABCF1	0.274193	8.49933	3.34238	0.00136499	0.0120194	-1.39853
ASPM	0.193424	7.31147	3.34193	0.0013669	0.0120281	-1.39981
TCN1	0.907227	9.61815	3.34172	0.00136776	0.0120281	-1.40039
ELOVL6	0.40085	7.66219	3.34119	0.00137002	0.0120403	-1.40191
UBE2L6	0.604037	11.4174	3.3398	0.00137588	0.012084	-1.40584
ABAT	-0.11482	7.27821	-3.33886	0.00137987	0.0121112	-1.4085
UNC13D	0.209182	7.84432	3.33785	0.00138416	0.0121382	-1.41135
MIF4GD	0.188205	7.79101	3.33772	0.00138473	0.0121382	-1.41173
MTMR8	0.09603	7.11381	3.33664	0.00138935	0.0121709	-1.4148
PPP2R2D	-0.142894	7.98333	-3.33526	0.00139525	0.0122147	-1.41869
LOC401442	0.0938061	7.15204	3.33377	0.00140166	0.012263	-1.42291
SEPTIN12	0.148641	7.2675	3.33286	0.00140558	0.0122894	-1.42548
DYSF	-0.60472	10.3858	-3.33149	0.00141152	0.0123334	-1.42935
LETM1	0.0971888	7.32285	3.33002	0.00141792	0.0123744	-1.43351
HAL	-0.415626	8.39637	-3.32983	0.00141873	0.0123744	-1.43404
ELL3	0.070893	7.16681	3.32979	0.00141894	0.0123744	-1.43417
TMEM131L	-0.182091	8.354	-3.32925	0.0014213	0.0123871	-1.4357
METAP2	0.295493	8.37167	3.3275	0.00142893	0.0124379	-1.44062
L3MBTL1	0.0758979	7.12816	3.3275	0.00142896	0.0124379	-1.44064
SNORD32A	-0.0672303	7.21885	-3.3264	0.00143377	0.0124718	-1.44373
BHLHE40	-0.376063	9.01219	-3.32561	0.00143728	0.0124791	-1.44598
DNAJB9	0.201989	7.74369	3.3256	0.00143731	0.0124791	-1.446
CD93	-0.519269	10.289	-3.32558	0.00143741	0.0124791	-1.44606
FCHO2	-0.247404	7.68905	-3.3252	0.0014391	0.0124791	-1.44714
ZMIZ1	-0.322862	9.57288	-3.32518	0.00143919	0.0124791	-1.44719
CERS2	-0.224798	8.78941	-3.32484	0.00144066	0.0124839	-1.44813
PARP10	0.372663	8.50565	3.32334	0.00144734	0.0125338	-1.45239
MCTP2	-0.242367	7.51155	-3.32264	0.00145042	0.0125525	-1.45434
STAT1	0.631519	11.0191	3.32229	0.001452	0.0125582	-1.45534
ZFYVE21	0.216664	8.29637	3.32163	0.00145496	0.0125758	-1.45721
PSMC6	-0.345289	8.32376	-3.32099	0.00145781	0.0125925	-1.45901
ACSL4	-0.546401	9.30894	-3.3195	0.00146448	0.012642	-1.46321
SIK3	-0.220831	8.52712	-3.31913	0.00146617	0.0126486	-1.46427
ATG14	0.368119	8.02187	3.31829	0.00146992	0.0126699	-1.46662
LINC00487	-0.0555722	7.14747	-3.31816	0.0014705	0.0126699	-1.46698
EDF1	0.375568	10.2705	3.31763	0.00147292	0.0126828	-1.46849
FGD3	-0.340788	11.0287	-3.31699	0.0014758	0.0126995	-1.47028
ANTXR2	-0.235538	9.36345	-3.31594	0.00148057	0.0127275	-1.47324
OR2B2	0.119582	7.26687	3.31574	0.0014815	0.0127275	-1.47382
H1-2	0.643285	10.3727	3.31566	0.00148185	0.0127275	-1.47404
PTGS2	-0.424348	8.87102	-3.31465	0.00148644	0.012754	-1.47688
GRIN3A	0.050328	7.08609	3.31454	0.00148695	0.012754	-1.4772
NBPF9	-0.568286	11.0352	-3.31436	0.00148774	0.012754	-1.47769
HSBP1L1	0.152236	7.22709	3.31307	0.00149366	0.0127966	-1.48133
INSR	0.10623	7.23801	3.31264	0.00149561	0.0128053	-1.48253
SLC30A3	0.314037	7.57075	3.31211	0.00149805	0.0128181	-1.48403
TRIM62	0.105248	7.18076	3.31168	0.00150002	0.0128269	-1.48524
ACSS2	-0.252582	9.55399	-3.31133	0.00150166	0.0128329	-1.48624
ZNF652	0.607579	10.9545	3.31096	0.00150336	0.0128394	-1.48728
LOC642846	0.101224	7.13058	3.30999	0.0015078	0.0128692	-1.48999
HHEX	-0.367361	9.13634	-3.30954	0.0015099	0.012873	-1.49127
MAP7D3	-0.0558917	7.1478	-3.30949	0.00151014	0.012873	-1.49141
MANSC1	-0.342076	8.44185	-3.30792	0.00151742	0.0129235	-1.49583
NELFB	0.187176	8.23706	3.3078	0.00151796	0.0129235	-1.49616
EFHC2	-0.12552	7.3329	-3.30689	0.00152218	0.0129467	-1.49871
PMPCB	-0.211376	8.27603	-3.30681	0.00152259	0.0129467	-1.49895
PSMB7	0.334948	8.85864	3.30638	0.00152459	0.0129557	-1.50016
FKBP1A	-0.351209	10.3911	-3.30611	0.00152582	0.0129581	-1.50091
SMS	-0.200436	8.21153	-3.30494	0.00153133	0.0129967	-1.50421
DYNLL1	0.452899	11.257	3.30454	0.00153319	0.0130044	-1.50533
FMNL2	-0.055709	7.12045	-3.30432	0.00153424	0.0130053	-1.50596
TROAP	0.0749106	7.16913	3.30336	0.00153872	0.0130351	-1.50864
BRIP1	-0.12438	7.23759	-3.30145	0.00154774	0.0131034	-1.514
YIPF3	-0.270717	9.60003	-3.30005	0.00155439	0.0131515	-1.51794
CLDN18	0.137811	7.35123	3.29907	0.00155907	0.0131829	-1.5207
CEP152	-0.067835	7.2095	-3.29712	0.00156838	0.0132534	-1.52617
LINC01094	-0.128859	7.28198	-3.296	0.00157378	0.0132908	-1.52933
SBF2	-0.141546	7.42032	-3.29141	0.001596	0.013467	-1.5422
SARAF	-0.411618	11.5186	-3.29128	0.00159663	0.013467	-1.54256
MUC1	0.143156	7.32004	3.291	0.00159797	0.01347	-1.54333
USP38	-0.302748	8.86161	-3.29003	0.0016027	0.0135016	-1.54604
ACSL3	-0.273434	8.20741	-3.28885	0.00160852	0.0135422	-1.54937
TRAPPC2B	0.0957252	7.23451	3.28853	0.00161006	0.0135468	-1.55025
NOTCH1	-0.384224	9.61145	-3.28769	0.00161422	0.0135655	-1.55261
HTRA4	0.111848	7.26521	3.28768	0.00161427	0.0135655	-1.55265
NEK2	0.140117	7.24504	3.28669	0.00161914	0.0135916	-1.55541
DEFB119	0.0786372	7.23638	3.28664	0.00161937	0.0135916	-1.55554
IPMK	0.0908954	7.17668	3.28548	0.00162511	0.0136313	-1.55879
FAM111A	0.309675	9.17221	3.28458	0.00162961	0.0136551	-1.56133
RARS2	0.273975	8.04265	3.28431	0.00163092	0.0136551	-1.56206
FASTKD5	-0.140734	7.91898	-3.28431	0.00163095	0.0136551	-1.56208
LRRFIP1	0.518572	10.9055	3.28409	0.00163205	0.0136559	-1.5627
STX12	-0.126874	7.90624	-3.28378	0.00163357	0.0136602	-1.56355
TRPM4	0.104281	7.15993	3.28346	0.00163517	0.0136652	-1.56445
CCL20	0.106214	7.1821	3.28216	0.00164167	0.0137081	-1.56809
RTCB	0.182826	7.56901	3.28203	0.00164231	0.0137081	-1.56845
RIC8B	0.0712609	7.17773	3.28165	0.00164421	0.0137155	-1.56951
KLHDC2	-0.247092	8.55727	-3.28097	0.0016476	0.0137354	-1.5714
PAFAH1B2	-0.072208	7.18297	-3.28063	0.00164931	0.0137413	-1.57235
ZNF230	-0.107815	7.27612	-3.27981	0.00165347	0.0137675	-1.57466
ATAT1	-0.0436559	7.11263	-3.27868	0.00165918	0.0138066	-1.57783
AR	0.0837529	7.1725	3.27814	0.00166192	0.0138209	-1.57934
PTP4A1	-0.134572	7.40232	-3.27784	0.00166341	0.0138249	-1.58016
PTRH2	0.223361	7.95475	3.27673	0.00166905	0.0138588	-1.58327
MED23	-0.197385	7.89089	-3.27664	0.00166952	0.0138588	-1.58353
SP3	-0.310615	8.94164	-3.27627	0.00167139	0.0138658	-1.58455
ZAN	0.10612	7.16735	3.27485	0.00167861	0.0139172	-1.58851
PCDH12	0.0710026	7.14955	3.27432	0.00168137	0.0139316	-1.59001
PMS2P5	-0.104325	7.30263	-3.2733	0.00168656	0.0139661	-1.59284
TMEM234	0.0838572	7.08096	3.27188	0.00169386	0.0140181	-1.5968
DSC2	-0.660292	8.8982	-3.26989	0.00170415	0.0140946	-1.60236
DDX49	0.132874	7.16114	3.26883	0.00170967	0.0141317	-1.60532
YWHAB	-0.281919	11.4575	-3.2684	0.00171192	0.0141417	-1.60653
DHX8	-0.114892	7.50551	-3.26562	0.00172641	0.0142475	-1.61426
NIPSNAP3B	0.0898353	7.11131	3.26555	0.00172681	0.0142475	-1.61448
VIRMA	-0.108698	7.55932	-3.26461	0.00173174	0.0142796	-1.61709
SPACA3	0.0845094	7.1695	3.26425	0.00173366	0.0142867	-1.6181
PSMG3	0.121101	7.36348	3.26166	0.00174734	0.0143907	-1.62531
UXT	0.287936	10.1889	3.25989	0.00175672	0.0144593	-1.63022
ATP1B2	0.1562	7.57727	3.25956	0.00175848	0.014465	-1.63114
HARS1	0.183563	7.91414	3.259	0.00176149	0.014481	-1.63271
DRG1	0.121933	8.07779	3.25859	0.00176366	0.0144901	-1.63384
UFC1	0.25214	8.99342	3.25806	0.0017665	0.0145047	-1.63531
GPR143	0.0726509	7.16167	3.25776	0.00176812	0.0145092	-1.63615
THOC5	-0.300451	8.43844	-3.25693	0.00177259	0.0145372	-1.63847
UCHL3	0.17241	7.76389	3.25503	0.00178286	0.0146126	-1.64377
ELMO2	-0.328639	8.74725	-3.2539	0.00178896	0.0146538	-1.6469
CYFIP2	-0.367288	10.376	-3.25323	0.00179258	0.0146746	-1.64875
PIK3CA	-0.180201	7.63833	-3.25223	0.00179806	0.0147106	-1.65155
YPEL4	0.380073	7.48097	3.2509	0.00180529	0.0147609	-1.65522
WARS1	0.439642	9.67182	3.25015	0.00180941	0.0147811	-1.65731
RGL1	0.293294	7.53053	3.25006	0.00180994	0.0147811	-1.65758
USP34	-0.118501	7.56162	-3.24888	0.0018164	0.014825	-1.66085
BAX	0.218418	8.95207	3.24764	0.00182321	0.0148717	-1.66428
DXO	0.086451	7.39591	3.24729	0.00182518	0.0148789	-1.66527
RNPS1	0.20614	8.64215	3.24675	0.00182815	0.0148942	-1.66676
CEBPZ	-0.261662	8.23606	-3.24608	0.00183186	0.0149155	-1.66862
MRFAP1	-0.201895	9.22057	-3.24559	0.00183458	0.0149287	-1.66998
GATAD2B	-0.188136	8.09641	-3.24513	0.00183712	0.0149405	-1.67125
CCDC186	0.100286	7.1965	3.24353	0.00184606	0.0150008	-1.67569
ST3GAL2	-0.143173	7.59551	-3.24341	0.00184674	0.0150008	-1.67603
FKBP11	0.635386	8.68563	3.24303	0.00184885	0.0150089	-1.67707
RNU11	0.0685123	7.17185	3.24248	0.00185197	0.0150253	-1.67862
CMTM6	-0.375089	9.97835	-3.24185	0.00185548	0.0150449	-1.68036
RITA1	0.121191	7.52543	3.24124	0.00185889	0.0150631	-1.68204
MAP3K7	-0.203037	8.79151	-3.24084	0.00186116	0.0150631	-1.68315
HAT1	-0.291394	8.03215	-3.24064	0.0018623	0.0150631	-1.68372
LAPTM4B	0.268786	7.64698	3.24049	0.00186311	0.0150631	-1.68411
PUM1	-0.325709	9.40314	-3.24047	0.00186326	0.0150631	-1.68419
B4GALT1	0.293602	8.5376	3.24005	0.00186558	0.0150729	-1.68533
PLPP2	0.0860575	7.16222	3.23955	0.00186841	0.0150847	-1.68672
HEXIM1	0.0866695	7.26789	3.2394	0.00186926	0.0150847	-1.68713
RPP25	0.0568705	7.14306	3.23836	0.00187516	0.0151234	-1.69002
MRPS28	0.18452	7.58662	3.23538	0.00189216	0.0152515	-1.69829
SLC25A40	-0.237037	7.51332	-3.23448	0.00189729	0.0152838	-1.70077
TRAFD1	0.273519	8.61075	3.23387	0.00190078	0.0153016	-1.70245
PHYH	-0.147232	7.53491	-3.2337	0.00190175	0.0153016	-1.70292
OR10Q1	-0.263201	7.37382	-3.23329	0.0019041	0.0153115	-1.70405
PXYLP1	-0.150102	7.3615	-3.23231	0.00190976	0.0153479	-1.70677
PDCD5	0.201086	7.76374	3.23148	0.00191459	0.0153776	-1.70908
SEC16B	0.0662562	7.09673	3.22993	0.00192353	0.0154348	-1.71335
KRT32	0.070099	7.11045	3.22984	0.00192405	0.0154348	-1.7136
GNG8	0.347651	7.58744	3.22966	0.00192511	0.0154348	-1.7141
CDC27	-0.0543732	7.13468	-3.22892	0.00192941	0.0154561	-1.71614
DUSP5	0.383923	7.89471	3.22882	0.00193003	0.0154561	-1.71644
TIMM23	0.307944	9.33381	3.22739	0.00193837	0.0155138	-1.72039
ACAN	-0.113913	7.22725	-3.22598	0.0019466	0.0155705	-1.72427
S100A4	-0.660398	12.6803	-3.22543	0.00194985	0.0155874	-1.7258
TCTN3	0.0809835	7.24439	3.22428	0.00195664	0.0156324	-1.72898
F2RL1	-0.424464	8.5736	-3.22354	0.001961	0.0156581	-1.73102
MIB2	-0.11903	7.58409	-3.22229	0.00196841	0.0157081	-1.73447
LBR	-0.257648	8.43104	-3.22099	0.00197612	0.0157582	-1.73805
HPS3	-0.0898333	7.26797	-3.22084	0.001977	0.0157582	-1.73846
CD24	1.02528	9.90217	3.21982	0.00198314	0.0157979	-1.7413
KLF3	-0.182161	7.51446	-3.2194	0.00198564	0.0158033	-1.74245
OAZ3	0.104242	7.29718	3.21931	0.00198614	0.0158033	-1.74268
UBE4A	-0.190899	8.53382	-3.21845	0.00199133	0.015828	-1.74507
FPR1	-0.446169	12.3254	-3.21841	0.00199157	0.015828	-1.74518
AKAP7	-0.574749	8.20138	-3.21566	0.00200811	0.0159502	-1.75275
HDDC3	0.154691	7.94099	3.21506	0.00201172	0.0159695	-1.7544
KLHL35	0.273532	7.6034	3.21296	0.00202453	0.0160618	-1.7602
CSNK2A2	-0.144652	7.76956	-3.21261	0.00202663	0.0160691	-1.76115
TATDN2	0.121391	7.93339	3.21103	0.00203632	0.0161366	-1.76552
NACC2	-0.239937	8.20369	-3.21021	0.00204131	0.0161667	-1.76776
HACD1	0.325877	7.66646	3.20893	0.00204922	0.0162199	-1.77129
NCOA7	0.411048	8.61238	3.20867	0.00205083	0.0162233	-1.77202
TFRC	0.711576	8.92827	3.20741	0.00205858	0.0162751	-1.77547
NAA35	-0.0672743	7.28346	-3.2061	0.00206674	0.0163301	-1.77908
CAMLG	-0.234116	9.7094	-3.2054	0.00207106	0.0163534	-1.781
CMPK2	0.121563	7.16364	3.20524	0.00207209	0.0163534	-1.78145
TLE2	-0.0698308	7.1977	-3.20501	0.00207352	0.0163552	-1.78208
SEMA4B	-0.258072	9.12222	-3.20439	0.00207735	0.0163713	-1.78377
ZDHHC23	0.0756439	7.13473	3.20422	0.00207844	0.0163713	-1.78425
DUSP16	-0.143937	7.41367	-3.2041	0.00207917	0.0163713	-1.78457
ACAD9	0.126599	7.92859	3.2035	0.00208296	0.0163917	-1.78624
PSMD2	0.177849	8.08852	3.20257	0.00208875	0.0164261	-1.78878
GFI1	0.221964	7.46194	3.20241	0.00208974	0.0164261	-1.78921
JCHAIN	0.99654	8.75912	3.20172	0.0020941	0.0164509	-1.79112
NDUFV3	-0.0920657	7.21577	-3.20089	0.0020993	0.016454	-1.79339
DCP2	-0.341111	9.80509	-3.20086	0.00209952	0.016454	-1.79348
ATF7IP2	0.106406	7.34482	3.20076	0.00210016	0.016454	-1.79376
ZHX2	-0.195128	8.08762	-3.20076	0.00210016	0.016454	-1.79376
CEP55	0.160481	7.3532	3.2007	0.00210054	0.016454	-1.79393
EMP1	0.130735	7.27631	3.20013	0.00210413	0.0164727	-1.79549
GLCCI1	0.0706817	7.26236	3.19888	0.00211204	0.0165251	-1.79892
RAB28	-0.0698111	7.2731	-3.19864	0.00211356	0.0165275	-1.79958
ACP2	0.119187	7.44401	3.19728	0.00212222	0.0165857	-1.80332
OAS1	0.520381	8.24536	3.19693	0.00212442	0.0165934	-1.80427
RPL13AP3	0.417806	12.5469	3.1964	0.00212779	0.0166102	-1.80572
NUP188	0.0795018	7.22377	3.19597	0.00213059	0.0166159	-1.80692
SNORA32	-0.102418	7.30647	-3.19591	0.00213096	0.0166159	-1.80708
SYK	-0.292502	10.4447	-3.19528	0.00213499	0.0166378	-1.80881
PPT2	0.0889907	7.18442	3.19446	0.00214022	0.016669	-1.81105
TRPA1	-0.178826	7.29075	-3.1941	0.00214257	0.0166778	-1.81205
RASAL3	-0.316976	9.6715	-3.19324	0.00214809	0.0167112	-1.8144
S100Z	-0.133831	7.37847	-3.19208	0.00215559	0.0167599	-1.81759
ACAD8	-0.141454	7.63429	-3.19114	0.00216163	0.0167897	-1.82015
DLX3	0.066126	7.15429	3.1911	0.00216188	0.0167897	-1.82025
MGAT3	0.123646	7.25409	3.19046	0.00216605	0.0168125	-1.82201
P4HB	0.337282	9.72722	3.18965	0.00217132	0.0168438	-1.82424
ARRDC1-AS1	0.0649045	7.09632	3.18902	0.00217544	0.0168652	-1.82597
SLC27A4	0.15847	7.17548	3.18885	0.00217655	0.0168652	-1.82644
ANKRD39	0.105901	7.4351	3.18782	0.00218328	0.0169057	-1.82926
KCNH6	0.524871	11.6016	3.18767	0.00218426	0.0169057	-1.82967
NBPF10	-0.609062	10.8738	-3.18733	0.00218645	0.016913	-1.83059
HYOU1	0.122443	7.42196	3.18704	0.00218839	0.0169184	-1.8314
MAPK4	-0.0664809	7.18648	-3.18683	0.00218972	0.0169191	-1.83195
ZFYVE19	0.100238	7.68302	3.18663	0.00219104	0.0169197	-1.8325
ARFGAP3	-0.16174	7.73118	-3.18405	0.00220803	0.0170412	-1.83956
TMCC1	-0.0966616	7.28194	-3.18355	0.00221136	0.0170573	-1.84094
SERPINB9	-0.0870648	7.25355	-3.18286	0.00221593	0.0170828	-1.84283
CEBPE	0.32589	7.67571	3.18239	0.00221902	0.017097	-1.8441
COX17	0.399496	9.62206	3.18194	0.00222207	0.0171108	-1.84536
ATG4B	-0.12973	7.4452	-3.18152	0.00222485	0.0171207	-1.8465
CCDC82	-0.0458492	7.09837	-3.18137	0.00222586	0.0171207	-1.84692
GAS7	-0.456732	8.75929	-3.1795	0.00223833	0.0172068	-1.85202
IGF1R	-0.178961	7.61269	-3.17886	0.00224261	0.01723	-1.85377
LOC390877	-0.0536554	7.11341	-3.17862	0.0022442	0.0172326	-1.85442
TRAF3IP3	0.250212	8.37377	3.17824	0.00224679	0.0172427	-1.85547
COX7B	0.485179	8.90856	3.17785	0.0022494	0.017253	-1.85653
SLC38A7	0.0688701	7.15694	3.17698	0.00225529	0.0172884	-1.85892
ZZEF1	-0.168631	7.94985	-3.17477	0.00227023	0.0173837	-1.86495
COPG2	-0.195417	7.56594	-3.17461	0.00227131	0.0173837	-1.86539
BLVRA	0.313545	7.89963	3.17457	0.00227155	0.0173837	-1.86549
UBQLN1	0.299816	9.2631	3.173	0.00228221	0.0174555	-1.86977
LRRC46	0.0705521	7.15157	3.17116	0.00229485	0.0175408	-1.87481
CHMP7	0.084844	7.27684	3.171	0.00229594	0.0175408	-1.87524
S100A11	-0.443817	12.237	-3.17026	0.00230099	0.0175695	-1.87725
ZNF654	-0.145968	7.65529	-3.16871	0.00231167	0.0176412	-1.88148
STAG1	-0.133809	7.77628	-3.16782	0.0023178	0.0176781	-1.8839
ARF1	-0.257587	10.1237	-3.1675	0.00232001	0.017685	-1.88477
JDP2	0.177943	7.51517	3.16704	0.00232319	0.0176994	-1.88602
P2RX3	0.0929225	7.11149	3.16656	0.00232655	0.0177151	-1.88735
LRCH3	-0.0905916	7.30565	-3.16608	0.0023299	0.0177307	-1.88866
COA6	0.105216	7.41251	3.16552	0.00233375	0.0177411	-1.89017
ERICH1	-0.262602	8.72568	-3.1655	0.00233388	0.0177411	-1.89022
MZT2A	0.0729867	7.10235	3.16513	0.00233647	0.0177509	-1.89123
SPNS1	0.198658	8.06589	3.16493	0.00233792	0.017752	-1.8918
LGI4	0.0850237	7.11414	3.16299	0.00235147	0.017836	-1.89708
PIBF1	-0.0632045	7.20124	-3.16296	0.0023517	0.017836	-1.89717
ZNF585A	0.195878	7.49727	3.16278	0.00235291	0.017836	-1.89764
TREML4	-0.135628	7.19886	-3.16243	0.00235535	0.0178389	-1.89858
STAG3L2	0.0749611	7.17387	3.16233	0.00235611	0.0178389	-1.89888
ZFP1	-0.0478303	7.15938	-3.16217	0.00235721	0.0178389	-1.89931
MYB	0.419336	7.93956	3.16005	0.00237214	0.0179419	-1.90507
TRIM63	0.0629565	7.1062	3.15905	0.00237924	0.0179856	-1.9078
AP4S1	0.0901106	7.36428	3.15698	0.00239395	0.0180867	-1.91343
PSMC3	0.236749	8.42419	3.15668	0.00239612	0.0180931	-1.91426
SEPTIN10	-0.0560954	7.14699	-3.15642	0.00239798	0.0180971	-1.91496
CAVIN1	0.0807237	7.20667	3.15574	0.00240279	0.0181234	-1.91679
MMRN2	0.0650017	7.12963	3.1551	0.00240742	0.0181482	-1.91855
YBX1	-0.61761	10.755	-3.15341	0.00241952	0.0182156	-1.92313
IVL	0.083591	7.14501	3.15341	0.00241955	0.0182156	-1.92314
TERF2	-0.134688	7.74227	-3.15329	0.00242037	0.0182156	-1.92345
ANKRD13C	-0.0640206	7.21562	-3.15197	0.00242989	0.0182772	-1.92703
PELI1	-0.339624	8.83018	-3.15133	0.00243452	0.0183019	-1.92877
GPR156	0.0797015	7.17904	3.1497	0.00244638	0.0183809	-1.93321
HSPA9	0.2289	8.2259	3.14835	0.00245625	0.0184428	-1.93688
BTF3L4	-0.133774	7.8031	-3.1482	0.00245732	0.0184428	-1.93728
RPS27	0.470514	13.7695	3.14719	0.00246468	0.018479	-1.94001
MCM10	0.104955	7.23831	3.14717	0.00246486	0.018479	-1.94008
ACTR3B	0.0644581	7.09587	3.14672	0.00246814	0.0184932	-1.94129
PELI2	-0.243389	8.6515	-3.14647	0.00246998	0.0184932	-1.94197
DEK	-0.309492	8.99721	-3.14636	0.00247083	0.0184932	-1.94229
DECR1	-0.260216	9.85882	-3.14609	0.00247278	0.0184976	-1.94301
SETX	0.148497	7.55129	3.14588	0.00247435	0.0184992	-1.94358
CD19	0.31983	7.75866	3.1447	0.00248299	0.0185535	-1.94677
ATP5MPL	0.30049	8.48094	3.14446	0.0024848	0.0185535	-1.94743
ELANE	1.33644	9.64344	3.14434	0.0024857	0.0185535	-1.94776
MORC3	-0.0930227	7.26175	-3.14266	0.00249813	0.0186361	-1.95231
ZNF157	0.0571327	7.07652	3.14098	0.00251063	0.0187191	-1.95687
SPEG	0.082228	7.1604	3.14036	0.00251526	0.0187433	-1.95855
FCGRT	-0.467429	10.3853	-3.13838	0.00253009	0.0188436	-1.96392
LIG3	0.0933573	7.36925	3.13799	0.00253299	0.0188548	-1.96496
CTSL	0.354025	7.9796	3.13697	0.00254064	0.0189015	-1.96771
VIPAS39	-0.0908964	7.38312	-3.1365	0.00254421	0.0189177	-1.96899
PARPBP	0.123671	7.25567	3.13558	0.00255115	0.018959	-1.97148
BROX	-0.0703685	7.21438	-3.13464	0.00255831	0.0190018	-1.97403
CXCL3	0.0828743	7.15333	3.13401	0.00256304	0.0190227	-1.97572
RBBP9	0.0889555	7.29287	3.13372	0.00256524	0.0190227	-1.9765
TMEM138	0.127671	7.71942	3.13372	0.00256531	0.0190227	-1.97653
CDC37	-0.276072	11.0044	-3.13352	0.00256681	0.0190235	-1.97706
TMEM150A	-0.14415	7.51335	-3.13205	0.00257804	0.0190963	-1.98104
NOTCH2	-0.206464	7.9078	-3.13128	0.00258389	0.0191194	-1.98311
RABL6	0.13485	7.40854	3.13127	0.00258397	0.0191194	-1.98314
SMCP	0.0854363	7.15093	3.13102	0.00258589	0.0191232	-1.98381
YWHAG	0.263309	8.90772	3.13006	0.00259328	0.0191674	-1.98642
CTDSPL2	-0.0873387	7.26599	-3.12757	0.00261247	0.0192889	-1.99314
SEC11A	0.333091	9.82434	3.12756	0.00261254	0.0192889	-1.99317
ADAP1	-0.320885	10.2733	-3.12729	0.00261464	0.0192939	-1.9939
TBC1D9	-0.171396	7.54015	-3.12647	0.00262096	0.019329	-1.9961
LINC01347	-0.257219	7.79844	-3.12631	0.00262223	0.019329	-1.99654
TLR8	-0.501534	10.1594	-3.1254	0.00262931	0.0193707	-1.999
CEACAM8	1.1456	9.68019	3.12466	0.00263506	0.0194026	-2.00099
C9orf72	-0.268342	8.68791	-3.12438	0.00263725	0.0194082	-2.00175
QRFPR	-0.0502553	7.12354	-3.124	0.00264025	0.0194198	-2.00279
CCDC126	-0.15972	7.44678	-3.12306	0.00264756	0.019463	-2.00531
TAF1	-0.0725091	7.27504	-3.12201	0.00265578	0.0195027	-2.00814
KDELR1	0.156386	8.36005	3.12201	0.00265581	0.0195027	-2.00815
BBS2	-0.129313	7.61456	-3.12138	0.0026608	0.0195287	-2.00986
SNORD68	-0.0720015	7.29095	-3.12114	0.00266265	0.0195318	-2.01049
IWS1	-0.150854	7.70641	-3.11989	0.0026725	0.0195837	-2.01386
TRAK2	0.863027	9.1891	3.11971	0.00267393	0.0195837	-2.01434
MAX	0.262356	8.16631	3.1197	0.00267404	0.0195837	-2.01438
SRSF4	-0.267558	9.8452	-3.11922	0.00267782	0.0196009	-2.01567
CLPP	0.168592	7.9676	3.11851	0.00268344	0.0196314	-2.01758
CCL23	0.0632732	7.24803	3.11828	0.00268528	0.0196344	-2.01821
ACRBP	0.690984	9.66303	3.11794	0.00268793	0.0196432	-2.01911
TAPT1	0.145115	7.67957	3.1176	0.00269066	0.0196527	-2.02003
TIMM8B	0.220385	7.47943	3.11722	0.0026937	0.0196643	-2.02106
SFTPD	-0.0701894	7.13423	-3.11684	0.00269668	0.0196755	-2.02207
MAU2	-0.172505	7.93708	-3.11651	0.00269931	0.0196761	-2.02296
TRAF2	0.0629692	7.22901	3.11647	0.00269965	0.0196761	-2.02307
HELLS	0.0669669	7.13836	3.11496	0.00271177	0.0197515	-2.02716
RAD17	-0.057376	7.15652	-3.11442	0.0027161	0.0197515	-2.02861
AHCY	0.287416	8.36323	3.11439	0.0027163	0.0197515	-2.02868
GTPBP2	0.126202	7.41103	3.11435	0.0027166	0.0197515	-2.02878
SLC27A2	0.103715	7.30378	3.11427	0.00271725	0.0197515	-2.029
GEMIN7	0.0687648	7.09473	3.11365	0.00272224	0.0197772	-2.03067
C14orf119	0.0882712	7.17048	3.11253	0.00273127	0.0198323	-2.03369
FAF2	-0.178533	8.7125	-3.11187	0.0027366	0.0198604	-2.03546
TRIM41	0.123976	8.15472	3.11064	0.00274658	0.0199222	-2.03878
FLOT2	-0.405409	12.7757	-3.10867	0.00276259	0.0200277	-2.04408
BOLA2	0.202188	8.3387	3.10779	0.00276973	0.0200661	-2.04643
MARK4	0.096647	7.12007	3.10766	0.00277084	0.0200661	-2.04679
PPT1	-0.415791	11.5526	-3.10726	0.00277405	0.0200787	-2.04785
SPATA13	-0.225401	7.80145	-3.10659	0.0027796	0.0200959	-2.04967
BLM	0.205573	7.43226	3.10651	0.0027802	0.0200959	-2.04987
KCTD1	0.131485	7.17591	3.10643	0.00278086	0.0200959	-2.05008
SEC23A	-0.052621	7.19467	-3.1059	0.00278526	0.0201171	-2.05153
NHSL2	-0.0618165	7.1497	-3.10524	0.00279069	0.0201456	-2.0533
GYPA	0.349349	7.2756	3.10428	0.00279854	0.020182	-2.05586
RPL36	0.488522	10.8226	3.10427	0.00279869	0.020182	-2.05591
MED31	0.080246	7.10133	3.10385	0.00280211	0.0201959	-2.05702
RELT	0.11253	7.12924	3.10364	0.00280385	0.0201978	-2.05759
GRIPAP1	0.530738	10.8339	3.1031	0.0028083	0.0202192	-2.05903
PLAA	-0.0844718	7.35045	-3.10104	0.00282541	0.0203316	-2.06457
IL16	-0.137086	7.9747	-3.10031	0.00283148	0.0203645	-2.06652
ERLIN1	0.205926	7.4025	3.09971	0.00283648	0.0203854	-2.06813
GAB4	-0.0630114	7.10004	-3.09961	0.00283737	0.0203854	-2.06841
LRPPRC	0.126752	7.45662	3.09866	0.00284532	0.0204317	-2.07096
BYSL	0.0857067	7.29711	3.09825	0.00284873	0.0204356	-2.07205
S100A2	0.0767115	7.27521	3.09824	0.00284886	0.0204356	-2.0721
ADIPOR1	-0.769027	11.8802	-3.09804	0.00285048	0.0204364	-2.07261
NUMBL	0.0879182	7.14199	3.09561	0.00287093	0.0205722	-2.07912
RPL3L	-0.0873743	7.1168	-3.09427	0.00288228	0.0206427	-2.08272
ACIN1	0.174467	8.52372	3.09339	0.00288979	0.0206856	-2.08509
INHBE	0.0796663	7.09564	3.09251	0.00289731	0.020721	-2.08745
C5AR2	-0.107987	7.26603	-3.09245	0.00289778	0.020721	-2.0876
VPS8	-0.196741	8.21982	-3.09143	0.00290654	0.0207727	-2.09035
SPI1	-0.417719	11.2553	-3.09035	0.00291578	0.0208279	-2.09324
SLC66A3	-0.314497	8.44487	-3.09015	0.00291743	0.0208288	-2.09375
PREPL	-0.0747264	7.2783	-3.08959	0.00292226	0.0208428	-2.09526
CCDC184	0.0650278	7.17243	3.08957	0.00292246	0.0208428	-2.09532
FAHD2B	0.134989	7.46176	3.08928	0.00292489	0.0208482	-2.09608
ARHGAP12	-0.0891458	7.26463	-3.08912	0.00292627	0.0208482	-2.09651
VAC14	0.103977	7.34988	3.08841	0.00293241	0.020881	-2.09842
HSD17B10	0.158648	7.72769	3.08779	0.00293776	0.0209081	-2.10008
GALM	0.376525	7.98847	3.0876	0.00293945	0.0209092	-2.1006
PPP1R11	0.339201	9.77433	3.08738	0.00294129	0.0209093	-2.10117
GPR132	-0.178302	7.94643	-3.08708	0.00294391	0.0209093	-2.10198
REPS2	-0.386159	9.23995	-3.08706	0.00294406	0.0209093	-2.10203
MRPL30	0.102883	7.40203	3.08665	0.00294761	0.0209235	-2.10312
TXNL4B	0.188335	7.51695	3.08601	0.00295317	0.0209426	-2.10484
DMAC2L	0.152264	7.67834	3.0859	0.00295413	0.0209426	-2.10514
LILRP2	-0.0577513	7.09141	-3.08581	0.0029549	0.0209426	-2.10537
CLEC3B	0.0932794	7.24803	3.08561	0.00295663	0.020944	-2.10591
CUL1	0.097469	7.58181	3.08528	0.00295947	0.0209479	-2.10678
HILPDA	0.0689642	7.14085	3.08503	0.00296165	0.0209479	-2.10745
RXRA	-0.38142	10.765	-3.08502	0.0029618	0.0209479	-2.10749
SLC66A1	0.0521643	7.11784	3.08454	0.00296595	0.0209663	-2.10877
FCRL6	-0.0675322	7.1236	-3.08435	0.00296758	0.020967	-2.10927
ZMYM5	-0.0716941	7.25462	-3.08278	0.00298131	0.0210531	-2.11347
LUZP1	0.181475	7.61386	3.08207	0.00298753	0.0210816	-2.11537
RAB9A	-0.235567	8.64958	-3.08197	0.00298844	0.0210816	-2.11565
LSM3	0.340375	8.38805	3.08164	0.00299131	0.0210909	-2.11652
PRKY	0.0873565	7.1372	3.08115	0.00299558	0.0211101	-2.11782
TRIM58	-0.740495	8.76616	-3.08049	0.00300146	0.0211406	-2.1196
CDK1	0.114181	7.26131	3.08002	0.00300559	0.0211512	-2.12085
THAP6	-0.0817004	7.33868	-3.07991	0.00300652	0.0211512	-2.12114
ABTB1	-0.255789	10.972	-3.07976	0.00300783	0.0211512	-2.12153
MMP19	-0.0486043	7.09087	-3.07933	0.00301163	0.0211512	-2.12268
ATP6V0D1	-0.323545	10.3998	-3.07927	0.00301223	0.0211512	-2.12286
OTUD4	-0.0836343	7.26156	-3.07926	0.00301228	0.0211512	-2.12288
B3GAT1	-0.0888033	7.29833	-3.07785	0.00302476	0.0212279	-2.12664
KIAA0930	-0.143036	7.47188	-3.07646	0.00303715	0.0213038	-2.13036
E2F4	-0.239652	8.75292	-3.07568	0.00304409	0.0213415	-2.13244
XKR3	-0.0974455	7.13311	-3.07341	0.00306437	0.0214726	-2.13848
EPHB4	-0.250923	7.47574	-3.07299	0.00306814	0.021482	-2.1396
GFI1B	0.214215	7.52298	3.07291	0.00306886	0.021482	-2.13981
LAMTOR4	0.300346	9.93933	3.07085	0.00308748	0.0216012	-2.14531
CD99	0.309404	8.50459	3.07025	0.00309289	0.0216224	-2.14691
APBB1	0.0759241	7.07096	3.07016	0.00309368	0.0216224	-2.14714
CREM	-0.0696777	7.14328	-3.06954	0.00309929	0.0216464	-2.14879
ECM1	0.0558052	7.08533	3.06943	0.00310029	0.0216464	-2.14908
AIFM3	0.0969883	7.15252	3.06776	0.00311556	0.0217419	-2.15355
SUCNR1	0.17011	7.42047	3.06733	0.00311943	0.0217578	-2.15468
PTPN5	0.0810343	7.14995	3.06704	0.0031221	0.0217652	-2.15546
SRP54	-0.23292	8.96297	-3.06596	0.00313201	0.0218231	-2.15834
HFE	0.121025	7.14437	3.06573	0.00313406	0.0218263	-2.15894
HMGCL	-0.111898	7.66013	-3.06445	0.00314585	0.0218909	-2.16235
SACS	-0.0941622	7.21882	-3.06437	0.00314656	0.0218909	-2.16256
TAF9B	-0.0546822	7.16229	-3.06386	0.00315127	0.0219125	-2.16392
TXNDC5	0.16901	7.16236	3.06344	0.00315516	0.0219283	-2.16504
GBE1	-0.212128	7.61232	-3.06279	0.00316118	0.021959	-2.16677
CDT1	0.10135	7.16455	3.06211	0.00316741	0.0219911	-2.16856
CSNK1G2	-0.326229	10.3897	-3.06118	0.00317608	0.0220401	-2.17105
GART	0.136304	7.84169	3.05985	0.00318846	0.0221146	-2.17459
PPP2R2A	0.243059	8.74904	3.05911	0.00319535	0.0221512	-2.17655
BCLAF1	-0.208383	8.64598	-3.05888	0.00319744	0.0221544	-2.17714
NET1	0.171061	7.61948	3.05835	0.00320244	0.0221777	-2.17856
FLVCR1	0.108964	7.48625	3.05811	0.0032047	0.0221821	-2.1792
MIB1	-0.0758499	7.23712	-3.05704	0.00321476	0.0222404	-2.18205
CHAMP1	0.146	8.11268	3.05564	0.00322787	0.0223198	-2.18576
PPID	-0.344895	7.90566	-3.05501	0.00323384	0.0223498	-2.18744
KRIT1	-0.107085	7.50829	-3.05431	0.00324042	0.0223839	-2.18928
ZNF518B	-0.140773	7.72872	-3.05291	0.00325373	0.0224644	-2.19301
EHD1	-0.252733	11.3068	-3.05241	0.00325851	0.022486	-2.19434
BCL9	-0.106088	7.4827	-3.05005	0.00328096	0.022624	-2.20058
OPN3	-0.0747862	7.26891	-3.04987	0.00328275	0.022624	-2.20108
DVL2	0.0940534	7.57827	3.04979	0.00328348	0.022624	-2.20128
CUTA	0.458997	9.6707	3.04959	0.0032854	0.0226257	-2.20181
TRIM11	0.0982498	7.43903	3.04919	0.00328926	0.022632	-2.20288
ZNF622	-0.146499	8.83758	-3.04915	0.00328963	0.022632	-2.20298
FAM218A	-0.065034	7.13824	-3.04891	0.00329193	0.0226364	-2.20362
CHMP2A	-0.320928	10.2672	-3.04796	0.003301	0.0226873	-2.20612
PRSS22	0.0764514	7.11488	3.04773	0.00330328	0.0226915	-2.20675
TTLL12	0.134872	7.74331	3.04699	0.00331042	0.0227291	-2.20871
DIS3L	0.151837	7.69867	3.04672	0.00331302	0.0227355	-2.20942
AFAP1L2	0.152995	7.44109	3.04617	0.00331829	0.0227572	-2.21087
ACADM	0.269678	8.38067	3.046	0.00331994	0.0227572	-2.21132
PPP6R1	0.295085	8.34403	3.04587	0.00332119	0.0227572	-2.21166
ACKR3	-0.142425	7.37248	-3.04568	0.00332303	0.0227583	-2.21216
PARP6	0.110619	7.45461	3.04529	0.0033268	0.0227639	-2.21319
PRIM2	-0.218474	7.43723	-3.04525	0.00332719	0.0227639	-2.2133
PSMC2	0.319522	8.90357	3.04424	0.00333706	0.02282	-2.21599
BEX1	0.43587	7.68311	3.04404	0.00333901	0.0228219	-2.21652
ZNF687-AS1	0.0929309	7.2737	3.04338	0.00334541	0.0228542	-2.21826
GLIPR2	-0.324566	12.3672	-3.04296	0.00334953	0.0228708	-2.21938
HMGXB4	0.930084	9.53671	3.04225	0.00335647	0.0228818	-2.22126
SHISA5	0.42337	11.0025	3.04211	0.00335776	0.0228818	-2.22161
RHOC	0.452295	9.51828	3.04201	0.0033588	0.0228818	-2.22189
[truncated: 2,472 more rows]
