# Supplementary material for: Repositioning linifanib as a potent anti-necroptosis agent for sepsis
Source: Cell Death Discov. 2023 Feb 10;9:57. doi: 10.1038/s41420-023-01351-y (PMC9913023; doi:10.1038/s41420-023-01351-y)
Supplement: Supplementary file 7 — Supplymentary Table7 [file 41420_2023_1351_MOESM7_ESM.xlsx]

## Sheet: Table7
Table 7: Disease signatures constructed by DEGs in GSE69528 and 17 signaling pathways.
AGE-RAGE signaling pathway in diabetic complications			C-type lectin receptor(CLR) signaling pathway			Cytokine-cytokine receptor interaction			JAK-STAT signaling pathway			MAPK signaling pathway			mTOR signaling pathway			Necroptosis			NF-kappa B signaling pathway			NOD-like receptor signaling pathway			PD-L1 expression and PD-1 checkpoint pathway in cancer			PI3K-Akt signaling pathway			PPAR signaling pathway			STING mediated induction of host immune responses			T cell receptor signaling pathway			The NLRP3 inflammasome			TNF signaling pathway			Toll Like Receptor 4 (TLR4) Cascade
ENTREZID	logFC		ENTREZID	logFC		ENTREZID	logFC		ENTREZID	logFC		ENTREZID	logFC		ENTREZID	logFC		ENTREZID	logFC		ENTREZID	logFC		ENTREZID	logFC		ENTREZID	logFC		ENTREZID	logFC		ENTREZID	logFC		ENTREZID	logFC		ENTREZID	logFC		ENTREZID	logFC		ENTREZID	logFC		ENTREZID	logFC
4087	0.289565		4046	0.559316		6348	1.23734		3565	-0.411069		777	2.77234		8140	0.905438		7124	0.660301		3932	-0.919729		8767	0.396776		3091	0.953235		1950	0.721198		948	0.728316		3661	-0.355104		915	-1.6202		834	0.926176		7124	0.660301		7189	0.336974
4088	-0.916866		3845	0.400715		6349	0.236582		3586	-0.363707		8911	-1.30336		6520	0.507632		7132	0.685745		7535	-1.81198		8517	0.308641		1950	0.721198		7039	1.1566		376497	-0.733208		29110	0.387627		916	-1.52082		5027	0.392568		7132	0.685745		7334	-0.507572
4089	-0.368018		4893	0.924499		6352	-1.01286		3600	1.04099		779	0.437213		153129	-0.322162		8717	-0.214091		27040	-1.10875		1147	0.538992		3845	0.400715		2254	-0.328664		11001	0.369289		6737	0.990852		917	-1.40291		29108	0.674513		9530	0.398062		7335	0.355653
1536	1.0074		6237	1.05256		6368	-1.97476		51561	-0.909058		9254	-0.971676		526	0.680955		7188	-1.89901		5335	-1.29352		3551	-0.336498		4893	0.924499		8817	0.431067		2171	0.999054		115004	1.8821		919	-1.70571		7295	1.07088		8717	-0.214091		6233	-0.363012
5333	-0.693633		22800	-0.941737		6374	-1.01999		3458	-0.578909		55799	-1.50455		528	1.15434		331	0.711791		5588	-1.47821		4793	1.12686		5605	0.263684		8074	0.303557		6256	0.293443		197358	-1.09371		920	-1.30271		4790	0.367349		7188	-1.89901		7316	0.197398
23236	-0.222874		5970	0.312816		3576	-1.9147		5008	1.87144		93589	-0.586303		51382	0.521809		10616	0.589481		6850	0.396114		4792	1.30195		5594	0.386306		5154	0.80868		6257	-0.412379		3428	0.53772		925	-1.46548		4791	0.824031		6885	-0.271296		7314	-0.518048
5330	-0.50386		5971	1.26607		3627	2.35185		1950	0.721198		785	-0.247954		529	0.42123		81858	-0.663483		4067	0.664535		4790	0.367349		5595	0.602366		5155	-0.31573		5467	-0.34157		2547	-0.430951		926	-0.953621		5970	0.312816		10454	-0.300393		7311	-0.60938
5335	-1.29352		3553	0.97141		58191	1.73155		5154	0.80868		59285	-2.26363		51606	0.646822		124044	0.660372		695	0.288842		5970	0.312816		3725	0.340741		56034	1.60146		5468	1.38656		7520	-0.229639		3932	-0.919729		3162	0.90443		6416	-0.328652		3551	-0.336498
5578	-0.41787		6850	0.396114		9547	0.495875		5155	-0.31573		5566	0.202898		55004	0.617359		9825	0.436009		5579	0.227975		3553	0.97141		27436	-0.554913		80310	-0.639237		5360	0.33229		5591	-0.923572		2534	-1.1177		9051	0.27993		5601	-0.375643		1147	0.538992
5579	0.227975		5781	-0.178681		3565	-0.411069		3559	-0.435022		5567	-0.38533		28956	0.508706		1540	-1.01023		84433	-0.94613		7124	0.660301		5295	-0.786426		4254	0.337056		6319	1.07238		4361	-0.467551		7535	-1.81198		4210	0.684882		3725	0.340741		8517	0.308641
5580	0.828494		9020	-0.774463		3600	1.04099		3560	-1.67051		5578	-0.41787		8649	0.552181		8772	0.566119		79092	-0.472888		3576	-1.9147		5296	-0.729629		2323	-1.50754		10062	1.19018					27040	-1.10875					83737	-0.396767		51135	0.470881
5590	-0.644574		1147	0.538992		51561	-0.909058		3561	0.841339		5579	0.227975		10542	0.518762		8837	0.60186		8915	0.574534		6352	-1.01286		5290	0.291098		7423	-1.18612		2182	0.976105					3702	-1.7821					8837	0.60186		4615	1.00943
5594	0.386306		4791	0.824031		10148	1.22426		3566	1.20206		2768	-0.674962		64121	0.520901		11035	0.492937		10892	-1.19076		820	1.23257		5293	0.260485		7424	0.23993		2180	1.57733					4690	-0.322769					5606	-0.490317		3656	1.34071
5595	0.602366		3708	-0.653321		23529	-0.697146		3568	-1.31311		5533	-1.22662		58528	1.305		1536	1.0074		3553	0.97141		1669	2.06889		5291	0.902404		3082	0.793341		2181	0.717572					7409	0.486734					5600	0.281204		4791	0.824031
3725	0.340741		3710	-1.45396		5008	1.87144		3570	0.850531		10125	-1.80369		83667	1.19557		817	-0.44077		3554	1.2272		64127	0.512961		5728	0.349471		284	-0.624998		23205	-0.371916					7410	-0.395935					1432	2.15454		4790	0.367349
7423	-1.18612		801	-0.409323		3586	-0.363707		3575	-1.54686		10235	-0.520246		81929	-0.611591		818	-0.513676		4615	1.00943		6885	-0.271296		207	-0.885065		2064	-1.01232		4973	1.48872					9402	-0.471976					1051	1.0114		5970	0.312816
7424	0.23993		91860	0.525416		3458	-0.578909		3581	-0.874386		25780	-0.863226		79726	-0.866666		291	-0.401302		51135	0.470881		10454	-0.300393		10000	-0.256141		1436	-0.981178		30	0.457461					2885	0.640206					4217	0.477006		6283	3.32776
5054	0.334866		5533	-1.22662		3553	0.97141		3587	-0.740126		115727	0.867202		6396	0.241805		292	-0.422739		7189	0.336974		5594	0.386306		2475	-0.329273		3815	-0.376514		8310	0.316545					387	0.207601					9020	-0.774463		4792	1.30195
3383	1.88916		4775	-0.648531		3557	1.64138		3588	0.833438		4763	0.442033		9681	-0.298216		293	-0.608277		7124	0.660301		5595	0.602366		6198	-0.540828		2322	0.76096		51	0.752593					5600	0.281204					8517	0.308641		4793	1.12686
3553	0.97141		3586	-0.363707		56300	0.493462		3590	-2.01092		5921	-0.205732		10641	-0.78193		5481	0.356271		7132	0.685745		5601	-0.375643		6199	-0.254084		4233	0.534671		8309	0.337403					1432	2.15454					3551	-0.336498		10454	-0.300393
3576	-1.9147		1959	0.270258		64806	-0.620747		3597	0.184187		5908	0.251058		8131	-0.596843		7416	-0.350252		8717	-0.214091		5600	0.281204		1147	0.538992		2885	0.640206		1374	1.03649					5335	-1.29352					1147	0.538992		6885	-0.271296
7124	0.660301		5743	-0.681299		3603	-0.332105		9466	-0.730794		1950	0.721198		6502	-0.551362		7417	-0.192189		7188	-1.89901		1432	2.15454		3551	-0.336498		6655	0.915665		1376	0.356685					5533	-1.22662					4792	1.30195		64127	0.512961
2152	0.395793		5580	0.828494		9235	-1.20141		3454	1.19151		7039	1.1566		2475	-0.329273		7419	-0.367084		10913	-0.703713		3725	0.340741		8517	0.308641		3845	0.400715		34	-0.328025					4775	-0.648531					5970	0.312816		8767	0.396776
1906	0.553667		5594	0.386306		7124	0.660301		3455	0.281309		2254	-0.328664		6249	0.480337		2746	-0.42529		128178	-0.690279		55054	-0.492971		4792	1.30195		4893	0.924499		51129	0.36995					6655	0.915665					4790	0.367349		28511	0.644958
7056	0.900614		5595	0.602366		4049	-0.764381		3459	0.707843		8817	0.431067		2887	2.69198		5836	1.19623		1540	-1.01023		9474	-0.254748		4793	1.12686		5605	0.263684		123	0.296696					10125	-1.80369					1326	0.538771		28512	1.13293
5600	0.281204		29108	0.674513		4050	-0.715463		3460	0.968286		8074	0.303557		23175	-1.22293		5601	-0.375643		23586	0.62151		11337	0.742393		4794	0.332685		5594	0.386306		729359	1.09802					3845	0.400715					5594	0.386306		6416	-0.328652
1432	2.15454		834	0.926176		356	-0.834087		163702	-0.714323		5154	0.80868		9663	-0.277039		2495	0.359419		7706	0.986038		11345	0.461382		4790	0.367349		5595	0.602366		3611	0.343962					4893	0.924499					5595	0.602366		5601	-0.375643
5970	0.312816		8915	0.574534		8743	0.941882		64109	0.214514		5155	-0.31573		9706	-0.447321		246	-1.44056		929	0.837535		81631	0.461513		5970	0.312816		7097	2.09761		7316	0.197398					5605	0.263684					9252	-2.07807		9261	0.662879
4790	0.367349		10892	-1.19076		8742	-0.336884		1439	1.07073		56034	1.60146		1978	0.228478		823	0.467813		7099	1.37558		84557	0.372085		3458	-0.578909		7099	1.37558		2710	1.7537					5594	0.386306					9586	0.819		1432	2.15454
5601	-0.375643		8517	0.308641		970	0.424926		1441	0.670788		80310	-0.639237		9470	0.480006		6609	0.868592		23643	1.34206		643246	-0.546209		3459	0.707843		5879	0.202794								5595	0.602366					11035	0.492937		5600	0.281204
1729	-0.204502		3551	-0.336498		944	-0.605097		3717	1.4589		4254	0.337056		6198	-0.540828		197259	0.656936		114609	0.181199		81858	-0.663483		3460	0.968286		6850	0.396114								3725	0.340741					197259	0.656936		5606	-0.490317
5879	0.202794		4792	1.30195		959	-1.49918		3718	0.556935		2323	-1.50754		6199	-0.254084		10059	-0.386709		148022	0.651897		10616	0.589481		3717	1.4589		930	-0.958152								5588	-1.47821					10059	-0.386709		5528	-0.319986
3845	0.400715		4790	0.367349		8744	0.199672		7297	-0.268031		7423	-1.18612		1975	-1.00818		29108	0.674513		959	-1.49918		331	0.711791		6772	0.764853		118788	1.63568								84433	-0.94613					8772	0.566119		5515	0.237952
4893	0.924499		7124	0.660301		7292	-0.407441		6772	0.764853		7424	0.23993		6194	-0.697961		834	0.926176		958	0.805907		84674	1.22841		6774	0.463911		5008	1.87144								8915	0.574534					843	0.487762		5519	0.19723
5290	0.291098		51561	-0.909058		8741	1.10989		6774	0.463911		3082	0.793341		92335	0.203379		3553	0.97141		7187	0.627041		7205	0.695404		7097	2.09761		3565	-0.411069								10892	-1.19076					840	1.33795		5594	0.386306
5293	0.260485		5600	0.281204		10673	0.921147		6775	-1.25863		284	-0.624998		55437	-1.74733		27243	0.62592		4049	-0.764381		7188	-1.89901		7099	1.37558		3559	-0.435022								6885	-0.271296					6352	-1.01286		5595	0.602366
5291	0.902404		1432	2.15454		10220	-1.20261		6776	0.486002		2064	-1.01232		51719	0.552158		128866	0.506489		4050	-0.715463		7189	0.336974		114609	0.181199		3560	-1.67051								5601	-0.375643					6374	-1.01999		9252	-2.07807
5295	-0.786426		5601	-0.375643		3625	0.425939		6777	0.221166		1436	-0.981178		81617	0.670599		9525	-0.158145		4055	0.989861		7128	0.853357		4615	1.00943		3561	0.841339								1147	0.538992					3627	2.35185		2002	0.428505
5296	-0.729629		3725	0.340741		650	0.344161		8651	1.73202		3815	-0.376514		7248	-0.450808		27183	0.522463		9020	-0.774463		57506	0.565701		7189	0.336974		3570	0.850531								3551	-0.336498					355	0.938384		6196	-0.777263
207	-0.885065		868	-1.04284		10803	-0.49923		8835	-0.909615		2322	0.76096		51256	0.754514		5119	0.58187		6885	-0.271296		7187	0.627041		4775	-0.648531		3566	1.20206								8517	0.308641					8809	2.51453		6195	0.50965
10000	-0.256141		93978	0.46973		1236	-1.88292		9021	2.86543		4233	0.534671		8321	0.491427		51510	0.826429		10454	-0.300393		29110	0.387627		148022	0.651897		3575	-1.54686								4790	0.367349					182	1.23997		4208	-1.24108
2308	-0.986547		2207	2.0858		1233	-0.323619		122809	-0.409115		2885	0.640206		8324	0.270739		91782	-0.71709		10673	0.921147		10010	0.446284		29126	1.88529		3454	1.19151								5970	0.312816					3553	0.97141		4205	1.54192
596	-1.49781		387	0.207601		1232	-4.00366		596	-1.49781		6655	0.915665		7976	-0.484273		8743	0.941882		8517	0.308641		3661	-0.355104		5777	0.489148		3455	0.281309								4792	1.30195					3600	1.04099		1845	1.46239
3717	1.4589		6772	0.764853		1230	1.08269		4170	0.246039		3845	0.400715		7855	0.263779		8795	-0.507737		1147	0.538992		3665	1.09901		5781	-0.178681		1441	0.670788								4793	1.12686					4049	-0.764381		1848	-0.534553
6774	0.463911		10379	0.207224		3577	0.862425		598	-0.930008		4893	0.924499		1855	0.565294		356	-0.834087		3551	-0.336498		79671	0.310667		10538	1.83571		3717	1.4589								4794	0.332685					602	1.11142		51231	0.309641
6772	0.764853		1540	-1.01023		2833	-1.12199		4609	-0.974005		6237	1.05256		2932	0.660181		355	0.938384		142	-0.596358		118429	0.319171		116071	2.97527		3718	0.556935								940	-1.26992					9021	2.86543		3725	0.340741
6776	0.486002		602	1.11142		643	-1.5992		894	-1.04834		22800	-0.941737		7124	0.660301		3458	-0.578909		7329	-0.422875		22861	-1.71048		1457	0.199679		1293	1.21523								29851	-1.36139					7128	0.853357		1326	0.538771
6777	0.221166		9261	0.662879		7852	-0.76603		896	0.602915		5605	0.263684		7132	0.685745		3454	1.19151		472	-1.46732		29108	0.674513		283106	0.370341		1299	0.301889								959	-1.49918					7185	-0.878114		79155	0.556947
1958	0.947593		26253	1.51746		57007	-1.52245		1026	0.575776		8649	0.552181		3551	-0.336498		3455	0.281309		4792	1.30195		834	0.926176		920	-1.30271		3911	-0.591787								5295	-0.786426					3726	1.45727		8945	-0.265362
			5290	0.291098		1524	-1.21154		10254	0.680112		5594	0.386306		2885	0.640206		3459	0.707843		4790	0.367349		596	-1.49781		3932	-0.919729		3915	0.64987								5296	-0.729629					4318	3.11646		51295	-0.471676
			5293	0.260485		3559	-0.435022		5771	0.57406		5595	0.602366		6655	0.915665		3460	0.968286		5970	0.312816		598	-0.930008		916	-1.52082		7060	-0.365788								5290	0.291098					1906	0.553667		23098	-1.12559
			5291	0.902404		3560	-1.67051		5777	0.489148		8569	1.07089		3845	0.400715		3717	1.4589		8837	0.60186		5027	0.392568		917	-1.40291		3371	-1.23398								5293	0.260485					7424	0.23993		929	0.837535
			5295	-0.786426		3561	0.841339		10379	0.207224		2872	0.235274		4893	0.924499		3718	0.556935		331	0.711791		7226	2.20718		919	-1.70571		7450	0.870953								5291	0.902404					64127	0.512961		7099	1.37558
			5296	-0.729629		3566	1.20206		8554	-0.144577		6195	0.50965		5605	0.263684		7297	-0.268031		598	-0.930008		23236	-0.222874		915	-1.6202		3674	1.21915								207	-0.885065					3383	1.88916		23643	1.34206
			207	-0.885065		3575	-1.54686		9063	0.363298		6196	-0.777263		5594	0.386306		6772	0.764853		596	-1.49781		5330	-0.50386		7535	-1.81198		3676	-0.792646								10000	-0.256141					5743	-0.681299		148022	0.651897
			10000	-0.256141		3581	-0.874386		5781	-0.178681		2002	0.428505		5595	0.602366		6774	0.463911		1647	1.80509		3708	-0.653321		4215	0.744484		3655	-0.407852								1326	0.538771					7133	0.523612		8772	0.566119
			4193	0.300242		64109	0.214514		2885	0.640206		4609	-0.974005		6195	0.50965		6775	-1.25863		4616	1.35668		3710	-1.45396		5606	-0.490317		3679	0.501074								9020	-0.774463					7187	0.627041		11035	0.492937
			3659	0.716479		1439	1.07073		6655	0.915665		6722	0.23948		6196	-0.777263		6776	0.486002		10912	1.26954		7416	-0.350252		5600	0.281204		3680	0.549761								2932	0.660181					5290	0.291098		7187	0.627041
			338339	3.25981		3568	-1.31311		5290	0.291098		7124	0.660301		5295	-0.786426		6777	0.221166		7185	-0.878114		7417	-0.192189		1432	2.15454		3688	-0.426406								1493	-0.992541					5293	0.260485		10010	0.446284
			51266	1.13822		3597	0.184187		5293	0.260485		3553	0.97141		5296	-0.729629		10379	0.207224		597	1.69146		7419	-0.367084		27040	-1.10875		3690	0.879055								5777	0.489148					5291	0.902404		29110	0.387627
						1441	0.670788		5291	0.902404		7132	0.685745		5290	0.291098		7099	1.37558		4791	0.824031		90550	0.54083		5335	-1.29352		3695	-1.07527								868	-1.04284					5295	-0.786426		3661	-0.355104
						3570	0.850531		5295	-0.786426		3554	1.2272		5293	0.260485		148022	0.651897		3576	-1.9147		4938	1.16364		5533	-1.22662		5290	0.291098								3565	-0.411069					5296	-0.729629		3665	1.09901
						3590	-2.01092		5296	-0.729629		3556	0.519208		5291	0.902404		81030	0.490399		7128	0.853357		6041	0.71885		10125	-1.80369		5293	0.260485								3586	-0.363707					207	-0.885065		5781	-0.178681
						9466	-0.730794		207	-0.885065		356	-0.834087		5728	0.349471		3320	0.314078		5743	-0.681299		56919	-0.293633		940	-1.26992		5291	0.902404								3458	-0.578909					10000	-0.256141		3684	1.48976
						3587	-0.740126		10000	-0.256141		355	0.938384		207	-0.885065		7128	0.853357		5328	0.402069		9927	0.916038		5588	-1.47821		5295	-0.786426								7124	0.660301					3659	0.716479		3689	0.732215
						3588	0.833438		2475	-0.329273		929	0.837535		10000	-0.256141		142	-0.596358		1457	0.199679		11035	0.492937					5296	-0.729629																	114609	0.181199
						163702	-0.714323					5879	0.202794		1147	0.538992		3014	0.527451		283106	0.370341		10059	-0.386709					57121	-0.884077																	948	0.728316
						3454	1.19151					5880	0.580224		79109	0.190789		8338	1.97572		5971	1.26607		10135	0.972718					10161	-0.747478																	7097	2.09761
						3455	0.281309					8717	-0.214091		55615	-1.58787		3012	0.684135		3383	1.88916		1536	1.0074					2783	0.984031																	10333	0.542641
						3459	0.707843					4615	1.00943		387	0.207601		55506	-0.90555					1535	0.888206					59345	0.794025																	6280	0.65623
						3460	0.968286					51135	0.470881		5578	-0.41787		9555	0.559588					7295	1.07088					10681	-0.449176																	6279	0.674995
						3554	1.2272					7189	0.336974		5579	0.227975		55766	1.58503					25828	0.431179					2787	1.30244																	7096	0.887436
						3556	0.519208					1647	1.80509		6446	-1.58144		8336	0.622492					79184	-0.475676					2788	-1.23801																	695	0.288842
						7850	2.78034					4616	1.35668					317772	2.00897					3320	0.314078					94235	1.23822																	59307	-1.13997
						8809	2.51453					10912	1.26954					3013	0.205224					4210	0.684882					2790	0.743416																	8651	1.73202
						8807	1.89832					10454	-0.300393					5478	-0.599573					9051	0.27993					2791	-0.803661																	11213	1.83332
						9173	0.310196					51295	-0.471676					596	-1.49781					8772	0.566119					146850	-1.22244																	9450	-0.593715
						23765	0.914737					11184	-1.45288											440068	2.94646					7248	-0.450808																	4064	0.200227
						920	-1.30271					6788	1.56095											114769	1.95015					2475	-0.329273																	1785	0.569001
						1436	-0.981178					5871	-0.491111											91662	0.407339					1978	0.228478																	26052	-0.523832
						7132	0.685745					1326	0.538771											4671	2.35265					9470	0.480006																	5775	-1.35193
						7133	0.523612					4296	0.763434											58484	2.90261					6198	-0.540828																	671	3.23267
						4055	0.989861					4215	0.744484											5580	0.828494					6199	-0.254084
						355	0.938384					7786	-0.320302											2634	1.0476					1975	-1.00818
						8718	-2.43325					51776	1.61788											115362	1.43886					6194	-0.697961
						8795	-0.507737					4217	0.477006											9447	2.90143					5578	-0.41787
						8794	0.428885					6885	-0.271296											3428	0.53772					5585	0.527997
						8793	0.446243					4216	-1.12558											7158	-0.29372					5586	-0.565897
						27242	-0.703389					9344	0.471611											387	0.207601					6446	-1.58144
						10913	-0.703713					6416	-0.328652											5585	0.527997					207	-0.885065
						939	-1.6853					5606	-0.490317											5586	-0.565897					10000	-0.256141
						943	0.36256					23162	-0.373943											7531	0.588195					5728	0.349471
						958	0.805907					2317	-0.447696											2633	1.65311					5515	0.237952
						7293	-0.932229					1398	0.249323											2635	1.0654					5519	0.19723
						84957	0.212393					1399	-0.183291											115361	1.20382					55844	-0.314787
						94	0.552415					408	-0.693775											838	2.90126					28227	-0.340314
						92	-1.06804					409	0.713295											837	0.879966					55012	0.346299
						659	-0.319786					5601	-0.375643											79792	0.968741					5528	-0.319986
						91	1.45137					5600	0.281204											3454	1.19151					5529	-0.347315
						90	-0.298067					1432	2.15454											3455	0.281309					5525	0.474079
												8550	-0.549607											7297	-0.268031					3320	0.314078
												9261	0.662879											6772	0.764853					23239	0.425103
												9252	-2.07807											10379	0.207224					8115	-1.18172
												994	-1.50788											7099	1.37558					672	0.509136
												4775	-0.648531											148022	0.651897					2932	0.660181
												3725	0.340741											4615	1.00943					4609	-0.974005
												3727	-0.228081											51135	0.470881					1026	0.575776
												1649	0.330704																	1021	-0.554974
												4208	-1.24108																	894	-1.04834
												207	-0.885065																	896	0.602915
												10000	-0.256141																	898	0.368677
												5801	0.355978																	9134	0.435396
												1843	0.662925																	2309	-0.679197
												1844	-0.277246																	5934	-0.873041
												1850	-1.02187																	356	-0.834087
												1847	0.703171																	10018	0.658089
												80824	0.45069																	10971	-0.463611
												1848	-0.534553																	7531	0.588195
												1845	1.46239																	7533	0.571916
												3312	-0.687293																	7532	0.48502
												3303	1.02554																	572	0.541671
												3305	0.249829																	598	-0.930008
												3304	1.41484																	596	-1.49781
												5607	-0.649739																	842	0.639124
												9020	-0.774463																	9586	0.819
												1147	0.538992																	4170	0.246039
												3551	-0.336498																	6256	0.293443
												8517	0.308641																	8517	0.308641
												51701	0.612183																	1147	0.538992
												4790	0.367349																	3551	-0.336498
												4791	0.824031																	5970	0.312816
												5970	0.312816																	4790	0.367349
												5971	1.26607																	4602	-0.953913
																														4193	0.300242
