# Supplementary material for: Repositioning linifanib as a potent anti-necroptosis agent for sepsis
Source: Cell Death Discov. 2023 Feb 10;9:57. doi: 10.1038/s41420-023-01351-y (PMC9913023; doi:10.1038/s41420-023-01351-y)
Supplement: Supplementary file 8 — Supplymentary Table8 [file 41420_2023_1351_MOESM8_ESM.xlsx]

## Sheet: Table8
Table 8: Disease signatures constructed by DEGs in GSE46955 and 17 signaling pathways.
AGE-RAGE signaling pathway in diabetic complications			C-type lectin receptor(CLR) signaling pathway			Cytokine-cytokine receptor interaction			JAK-STAT signaling pathway			MAPK signaling pathway			mTOR signaling pathway			Necroptosis			NF-kappa B signaling pathway			NOD-like receptor signaling pathway			PD-L1 expression and PD-1 checkpoint pathway in cancer			PI3K-Akt signaling pathway			PPAR signaling pathway			STING mediated induction of host immune responses			T cell receptor signaling pathway			The NLRP3 inflammasome			TNF signaling pathway			Toll Like Receptor 4 (TLR4) Cascade
ENTREZID	logFC		ENTREZID	logFC		ENTREZID	logFC		ENTREZID	logFC		ENTREZID	logFC		ENTREZID	logFC		ENTREZID	logFC		ENTREZID	logFC		ENTREZID	logFC		ENTREZID	logFC		ENTREZID	logFC		ENTREZID	logFC		ENTREZID	logFC		ENTREZID	logFC		ENTREZID	logFC		ENTREZID	logFC		ENTREZID	logFC
7040	-0.113538		64581	0.684551		6363	4.04752		3569	2.68304		10369	-0.295054		6520	-0.335114		7188	1.02935		3932	0.725243		10392	-0.472658		3091	3.50023		7039	1.33941		948	-3.53801		29110	0.970646		915	0.194463		5027	-1.11897		7188	1.02935		7189	0.254837
7048	0.631623		4046	-0.737629		6348	2.17045		3574	0.484828		5567	-0.284552		523	-0.425677		8737	0.390806		7535	0.972993		4792	1.2011		3265	-0.591167		2069	1.17045		376497	-0.915785		6737	1.09725		916	0.81138		24145	0.404618		8737	0.390806		3654	-0.99231
4087	-0.336666		3265	-0.591167		6351	2.02343		3586	1.61439		2768	0.887992		526	-0.426988		329	0.660815		5335	0.632881		4790	1.17123		5894	0.407184		2246	-0.173055		10999	-0.193435		51428	-0.84773		917	1.12106		114548	1.50691		329	0.660815		57162	1.45302
4089	0.542115		22808	-0.975639		6361	0.388647		3592	0.515386		5530	-0.446071		528	-1.0232		330	1.65703		5588	0.828482		5970	0.471198		5604	0.67108		2251	-0.425512		11001	0.269913		6778	-0.456114		919	3.1533		3326	-1.32578		330	1.65703		7335	-0.32142
1027	0.547041		22800	0.855675		6352	3.72395		3600	1.02431		5533	1.21027		51382	-0.655682		81858	-0.34923		4067	1.89817		3553	4.7041		5605	-0.473545		8817	-0.219151		28965	-0.595516		3428	1.34658		925	2.30635		29108	-0.726902		5609	-0.158276		7314	0.328288
1278	0.279408		5894	0.407184		6355	3.99388		29949	0.75286		5923	-0.247192		90423	0.468752		124044	0.317116		29760	0.815247		3569	2.68304		3725	-0.74847		5155	0.253749		2168	-0.106524		5591	-0.696535		3932	0.725243		7295	-0.404818		5599	-0.223664		7311	-0.49668
1284	-0.172744		5970	0.471198		6359	-0.135479		50616	-0.276399		10125	2.06678		9296	-0.847527		1540	0.703086		5336	0.333086		2919	4.65154		5295	-0.510156		1435	-0.629513		2167	-7.29966					2534	1.12198		10628	-0.671244		3725	-0.74847		51135	0.523603
1536	0.808232		5971	1.31586		6368	3.83292		51561	0.780591		10235	0.973927		9550	-0.419444		841	0.813171		84433	1.58642		2920	1.46878		5296	-0.728642		4254	-0.316001		6256	-0.948597					7535	0.972993		4790	1.17123		8837	1.07418		3656	1.69486
5333	-0.269865		3592	0.515386		6347	0.857204		11009	1.81012		25780	1.12507		51606	-0.347763		8837	1.07418		79092	-0.179417		6347	0.857204		5293	0.683189		7422	0.548616		5467	0.542146					3937	0.94173		4791	0.62715		5608	-0.142824		4791	0.62715
23236	-0.25078		3553	4.7041		56477	0.108608		3449	-0.170589		5906	0.467756		10670	0.442901		1536	0.808232		10892	0.416252		6352	3.72395		6198	0.248477		7423	-0.562864		5468	-2.33832					3702	2.9816		5970	0.471198		5603	-1.66954		4790	1.17123
5330	-1.03387		5781	-0.5117		6362	0.908721		3456	0.761617		5908	0.83874		58528	-0.703477		818	0.197168		3553	4.7041		55894	-0.275868		4792	1.2011		7424	0.290245		3157	-0.530736					4690	1.07206		3162	-2.3321		4217	0.969141		5970	0.471198
5335	0.632881		4791	0.62715		6364	3.79543		3458	0.488253		7039	1.33941		81929	-0.715557		291	0.447123		3554	0.594532		64127	1.71224		4794	0.969041		1944	-0.183851		10873	-2.26761					7409	0.648449		4210	0.607892		4792	1.2011		6283	2.49605
5336	0.333086		5336	0.333086		2919	4.65154		5008	3.09374		2069	1.17045		79726	0.486322		292	-0.559267		3654	-0.99231		5599	-0.223664		4790	1.17123		2065	-0.195905		4199	-1.54872					9402	0.427363		114548	1.50691		5970	0.471198		4792	1.2011
51196	-0.129695		3708	-0.787166		2920	1.46878		85480	-0.242088		2246	-0.173055		6396	-0.772374		7416	-0.845606		51135	0.523603		5603	-1.66954		5970	0.471198		2261	0.11259		9415	-0.35617					5058	-0.726388					4790	1.17123		64127	1.71224
5590	0.271129		3709	1.26688		6374	3.64888		1442	-0.245414		2251	-0.425512		9681	-0.27793		7417	-0.348511		7189	0.254837		3725	-0.74847		3458	0.488253		5159	1.25575		6319	-2.06192					10298	0.21322					1326	1.19202		10392	-0.472658
3725	-0.74847		3710	1.42847		6372	4.08494		5155	0.253749		8817	-0.219151		6502	-0.227082		7419	-0.658204		8737	0.390806		9474	-0.237819		3459	0.57982		2324	-0.149123		10062	1.26824					5603	-1.66954					5604	0.67108		5609	-0.158276
7422	0.548616		805	-0.649997		5197	0.398394		3559	2.75525		5155	0.253749		9894	-0.686896		2746	-0.76406		7188	1.02935		11345	-0.181279		3460	0.663528		4233	1.3859		1622	-0.712216					5335	0.632881					9252	0.819263		5599	-0.223664
7423	-0.562864		5530	-0.446071		3627	2.24764		3560	2.79343		1435	-0.629513		2887	-0.298972		5836	-0.806467		329	0.660815		84557	1.60676		6774	0.579188		6654	0.356733		4023	-1.42643					5530	-0.446071					8986	-0.940628		7867	-0.481836
7424	0.290245		5533	1.21027		6373	1.11504		3566	0.739831		4254	-0.316001		9663	0.593818		5834	-0.727873		330	1.65703		81858	-0.34923		7097	1.66568		3265	-0.591167		2182	1.1008					5533	1.21027					1385	0.443958		5608	-0.142824
6347	0.857204		4772	0.303998		10563	1.7702		3575	2.66132		7422	0.548616		8408	0.584264		5599	-0.223664		1896	0.227301		84674	0.68148		54106	0.295134		5894	0.407184		2180	1.36419					4772	0.303998					10488	-0.299032		5516	-0.242363
5054	-1.30367		4775	-0.364322		58191	1.37317		3587	1.52748		7423	-0.562864		9706	0.330301		2495	0.519209		1540	0.703086		7205	-0.801108		7189	0.254837		5604	0.67108		2181	-0.486969					4775	-0.364322					64764	-0.737546		5515	0.427878
3383	0.967582		3586	1.61439		9547	0.398855		3588	0.726257		7424	0.290245		1978	-0.575901		2512	-0.0923553		60401	-0.135799		329	0.660815		4772	0.303998		5605	-0.473545		4973	1.89111					6654	0.356733					841	0.813171		5518	-0.629987
3552	2.65057		1959	-1.90067		3574	0.484828		3594	0.538131		1944	-0.183851		9470	-0.733645		283748	0.109577		7706	-0.430998		330	1.65703		4775	-0.364322		3667	0.291688		6342	-0.443058					10125	2.06678					840	0.681076		9252	0.819263
3553	4.7041		5743	2.52938		3600	1.02431		3595	0.210532		2065	-0.195905		6198	0.248477		824	-1.82614		929	3.17498		7188	1.02935		148022	0.377213		7097	1.66568		8310	-0.434968					3265	-0.591167					6347	0.857204		2002	0.540155
3569	2.68304		114548	1.50691		85480	-0.242088		3601	1.53592		2261	0.11259		81617	-0.383122		6609	-0.277245		353376	0.496871		7189	0.254837		353376	0.496871		930	2.77914		1374	-0.779079					5894	0.407184					6352	3.72395		6196	-2.65709
1906	1.096		29108	-0.726902		1442	-0.245414		50615	0.963971		5159	1.25575		5562	0.622196		114548	1.50691		148022	0.377213		64170	-1.08493		29126	1.24543		118788	2.22064		1375	-0.645825					5604	0.67108					6364	3.79543		6195	-0.846141
5603	-1.66954		64170	-1.08493		3569	2.68304		9466	-0.756281		2324	-0.149123		5563	0.195836		29108	-0.726902		959	0.21946		7128	1.57333		5777	-0.779498		1442	-0.245414		1376	0.283454					5605	-0.473545					2919	4.65154		6197	0.575995
5970	0.471198		10892	0.416252		3592	0.515386		3572	0.484052		4233	1.3859		7248	-0.663548		3553	4.7041		7187	-0.404988		7187	-0.404988		5781	-0.5117		5008	3.09374		51129	-0.863044					3725	-0.74847					2920	1.46878		1846	0.816836
4790	1.17123		841	0.813171		51561	0.780591		3454	0.434157		6654	0.356733		7249	-0.438157		25978	0.487475		4050	1.73942		29110	0.970646		116071	0.936372		3569	2.68304		5170	-0.480482					5588	0.828482					6374	3.64888		1845	-0.597793
5599	-0.223664		4792	1.2011		246778	0.447713		3459	0.57982		3265	-0.591167		54541	2.09778		29082	-0.750565		8740	-1.98192		9641	0.617743		1459	-0.254279		3574	0.484828		5106	-0.651197					84433	1.58642					6372	4.08494		1385	0.443958
1729	-0.384583		4790	1.17123		10148	5.6118		3460	0.663528		22800	0.855675		7472	-0.14987		79643	-0.341333		115650	0.373286		10010	1.26511		1460	-1.00257		3449	-0.170589		2710	1.35181					10892	0.416252					3627	2.24764		466	0.500936
3265	-0.591167		3569	2.68304		23529	0.27397		64109	1.42382		22808	-0.975639		7474	1.85451		51510	0.870616		142	0.468032		3665	1.86782		3932	0.725243		3456	0.761617								5609	-0.158276					1435	-0.629513		3725	-0.74847
5293	0.683189		51561	0.780591		5008	3.09374		1438	0.470879		369	0.284121		7480	-0.123146		54822	0.251972		7329	-0.474321		3449	-0.170589		916	0.81138		3559	2.75525								5599	-0.223664					8809	0.918244		1326	1.19202
5295	-0.510156		5603	-1.66954		3586	1.61439		1439	0.691689		673	0.219523		8323	0.197608		3552	2.65057		472	1.15252		3456	0.761617		917	1.12106		3560	2.79343								4790	1.17123					182	0.23666		5604	0.67108
5296	-0.728642		5599	-0.223664		29949	0.75286		5159	1.25575		5894	0.407184		8326	0.339086		8743	1.98873		4792	1.2011		79671	-0.616744		919	3.1533		3566	0.739831								5970	0.471198					3553	4.7041		8454	0.684645
6774	0.579188		3725	-0.74847		11009	1.81012		3718	0.167376		5604	0.67108		6654	0.356733		356	0.839256		4790	1.17123		118429	1.02701		915	0.194463		3575	2.66132								4792	1.2011					3569	2.68304		51295	-0.364315
5292	-0.548213		93978	2.94746		50616	-0.276399		6774	0.579188		5605	-0.473545		3265	-0.591167		11124	-0.640838		5970	0.471198		29108	-0.726902		7535	0.972993		3454	0.434157								4794	0.969041					3600	1.02431		929	3.17498
4772	0.303998		2207	1.3339		3449	-0.170589		6775	3.17168		8569	-0.639665		673	0.219523		3449	-0.170589		8837	1.07418		598	-0.285408		4215	-0.521743		3718	0.167376								940	0.449491					602	0.941655		353376	0.496871
1019	-0.883779		5058	-0.726388		3456	0.761617		6778	-0.456114		6197	0.575995		5894	0.407184		3456	0.761617		598	-0.285408		1508	-0.789988		5608	-0.142824		1278	0.279408								29851	1.36968					9021	1.49097		148022	0.377213
			8844	0.21553		3458	0.488253		8651	2.03189		6195	-0.846141		5604	0.67108		3458	0.488253		7185	1.22784		114548	1.50691		5603	-1.66954		1284	-0.172744								959	0.21946					7128	1.57333		841	0.813171
			1263	0.518307		3552	2.65057		8835	0.763005		6196	-2.65709		5605	-0.473545		3454	0.434157		4791	0.62715		24145	0.404618		5335	0.632881		1291	-0.829284								5295	-0.510156					7185	1.22784		8737	0.390806
			6714	-0.321232		3553	4.7041		9021	1.49097		2002	0.540155		6197	0.575995		3459	0.57982		7128	1.57333		5027	-1.11897		5530	-0.446071		1292	-0.231394								5296	-0.728642					4323	1.53082		7187	-0.404988
			9641	0.617743		3557	-1.56299		4170	1.65013		283748	0.109577		6195	-0.846141		3460	0.663528		5743	2.52938		7226	0.128547		5533	1.21027		3909	0.364871								5293	0.683189					1906	1.096		10010	1.26511
			1540	0.703086		3603	-0.344846		598	-0.285408		3552	2.65057		6196	-2.65709		3718	0.167376		6351	2.02343		54822	0.251972		10125	2.06678		3912	0.552954								5170	-0.480482					7424	0.290245		9641	0.617743
			602	0.941655		9235	1.78462		5292	-0.548213		3553	4.7041		3667	0.291688		6774	0.579188		2919	4.65154		51393	-1.19047		940	0.449491		3914	0.586898								1326	1.19202					64127	1.71224		29110	0.970646
			6361	0.388647		1435	-0.629513		894	0.872		7040	-0.113538		5295	-0.510156		6775	3.17168		2920	1.46878		23236	-0.25078		5588	0.828482		22798	-0.165615								1493	0.650872					3383	0.967582		3665	1.86782
			26253	2.31346		4050	1.73942		896	0.763531		3554	0.594532		5296	-0.728642		6778	-0.456114		1459	-0.254279		5330	-1.03387					7057	2.78419								5777	-0.779498					5743	2.52938		5781	-0.5117
			5293	0.683189		8740	-1.98192		316	0.489302		7048	0.631623		5293	0.683189		5610	1.62987		1460	-1.00257		3708	-0.787166					7058	0.393127								3586	1.61439					7133	0.946717		329	0.660815
			5295	-0.510156		356	0.839256		10254	0.767894		356	0.839256		5170	-0.480482		353376	0.496871		5971	1.31586		3709	1.26688					7060	0.124264								3458	0.488253					7187	-0.404988		330	1.65703
			5296	-0.728642		8743	1.98873		5771	1.38691		929	3.17498		253260	0.916454		148022	0.377213		6363	4.04752		3710	1.42847					6696	-3.06945								1019	-0.883779					5293	0.683189		3684	-1.38884
			4193	0.350765		1896	0.227301		5777	-0.779498		3654	-0.99231		55615	0.298468		81030	1.57757		3383	0.967582		7416	-0.845606					7448	0.280137														5295	-0.510156		948	-3.53801
			3659	1.2808		970	0.905976		1387	0.456308		51135	0.523603					8878	-1.09799					7417	-0.348511					7450	-2.35966														5296	-0.728642		7097	1.66568
			338339	3.24082		944	-0.163348		8554	0.393448		7189	0.254837					3320	-0.882422					7419	-0.658204					3672	0.452096														153090	-0.146407		2244	-0.18664
						959	0.21946		5781	-0.5117		51295	-0.364315					3326	-1.32578					56919	-0.812434					3678	0.652236														3659	1.2808		6280	3.31869
						7292	0.245807		6654	0.356733		8491	-0.386803					7128	1.57333					9927	-0.889545					22801	-0.456049														3456	0.761617		6279	2.67281
						7040	-0.113538		3265	-0.591167		9448	-0.638842					142	0.468032					8737	0.390806					3685	1.5678																	7096	1.52342
						9518	-1.77053		5894	0.407184		11184	1.26803					9131	-0.823255					1536	0.808232					3688	0.571922																	8651	2.03189
						2658	-0.1672		5293	0.683189		5058	-0.726388					5478	-0.447193					1535	0.50749					3690	-0.532105																	11213	1.24792
						3624	-0.112582		5295	-0.510156		6789	0.700109											10628	-0.671244					3693	-0.825211																	9450	-0.962349
						654	-1.04746		5296	-0.728642		6788	0.500669											7295	-0.404818					3695	-0.661348																	4064	-0.332478
						1236	4.81195					5871	0.733578											25828	-0.787678					3696	2.22981																	5336	0.333086
						1232	0.274862					1326	1.19202											140609	0.412535					5747	0.873067																	5775	0.832113
						729230	2.73616					4215	-0.521743											79184	-0.153128					5293	0.683189
						1235	1.29338					9175	0.214007											3320	-0.882422					5295	-0.510156
						2833	2.08733					9064	-0.511679											3326	-1.32578					5296	-0.728642
						7852	1.64607					4217	0.969141											4210	0.607892					2149	0.786498
						10663	0.698925					4216	1.7429											841	0.813171					54331	0.714366
						3559	2.75525					57551	-0.771764											199713	0.205682					2787	-1.18094
						3560	2.79343					5609	-0.158276											2634	2.14339					2788	0.56968
						3566	0.739831					5608	-0.142824											115362	3.20222					94235	0.578995
						3575	2.66132					2316	-1.06657											9447	2.13708					2790	0.698198
						3601	1.53592					2317	-0.524686											3428	1.34658					5294	0.89866
						50615	0.963971					5599	-0.223664											5585	0.381881					5170	-0.480482
						64109	1.42382					5603	-1.66954											5586	0.41861					5562	0.622196
						1439	0.691689					7867	-0.481836											2633	2.47776					5563	0.195836
						1438	0.470879					9252	0.819263											2635	0.913141					54541	2.09778
						3572	0.484052					8986	-0.940628											115361	2.47117					7248	-0.663548
						3594	0.538131					4772	0.303998											838	0.766137					7249	-0.438157
						3595	0.210532					4775	-0.364322											837	0.859993					1978	-0.575901
						9466	-0.756281					3725	-0.74847											3454	0.434157					9470	-0.733645
						3587	1.52748					7157	-0.274193											148022	0.377213					6198	0.248477
						3588	0.726257					1649	-0.566121											51135	0.523603					5585	0.381881
						3454	0.434157					3315	-0.61539																	5586	0.41861
						3459	0.57982					5494	0.449025																	29941	0.412769
						3460	0.663528					1843	0.640243																	9223	-0.113842
						3554	0.594532					1846	0.816836																	5515	0.427878
						8809	0.918244					1850	-0.434381																	5516	-0.242363
						8807	1.46466					1847	1.83964																	5518	-0.629987
						23765	-0.718713					80824	0.651399																	28227	0.143696
						84818	-0.21101					11221	0.532516																	5526	-0.173532
						7133	0.946717					1845	-0.597793																	5527	0.315907
						8771	-0.537815					3312	-0.959297																	5525	-0.971974
						8718	2.19097					3306	0.22006																	3320	-0.882422
						27242	-2.88368					3304	-1.15734																	3326	-1.32578
						60401	-0.135799					4790	1.17123																	7184	-0.732832
						939	0.785172					4791	0.62715																	11140	-0.756311
						943	1.38321					5970	0.471198																	200186	0.315938
						3604	1.29785					5971	1.31586																	8115	1.17596
						7293	0.61084																							4515	-0.539994
						608	0.745894																							5106	-0.651197
						23495	1.54582																							92579	-0.657038
						115650	0.373286																							1027	0.547041
						7048	0.631623																							1017	0.804752
						94	0.944816																							1019	-0.883779
						659	0.40128																							1021	-1.28716
						91	0.852805																							894	0.872
																														896	0.763531
																														9134	0.224432
																														356	0.839256
																														10018	0.229917
																														10971	-0.464838
																														7533	0.28408
																														598	-0.285408
																														842	0.522918
																														1385	0.443958
																														10488	-0.299032
																														64764	-0.737546
																														4170	1.65013
																														6256	-0.948597
																														5970	0.471198
																														4790	1.17123
																														4602	0.360818
																														4193	0.350765
																														7157	-0.274193
