# Supplementary material for: Repositioning linifanib as a potent anti-necroptosis agent for sepsis
Source: Cell Death Discov. 2023 Feb 10;9:57. doi: 10.1038/s41420-023-01351-y (PMC9913023; doi:10.1038/s41420-023-01351-y)
Supplement: Supplementary file 9 — Supplymentary Table9 [file 41420_2023_1351_MOESM9_ESM.xlsx]

## Sheet: Table9
Table 9: Disease signatures constructed by DEGs in GSE54514 and 17 signaling pathways.
AGE-RAGE signaling pathway in diabetic complications			C-type lectin receptor(CLR) signaling pathway			Cytokine-cytokine receptor interaction			JAK-STAT signaling pathway			MAPK signaling pathway			mTOR signaling pathway			Necroptosis			NF-kappa B signaling pathway			NOD-like receptor signaling pathway			PD-L1 expression and PD-1 checkpoint pathway in cancer			PI3K-Akt signaling pathway			PPAR signaling pathway			STING mediated induction of host immune responses			T cell receptor signaling pathway			The NLRP3 inflammasome			TNF signaling pathway			Toll Like Receptor 4 (TLR4) Cascade
ENTREZID	logFC		ENTREZID	logFC		ENTREZID	logFC		ENTREZID	logFC		ENTREZID	logFC		ENTREZID	logFC		ENTREZID	logFC		ENTREZID	logFC		ENTREZID	logFC		ENTREZID	logFC		ENTREZID	logFC		ENTREZID	logFC		ENTREZID	logFC		ENTREZID	logFC		ENTREZID	logFC		ENTREZID	logFC		ENTREZID	logFC
7048	-0.415269		64581	-0.154579		414062	0.222079		3565	0.0439182		5579	-0.166525		8140	0.783472		7124	-0.176255		6850	-0.292502		4790	-0.270736		3091	-0.538562		7039	-0.294558		10999	0.15847		6737	0.324602		920	-0.18078		114548	-0.221658		7124	-0.176255		7189	-0.0830556
4089	-0.313199		4046	-0.221514		6355	0.147777		3444	0.0555189		5530	-0.33361		6520	0.288849		7186	0.0629692		4067	-0.428921		7124	-0.176255		3265	0.0485273		2251	0.109166		11001	0.103715		51428	0.107855		5788	-0.29785		4790	-0.270736		7186	0.0629692		3654	0.165447
1027	-0.883554		3265	0.0485273		6368	0.0632732		3446	-0.071386		5534	-0.367817		523	-0.471686		8737	0.145778		5336	-0.350647		2921	0.0828743		3845	-0.268452		56034	-0.247245		10998	0.0433075		6778	-0.217339		3937	-0.240601		4791	0.157493		8737	0.145778		57162	-0.339624
1286	0.037116		3845	-0.268452		6364	0.106214		1443	0.0544502		25780	0.175248		528	-0.217555		329	0.554081		5579	-0.166525		820	1.27887		5594	-0.43628		80310	-0.0642015		2167	0.0549138		3428	-0.298997		7006	0.0454732		3162	-0.30088		329	0.554081		57161	-0.243389
1536	0.577975		6850	-0.292502		2921	0.0828743		3952	0.369785		115727	-0.298981		51382	0.360962		55072	0.201758		8915	-0.125146		1669	1.52598		5595	-0.377567		2064	-0.0913517		2171	0.122786		5591	-0.25573		4690	-0.299395		4210	-0.269282		6885	-0.203037		7311	0.235843
5336	-0.350647		4791	0.157493		6374	-0.228284		3560	-0.419372		5922	-0.110783		90423	-0.0709075		1540	-0.198875		10892	-0.128808		6885	-0.203037		2353	-0.296059		4804	0.0846028		6256	-0.38142					7410	0.0452881		114548	-0.221658		23118	-0.21908		4791	0.157493
5579	-0.166525		5336	-0.350647		3627	0.288152		3561	0.343798		7039	-0.294558		529	0.283116		8772	-0.16949		3654	0.165447		23118	-0.21908		5295	0.209858		4915	0.0445178		6258	-0.0568742					5058	0.451621					6416	-0.174379		4790	-0.270736
5580	-0.548273		805	-0.183815		58191	-0.574443		3570	-0.334567		2251	0.109166		9296	0.284103		841	-0.167382		7189	-0.0830556		5594	-0.43628		8503	0.103881		3643	0.10623		6319	0.27608					5062	-0.251985					5601	-0.132584		3146	-0.483256
5581	0.13124		808	-0.360092		3565	0.0439182		3597	-0.410115		56034	-0.247245		9550	0.258742		1536	0.577975		7124	-0.176255		5595	-0.377567		5290	-0.180201		3480	-0.178961		10062	-0.0626363					5063	-0.0511715					2353	-0.296059		6288	0.0522598
5594	-0.43628		801	-0.239259		1443	0.0544502		3572	-0.203345		80310	-0.0642015		51606	-0.120599		818	-0.193459		8737	0.145778		5601	-0.132584		5293	-0.220585		5159	0.0671966		1622	0.498078					387	-0.288255					1432	-0.425454		23118	-0.21908
5595	-0.377567		51806	0.0905626		3952	0.369785		3455	0.232771		2064	-0.0913517		389541	0.300346		291	0.26673		7186	0.0629692		1432	-0.425454		207	-0.30925		3815	-0.0540054		2182	-0.546401					1432	-0.425454					1051	-0.387705		6885	-0.203037
3383	0.0866101		5530	-0.33361		3444	0.0555189		163702	0.102355		4804	0.0846028		96459	-0.284527		5481	-0.344895		329	0.554081		55072	0.201758		10000	0.0640111		6654	0.0858636		2180	-0.666584					5530	-0.33361					4217	-0.292966		28511	0.0977366
7124	-0.176255		5534	-0.367817		3446	-0.071386		1439	-0.132687		4915	0.0445178		64121	0.178787		7417	-0.134065		1540	-0.198875		84674	-0.117268		4794	0.0854651		6655	-0.0915484		2181	-0.273434					5534	-0.367817					4790	-0.270736		6416	-0.174379
1432	-0.425454		4772	0.171368		27178	0.415002		1441	-0.462727		3643	0.10623		79726	0.0843766		5836	-0.784686		23586	0.356794		7205	0.071778		4790	-0.270736		3265	0.0485273		4973	0.777824					4772	0.171368					1326	-0.407206		5601	-0.132584
4790	-0.270736		5743	-0.424348		64806	0.0482933		5159	0.0671966		3480	-0.178961		6502	0.231884		5837	0.071152		958	0.0659496		55914	-0.125126		3716	-0.35688		3845	-0.268452		51	-0.332548					6654	0.0858636					5594	-0.43628		9261	0.199328
5601	-0.132584		5580	-0.548273		3603	-0.137086		3716	-0.35688		5159	0.0671966		64798	0.0364838		5601	-0.132584		6885	-0.203037		329	0.554081		6772	0.631519		5594	-0.43628		34	0.269678					6655	-0.0915484					5595	-0.377567		1432	-0.425454
5879	0.173015		5594	-0.43628		7124	-0.176255		6772	0.631519		3815	-0.0540054		6249	-0.439239		2495	-0.502361		23118	-0.21908		7186	0.0629692		6774	-0.31797		5595	-0.377567		51129	0.109893					3265	0.0485273					8986	0.188407		5515	-0.194491
3265	0.0485273		5595	-0.377567		9966	0.328499		6773	0.828848		6654	0.0858636		64900	-0.0552429		5321	-0.0964816		115650	0.122887		7189	-0.0830556		7189	-0.0830556		5879	0.173015		4312	-0.0506576					3845	-0.268452					10488	0.0960567		5518	-0.25473
3845	-0.268452		114548	-0.221658		8742	-0.201108		6774	-0.31797		6655	-0.0915484		8408	-0.522078		823	-0.336928		51588	-0.202885		57506	0.0653141		4772	0.171368		6850	-0.292502		7350	-0.0469896					5594	-0.43628					64764	0.302281		5594	-0.43628
5290	-0.180201		8915	-0.125146		970	0.0753422		6777	-0.24867		3265	0.0485273		9706	0.0386045		824	0.159858		472	-0.342348		3665	0.880068		116071	0.238343		930	0.31983		3611	-0.233979					5595	-0.377567					9586	-0.380669		5595	-0.377567
5293	-0.220585		10892	-0.128808		944	-0.0580248		6778	-0.217339		3845	-0.268452		1978	0.0922828		197259	-0.214859		55367	0.156414		3444	0.0555189		1459	-0.144652		1443	0.0544502		5170	-0.26037					2353	-0.296059					1388	0.0942814		2002	0.273312
5295	0.209858		841	-0.167382		651	0.0509036		1154	0.274951		369	-0.153641		1977	-0.208573		114548	-0.221658		4790	-0.270736		3446	-0.071386		920	-0.18078		3565	0.0439182		2712	0.131217					8915	-0.125146					197259	-0.214859		6197	-0.299903
8503	0.103881		4790	-0.270736		83729	0.0796663		8651	0.336808		5594	-0.43628		253314	0.0565327		27243	-0.320928		1647	-0.51666		79671	-0.205404		4215	-0.217433		3444	0.0555189		2710	-0.279758					10892	-0.128808					8772	-0.16949		4208	0.200719
207	-0.30925		7124	-0.176255		10803	0.0988145		4609	-0.29852		5595	-0.377567		1975	-0.511322		25978	-0.341786		4616	0.273645		118429	-0.235538		1432	-0.425454		3446	-0.071386								6885	-0.203037					841	-0.167382		4205	-0.173921
10000	0.0640111		1432	-0.425454		1232	-0.369796		10254	-0.102053		2872	-0.229172		51719	-0.378212		29082	0.121204		10912	0.183312		114548	-0.221658		5530	-0.33361		3560	-0.419372								5601	-0.132584					836	0.224231		1845	0.337088
581	0.218418		5601	-0.132584		3579	-0.451977		8027	-0.114512		6197	-0.299903		7248	-0.146762		9525	-0.427489		597	-0.362492		54822	-0.0605571		5534	-0.367817		3561	0.343798								4790	-0.270736					6364	0.106214		466	-0.164127
836	0.224231		23365	0.475159		57007	-0.142425		5771	-0.124916		2002	0.273312		6009	-0.158118		27183	0.132364		4791	0.157493		7417	-0.134065					3570	-0.334567								4794	0.0854651					2921	0.0828743		2353	-0.296059
6774	-0.31797		387	-0.288255		1524	-0.683114		10379	0.212838		4609	-0.29852		81029	0.0853992		57132	-0.409682		5743	-0.424348		4938	0.520381					3455	0.232771								5295	0.209858					6374	-0.228284		1326	-0.407206
4772	0.171368		5058	0.451621		3560	-0.419372		2033	-0.306628		6722	-0.338229		8326	0.0874361		5119	0.19542		2921	0.0828743		4939	1.54852					1441	-0.462727								8503	0.103881					3627	0.288152		79155	0.0695923
6772	0.631519		1263	0.0853749		3561	0.343798		51588	-0.202885		2353	-0.296059		1857	-0.124689		91782	0.084844		1459	-0.144652		4940	0.903134					3716	-0.35688								5290	-0.180201					355	-0.156087		8454	0.097469
6777	-0.24867		6772	0.631519		1439	-0.132687		6654	0.0858636		3925	0.230927		1856	0.0940534		54822	-0.0605571		3383	0.0866101		6041	-0.223504					1286	0.037116								5293	-0.220585					3383	0.0866101		23291	-0.179183
1958	0.100602		10379	0.212838		3597	-0.410115		6655	-0.0915484		5321	-0.0964816		7124	-0.176255		3146	-0.483256					9927	0.372556					1292	-0.0546622								5170	-0.26037					5743	-0.424348		841	-0.167382
			6773	0.828848		1441	-0.462727		3265	0.0485273		7124	-0.176255		3643	0.10623		8795	-0.535767					8737	0.145778					1297	0.0495655								207	-0.30925					5290	-0.180201		8737	0.145778
			1540	-0.198875		3570	-0.334567		5290	-0.180201		3556	-0.370639		3480	-0.178961		355	-0.156087					10135	-0.982064					3918	0.0485261								10000	0.0640111					5293	-0.220585		8772	-0.16949
			9261	0.199328		3572	-0.203345		5293	-0.220585		7048	-0.415269		6654	0.0858636		11124	0.093526					1536	0.577975					3371	0.0674087								1326	-0.407206					5295	0.209858		3665	0.880068
			26253	-0.188833		163702	0.102355		5295	0.209858		355	-0.156087		6655	-0.0915484		3444	0.0555189					25828	0.125329					3673	-0.041302								3565	0.0439182					8503	0.103881		7323	-0.399409
			5290	-0.180201		3455	0.232771		8503	0.103881		5879	0.173015		3265	0.0485273		3446	-0.071386					140609	-0.326564					3675	0.332501								7124	-0.176255					207	-0.30925		7321	-0.0933493
			5293	-0.220585		3556	-0.370639		207	-0.30925		5880	-0.255982		3845	-0.268452		3455	0.232771					79184	-0.0932564					3678	-0.269193														10000	0.0640111		329	0.554081
			5295	0.209858		8807	-0.590758		10000	0.0640111		836	0.224231		5594	-0.43628		3716	-0.35688					4210	-0.269282					3680	0.0590766														3659	-0.435154		3689	-0.54718
			8503	0.103881		132014	0.0811937					7186	0.0629692		5595	-0.377567		6772	0.631519					841	-0.167382					8515	0.0363709																	10333	-0.112434
			207	-0.30925		920	-0.18078					3654	0.165447		6197	-0.299903		6773	0.828848					8772	-0.16949					3685	-0.0656566																	6279	0.245067
			10000	0.0640111		355	-0.156087					7189	-0.0830556		5295	0.209858		6774	-0.31797					440068	0.176069					5290	-0.180201																	7096	-1.00085
			4193	-0.0465092		8795	-0.535767					1647	-0.51666		8503	0.103881		6777	-0.24867					4671	-0.3289					5293	-0.220585																	59307	0.115208
			3659	-0.435154		4804	0.0846028					4616	0.273645		5290	-0.180201		6778	-0.217339					5580	-0.548273					5295	0.209858																	8651	0.336808
						939	0.351431					10912	0.183312		5293	-0.220585		10379	0.212838					3428	-0.298997					8503	0.103881																	6441	-0.0701894
						958	0.0659496					23118	-0.21908		5170	-0.26037		5610	0.849015					387	-0.288255					2846	0.0760356																	5336	-0.350647
						608	0.573185					5058	0.451621		207	-0.30925		81030	0.610106					7531	0.163186					54331	-0.413169																	1785	0.154241
						23495	0.373273					5062	-0.251985		10000	0.0640111		27005	-0.0725339					2633	0.484899					94235	0.347651
						115650	0.122887					1326	-0.407206		79109	-0.126606		637	-0.170525					115361	0.360259					2790	-0.541012
						84957	0.11253					4296	0.18144		253260	-0.0814036		581	0.218418					3455	0.232771					146850	-0.100648
						7048	-0.415269					4215	-0.217433		55615	-0.404566		3014	0.215915					3716	-0.35688					5170	-0.26037
						94	-0.0382176					7786	0.0690324		387	-0.288255		8338	0.826149					6772	0.631519					7248	-0.146762
						91	-0.259148					4217	-0.292966		5579	-0.166525		3012	0.202959					6773	0.828848					6009	-0.158118
						657	-0.0448596					6885	-0.203037					55766	0.838452					10379	0.212838					1978	0.0922828
												6416	-0.174379					8336	0.0801799											1977	-0.208573
												23542	0.0484569					3013	-0.0617884											253314	0.0565327
												1399	-0.135626																	1975	-0.511322
												409	-0.211122																	207	-0.30925
												5601	-0.132584																	10000	0.0640111
												1432	-0.425454																	9223	0.0782644
												8550	-0.193924																	5515	-0.194491
												9261	0.199328																	5518	-0.25473
												8986	0.188407																	5520	0.243059
												4772	0.171368																	55844	-0.142894
												4149	0.262356																	55012	-0.43594
												4208	0.200719																	5527	-0.310071
												207	-0.30925																	11140	-0.276072
												10000	0.0640111																	8115	0.123863
												84867	0.0810343																	9623	0.0990551
												1843	-0.609669																	672	0.0571237
												1844	0.0567264																	4609	-0.29852
												1847	0.383923																	1027	-0.883554
												80824	-0.143937																	1017	0.14097
												1845	0.337088																	898	0.103352
												5536	0.072146																	5934	-0.538191
												3303	-0.839636																	10018	0.091028
												51701	-0.125863																	7534	-0.189242
												4790	-0.270736																	7529	-0.281919
												4791	0.157493																	10971	-0.282009
																														7531	0.163186
																														7533	0.237202
																														7532	0.263309
																														10488	0.0960567
																														64764	0.302281
																														9586	-0.380669
																														1388	0.0942814
																														6256	-0.38142
																														4790	-0.270736
																														4602	0.419336
																														4193	-0.0465092
